# Supplementary material for: The MS-lincRNA landscape reveals a novel lincRNA BCLIN25 that contributes to tumorigenesis by upregulating ERBB2 expression via epigenetic modification and RNA–RNA interactions in breast cancer
Source: Cell Death Dis. 2019 Dec 4;10(12):920. doi: 10.1038/s41419-019-2137-5 (PMC6892920; doi:10.1038/s41419-019-2137-5)
Supplement: Supplementary file 9 — Supplementary Table 1 [file 41419_2019_2137_MOESM9_ESM.xlsx]

## Sheet: PCR Primer 
Supplemental Table 6: PCR Primer for validation.
Gene	Primer
SCUBE2-Forward	CACCGAGTGTACGTGGACCAT
SCUBE2-Reverse	AGATCTCAGGGACCACGATCA
BCLINC24-Forward	TCTCTCTGAAATGTTACCTCTGTGAATC
LAPTM5-Forward	CGTAGTCAAGAACCGGGAGAAG
LAPTM5-Reverse	GGCACAGGAGATAGTCCATGATT
S100A11-Forward	CTGCCTTCACAAAGAACCAGAA
S100A11-Reverse	CATCACTGTTGGTGTCCAGTTTC
SDPR -Forward	CACCAGAAAATATCCTCAGGAAAAA
SDPR -Reverse	CTTTCTCCCTCTCGGACTTTCTT
YWHAH -Forward	GGAAGCCTTTGAAATCAGCAA
YWHAH -Reverse	TGGATCTCATAGTAGAACACGGAGAA
C6orf211-Forward	TTCTGGATTTGAGCTTGTTACAGATT
C6orf211-Reverse	GTATCAGAAACAAACCATGGAATTGT
BCLIN22-Forward	TTTCTAGATTCCATCTTGATGCAAA
BCLIN22-Reverse	GTATCAGTGGTTGCTCTATTTTAAATGTG
BCLIN5-Forward	GGGAATTACCTGGCCTCGTT
BCLIN5-Reverse	TGAGTTTATCTGATTGCTTCTGAACA
BCLIN25-Forward	TGGCACAGTGGAAGGGAG
BCLIN25-Reverse	AACACGGCCCAGTGATT
GAPDH-Forward	TGGGTGTGAACCATGAGAAGTATG
GAPDH-Reverse	ACTGTGGTCATGAGTCCTTCCA

## Sheet: siRNA sequence
BCLN25-siRNA-113 S	5'ACUAAUACCCUUCGCCUAUTT3'
AS	3'AUAGGCGAAGGGUAUUAGUTT5'
BCLN25-siRNA-207 S	5'UCCCUUGAAGCACGUGACATT3'
AS	3'UGUCACGUGCUUCAAGGGATT5'
BCLN25-siRNA-346 S	5'GGAUGAUGUACGUAGAGCUTT3'
AS	3'AGCUCUACGUACAUCAUCCTT5'
Negative control S	5'UUCUCCGAACGUGUCACG3'
AS	3'ACGUGACACGUUCGGAGAATT5'
