# Supplementary material for: The MS-lincRNA landscape reveals a novel lincRNA BCLIN25 that contributes to tumorigenesis by upregulating ERBB2 expression via epigenetic modification and RNA–RNA interactions in breast cancer
Source: Cell Death Dis. 2019 Dec 4;10(12):920. doi: 10.1038/s41419-019-2137-5 (PMC6892920; doi:10.1038/s41419-019-2137-5)
Supplement: Supplementary file 10 — Supplementary Table 2 [file 41419_2019_2137_MOESM10_ESM.xls]

## Sheet: Sheet 1
Supplemental Table 1: Clinical information of the samples used in RNA-Seq.
Sample	age（year）	size（mm）	type	Grade	LNM	TNM stage	ER	PR	HER2 IHC	HER2 FISH	Ki-67	P53	CK5/6	E-cadherin
HER2_0	37	13*10	IDC	II	2/22	IIa	negative	negative	3+	positive	0.4	3+	-	+
HER2_1	50	16*17	IDC	III	2/30	IIa	negative	negative	3+	positive	0.2	-	-	+
HER2_2	52	23*20	IDC	II	1/14	IIb	negative	negative	3+	positive	0.2	-	-	+
LA_0	44	34*19	IDC	II	2/13	IIb	positive 70%	positive 90%	-	negative	0.1	+	-	+
LA_1	48	13*10	IDC	II	1/22	IIa	positive 95%	positive 95%	-	negative	0.05	-	-	+
LA_2	48	13*12	IDC	II	0/13	I	positive 90%	positive 95%	-	negative	0.1	+	+	+
LB(HER2-)_0	41	30*10	IDC	II	36/42	IIIb	positive 80%	positive 95%	-	negative	0.2	+	-	-
LB(HER2-)_1	45	20*15	IDC	II	0/3	IIa	positive 20%	negative	-	negative	0.15	2+	-	+
LB(HER2-)_2	47	20*17	IDC	II	0/3	IIa	positive 10%	negative	-	negative	0.1	2+	-	+
LB(HER2+)_0	52	41*24	IDC	II	0/12	IIa	positive 95%	positive 30%	3+	positive	0.2	-	-	+
LB(HER2+)_1	55	31*20	IDC	II	1/21	IIb	positive 80%	positive 30%	3+	positive	0.2	2+	-	+
LB(HER2+)_2	59	9*7	IDC	II	12/12	IIIb	positive 95%	positive 10%	3+	positive	0.2	2+	-	+
TNB_0	47	20*15	IDC	II	0/15	IIa	negative	negative	-	negative	0.2	-	+	+
TNB_1	49	18*16	IDC	II	1/22	IIa	negative	negative	-	negative	0.05	+	+	+
TNB_2	46	35*24	IDC	II	0/2	IIa	negative	negative	-	negative	0.8	-	+	+
Normal_0	41
Normal_1	43
Normal_2	45
