# Supplementary material for: The MS-lincRNA landscape reveals a novel lincRNA BCLIN25 that contributes to tumorigenesis by upregulating ERBB2 expression via epigenetic modification and RNA–RNA interactions in breast cancer
Source: Cell Death Dis. 2019 Dec 4;10(12):920. doi: 10.1038/s41419-019-2137-5 (PMC6892920; doi:10.1038/s41419-019-2137-5)
Supplement: Supplementary file 11 — Supplementary Table 3 [file 41419_2019_2137_MOESM11_ESM.xls]

## Sheet: Sheet 1
Supplemental Table 2: Alignment result of RNA-Seq data by TopHat software.
Sample	Sample Class	Raw Reads	Bases	GC (%)	Q20	Q30	Avg.Quality
301RC1_R1	HER2_0	59489610	7.377(GB)	54	0.989	0.9711	36.83
301RC1_R2	HER2_0	59489610	7.377(GB)	54	0.9821	0.9569	36.5
301RP1_R1	HER2_ANT_0	51224418	6.352(GB)	50	0.989	0.9712	36.83
301RP1_R2	HER2_ANT_0	51224418	6.352(GB)	50	0.9815	0.9553	36.46
323RC1_R1	LA_2	45618243	5.657(GB)	49	0.9888	0.971	36.83
323RC1_R2	LA_2	45618243	5.657(GB)	49	0.9823	0.9574	36.52
323RP1_R1	LA_ANT_2	44008481	5.457(GB)	46	0.9901	0.9707	36.77
323RP1_R2	LA_ANT_2	44008481	5.457(GB)	46	0.9824	0.952	36.33
325RC2_R1	TNB_2	44641323	5.536(GB)	50	0.9901	0.9737	36.9
325RC2_R2	TNB_2	44641323	5.536(GB)	51	0.9819	0.9564	36.49
325RP2_R1	TNB_ANT_2	49422115	6.128(GB)	46	0.9895	0.9729	36.89
325RP2_R2	TNB_ANT_2	49422115	6.128(GB)	46	0.9815	0.9549	36.47
327FC1_R1	LB(HER2+)_2	43454714	5.388(GB)	49	0.9901	0.9741	36.91
327FC1_R2	LB(HER2+)_2	43454714	5.388(GB)	49	0.9817	0.9567	36.49
327FP1_R1	LB(HER2+)_ANT_2	47750895	5.921(GB)	46	0.9896	0.9733	36.9
327FP1_R2	LB(HER2+)_ANT_2	47750895	5.921(GB)	47	0.9833	0.961	36.6
346RC1_R1	LB(HER2-)_0	49358720	6.120(GB)	47	0.99	0.974	36.91
346RC1_R2	LB(HER2-)_0	49358720	6.120(GB)	47	0.9817	0.9571	36.51
346RP1_R1	LB(HER2-)_ANT_0	43765912	5.427(GB)	46	0.9896	0.9731	36.9
346RP1_R2	LB(HER2-)_ANT_0	43765912	5.427(GB)	46	0.9805	0.9527	36.42
FC100868_R1	HER2_1	57971401	7.188(GB)	55	0.9901	0.9736	36.89
FC100868_R2	HER2_1	57971401	7.188(GB)	55	0.9815	0.956	36.47
FC100870_R1	LB(HER2-)_2	52349811	6.491(GB)	47	0.9897	0.9732	36.9
FC100870_R2	LB(HER2-)_2	52349811	6.491(GB)	47	0.9817	0.9553	36.48
FC100875_R1	LA_1	49467646	6.134(GB)	48	0.9897	0.9732	36.89
FC100875_R2	LA_1	49467646	6.134(GB)	48	0.9827	0.9592	36.56
FC100895_R1	TNB_1	44534703	5.522(GB)	51	0.9895	0.9723	36.86
FC100895_R2	TNB_1	44534703	5.522(GB)	51	0.9801	0.951	36.37
FN100876_R1	HER2_ANT_2	53488249	6.633(GB)	47	0.9884	0.97	36.81
FN100876_R2	HER2_ANT_2	53488249	6.633(GB)	47	0.9811	0.9555	36.47
FP100868_R1	HER2_ANT_1	41049703	5.090(GB)	48	0.9887	0.9707	36.83
FP100868_R2	HER2_ANT_1	41049703	5.090(GB)	48	0.9826	0.9586	36.54
FP100895_R1	TNB_ANT_1	43416358	5.384(GB)	50	0.9904	0.9699	36.71
FP100895_R2	TNB_ANT_1	43416358	5.384(GB)	50	0.982	0.9493	36.23
FP100896_R1	LA_ANT_0	51811383	6.425(GB)	48	0.9902	0.9744	36.92
FP100896_R2	LA_ANT_0	51811383	6.425(GB)	48	0.9824	0.9586	36.54
RC100031_R1	LB(HER2+)_0	43203950	5.357(GB)	52	0.9896	0.9723	36.86
RC100031_R2	LB(HER2+)_0	43203950	5.357(GB)	53	0.9806	0.9521	36.39
RC100841_R1	LB(HER2+)_1	53228937	6.600(GB)	49	0.9896	0.9731	36.89
RC100841_R2	LB(HER2+)_1	53228937	6.600(GB)	49	0.9826	0.9589	36.55
RC100883_R1	LB(HER2-)_1	42471819	5.267(GB)	46	0.9897	0.9732	36.89
RC100883_R2	LB(HER2-)_1	42471819	5.267(GB)	47	0.9792	0.9498	36.35
RC100884_R1	TNB_0	50293775	6.236(GB)	48	0.9892	0.9719	36.87
RC100884_R2	TNB_0	50293775	6.236(GB)	48	0.9798	0.9519	36.4
RC100896_R1	LA_0	44145914	5.474(GB)	52	0.9896	0.9723	36.85
RC100896_R2	LA_0	44145914	5.474(GB)	53	0.9802	0.952	36.38
RC200876_R1	HER2_2	44201297	5.481(GB)	50	0.9898	0.9728	36.88
RC200876_R2	HER2_2	44201297	5.481(GB)	50	0.9799	0.951	36.37
RN100099_R1	Normal_2	52489430	6.509(GB)	49	0.9892	0.9721	36.86
RN100099_R2	Normal_2	52489430	6.509(GB)	49	0.9819	0.9572	36.51
RN100841_R1	LB(HER2+)_ANT_1	44413307	5.507(GB)	48	0.982	0.9485	36.19
RN100841_R2	LB(HER2+)_ANT_1	44413307	5.507(GB)	48	0.9823	0.9493	36.23
RN100870_R1	LB(HER2-)_ANT_2	49142688	6.094(GB)	49	0.9885	0.9703	36.82
RN100870_R2	LB(HER2-)_ANT_2	49142688	6.094(GB)	49	0.9824	0.9581	36.53
RN200097_R1	Normal_1	64377069	7.983(GB)	45	0.9889	0.9719	36.87
RN200097_R2	Normal_1	64377069	7.983(GB)	45	0.9831	0.9599	36.58
RN200100_R1	Normal_0	51434422	6.378(GB)	50	0.9906	0.9751	36.93
RN200100_R2	Normal_0	51434422	6.378(GB)	51	0.9817	0.9563	36.48
RN200875_R1	LA_ANT_1	46990384	5.827(GB)	46	0.9897	0.9734	36.9
RN200875_R2	LA_ANT_1	46990384	5.827(GB)	46	0.9829	0.9599	36.57
RN200883_R1	LB(HER2-)_ANT_1	71544436	8.872(GB)	46	0.9892	0.9726	36.88
RN200883_R2	LB(HER2-)_ANT_1	71544436	8.872(GB)	46	0.9831	0.9605	36.59
RN200884_R1	TNB_ANT_0	50662568	6.282(GB)	47	0.9901	0.9742	36.92
RN200884_R2	TNB_ANT_0	50662568	6.282(GB)	47	0.9805	0.9532	36.43
RP100031_R1	LB(HER2+)_ANT_0	49821782	6.178(GB)	48	0.99	0.9739	36.91
RP100031_R2	LB(HER2+)_ANT_0	49821782	6.178(GB)	48	0.9823	0.9582	36.53
