# Supplementary material for: The MS-lincRNA landscape reveals a novel lincRNA BCLIN25 that contributes to tumorigenesis by upregulating ERBB2 expression via epigenetic modification and RNA–RNA interactions in breast cancer
Source: Cell Death Dis. 2019 Dec 4;10(12):920. doi: 10.1038/s41419-019-2137-5 (PMC6892920; doi:10.1038/s41419-019-2137-5)
Supplement: Supplementary file 12 — Supplementary Table 4 [file 41419_2019_2137_MOESM12_ESM.xls]

## Sheet: sheet 1
Supplemental Table 3: Known genes and novel lincRNAs regulated by DNA methylation.
probe	gene	chrom	site	dis_txStart	dis_txEnd	MAXRelativeDiffer	transcript_id	gene_id1	txStart	txEnd	strand	cdsStart	cdsEnd	Length	exon_number	oId	gene_me	chrom1	nearest_ref	class_code	Source_ensemble	transcript_id_annot	transcript_id_type	CodingPotential	PCC	P_value
cg05816193	HIST1H1A	chr6	26018127	868	87	0.931182	TCONS_00297883	TCONS_00297883	26017259	26018040	-	26017259	26018040	782	1	ENST00000244573	HIST1H1A	chr6	ENST00000244573	=		ENST00000244573	protein_coding		-0.874154	5.62e-30
cg04249754	LCK	chr1	32715483	-1356	-36283	0.775117	TCONS_00003014	TCONS_00003014	32716839	32751766	+	32716839	32751766	34928	13	ENST00000336890	LCK	chr1	ENST00000336890	=		ENST00000336890	protein_coding		-0.819072	1.95e-23
cg14652095	HIST1H1A	chr6	26018185	926	145	0.931182	TCONS_00297883	TCONS_00297883	26017259	26018040	-	26017259	26018040	782	1	ENST00000244573	HIST1H1A	chr6	ENST00000244573	=		ENST00000244573	protein_coding		-0.786939	1.42e-20
cg04999352	RARRES3	chr11	63304614	322	-9320	0.759599	TCONS_00051496	TCONS_00051496	63304292	63313934	+	63304292	63313934	9643	4	ENST00000255688	RARRES3	chr11	ENST00000255688	=		ENST00000255688	protein_coding		-0.753946	4.17e-18
cg03818307	ECM1	chr1	150480534	-26	-5731	0.711215	TCONS_00008546	TCONS_00008546	150480560	150486265	+	150480560	150486265	5706	10	ENST00000369047	ECM1	chr1	ENST00000369047	=		ENST00000369047	protein_coding		-0.727173	2.25e-16
cg05907835	PYCARD	chr16	31214346	1541	33	0.760202	TCONS_00133069	TCONS_00133069	31212805	31214313	-	31212805	31214313	1509	3	ENST00000247470	PYCARD	chr16	ENST00000247470	=		ENST00000247470	protein_coding		-0.727085	2.28e-16
cg01525376	LCK	chr1	32716212	-627	-35554	0.775117	TCONS_00003014	TCONS_00003014	32716839	32751766	+	32716839	32751766	34928	13	ENST00000336890	LCK	chr1	ENST00000336890	=		ENST00000336890	protein_coding		-0.726559	2.46e-16
cg05214748	PYCARD	chr16	31214335	1530	22	0.760202	TCONS_00133069	TCONS_00133069	31212805	31214313	-	31212805	31214313	1509	3	ENST00000247470	PYCARD	chr16	ENST00000247470	=		ENST00000247470	protein_coding		-0.700971	7.27e-15
cg02382706	CALML5	chr10	5540667	10	-866	0.989756	TCONS_00039049	TCONS_00039049	5540657	5541533	-	5540657	5541533	877	1	ENST00000380332	CALML5	chr10	ENST00000380332	=		ENST00000380332	protein_coding		-0.691667	2.28e-14
cg25599242	RARRES3	chr11	63304337	45	-9597	0.759599	TCONS_00051496	TCONS_00051496	63304292	63313934	+	63304292	63313934	9643	4	ENST00000255688	RARRES3	chr11	ENST00000255688	=		ENST00000255688	protein_coding		-0.677923	1.15e-13
cg03255265	PSMB3	chr17	36908169	-819	-12315	0.86093	TCONS_00141555	TCONS_00141555	36908988	36920484	+	36908988	36920484	11497	6	ENST00000225426	PSMB3	chr17	ENST00000225426	=		ENST00000225426	protein_coding		-0.674445	1.7e-13
cg03016153	CD2	chr1	117296954	-52	-14896	0.7967	TCONS_00007715	TCONS_00007715	117297006	117311850	+	117297006	117311850	14845	5	ENST00000369478	CD2	chr1	ENST00000369478	=		ENST00000369478	protein_coding		-0.673815	1.83e-13
cg08526991	SOX11	chr2	5831394	-1404	-10122	0.971755	TCONS_00183957	TCONS_00183957	5832798	5841516	+	5832798	5841516	8719	1	ENST00000322002	SOX11	chr2	ENST00000322002	=		ENST00000322002	protein_coding		-0.664722	5e-13
cg05329906	PSMD3	chr17	38136614	-435	-17599	0.910788	TCONS_00141750	TCONS_00141750	38137049	38154213	+	38137049	38154213	17165	12	ENST00000264639	PSMD3	chr17	ENST00000264639	=		ENST00000264639	protein_coding		0.664045	5.38e-13
cg02900356	PYCARD	chr16	31214494	1689	181	0.760202	TCONS_00133069	TCONS_00133069	31212805	31214313	-	31212805	31214313	1509	3	ENST00000247470	PYCARD	chr16	ENST00000247470	=		ENST00000247470	protein_coding		-0.662745	6.19e-13
cg05055712	ZG16B	chr16	2880431	262	-1854	0.816385	TCONS_00123166	TCONS_00123166	2880169	2882285	+	2880169	2882285	2117	4	ENST00000382280	ZG16B	chr16	ENST00000382280	=		ENST00000382280	protein_coding		-0.662401	6.42e-13
cg01059100	PYCARD	chr16	31214607	1802	294	0.760202	TCONS_00133069	TCONS_00133069	31212805	31214313	-	31212805	31214313	1509	3	ENST00000247470	PYCARD	chr16	ENST00000247470	=		ENST00000247470	protein_coding		-0.628281	2.02e-11
cg00381684	CFB	chr6	31913814	329	-6047	0.961386	TCONS_00292127	TCONS_00292127	31913485	31919861	+	31913485	31919861	6377	18	ENST00000425368	CFB	chr6	ENST00000425368	=		ENST00000425368	protein_coding		-0.620946	4.02e-11
cg01406280	CCND1	chr11	69454447	-1407	-14795	0.605761	TCONS_00053021	TCONS_00053021	69455854	69469242	+	69455854	69469242	13389	5	ENST00000227507	CCND1	chr11	ENST00000227507	=		ENST00000227507	protein_coding		-0.620452	4.21e-11
cg05724197	CX3CL1	chr16	57406044	-325	-12916	0.758466	TCONS_00126795	TCONS_00126795	57406369	57418960	+	57406369	57418960	12592	3	ENST00000006053	CX3CL1	chr16	ENST00000006053	=		ENST00000006053	protein_coding		-0.618296	5.13e-11
cg02616418	TRIM2	chr4	154125681	64	-134791	0.735248	TCONS_00259881	TCONS_00259881	154125617	154260472	+	154125617	154260472	134856	12	ENST00000338700	TRIM2	chr4	ENST00000338700	=		ENST00000338700	protein_coding		-0.613795	7.73e-11
cg05848175	S100A9	chr1	153330257	-72	-3246	0.997016	TCONS_00008881	TCONS_00008881	153330329	153333503	+	153330329	153333503	3175	3	ENST00000368738	S100A9	chr1	ENST00000368738	=		ENST00000368738	protein_coding		-0.599047	2.83e-10
cg26250609	GSTP1	chr11	67351273	208	-2858	0.702863	TCONS_00052767	TCONS_00052767	67351065	67354131	+	67351065	67354131	3067	7	ENST00000398606	GSTP1	chr11	ENST00000398606	=		ENST00000398606	protein_coding		-0.595634	3.78e-10
cg19747604	CCDC8	chr19	46915570	1942	-1271	0.663456	TCONS_00180281	TCONS_00180281	46913628	46916841	-	46913628	46916841	3214	1	ENST00000307522	CCDC8	chr19	ENST00000307522	=		ENST00000307522	protein_coding		-0.594725	4.08e-10
cg04411625	CRIP1	chr14	105953462	209	-1666	0.873649	TCONS_00102044	TCONS_00102044	105953253	105955128	+	105953253	105955128	1876	6	ENST00000392531	CRIP1	chr14	ENST00000392531	=		ENST00000392531	protein_coding		-0.594509	4.16e-10
cg01411912	S100A4	chr1	153517265	1177	-1096	0.629133	TCONS_00023753	TCONS_00023753	153516088	153518361	-	153516088	153518361	2274	3	ENST00000368716	S100A4	chr1	ENST00000368716	=		ENST00000368716	protein_coding		-0.593301	4.6e-10
cg00293599	SPDEF	chr6	34505610	32	-18481	0.631897	TCONS_00299384	TCONS_00299384	34505578	34524091	-	34505578	34524091	18514	6	ENST00000374037	SPDEF	chr6	ENST00000374037	=		ENST00000374037	protein_coding		-0.58626	8.25e-10
cg05817709	RARRES3	chr11	63304098	-194	-9836	0.759599	TCONS_00051496	TCONS_00051496	63304292	63313934	+	63304292	63313934	9643	4	ENST00000255688	RARRES3	chr11	ENST00000255688	=		ENST00000255688	protein_coding		-0.583928	9.98e-10
cg14445451	ICT1	chr17	73008751	-17	-8605	0.665286	TCONS_00145067	TCONS_00145067	73008768	73017356	+	73008768	73017356	8589	6	ENST00000301585	ICT1	chr17	ENST00000301585	=		ENST00000301585	protein_coding		-0.582056	1.16e-09
cg05315874	ATP6V1B2	chr8	20054693	-184	-24519	0.678826	TCONS_00326676	TCONS_00326676	20054877	20079212	+	20054877	20079212	24336	14	ENST00000276390	ATP6V1B2	chr8	ENST00000276390	=		ENST00000276390	protein_coding		-0.578633	1.53e-09
cg09115984	PYCARD	chr16	31214426	1621	113	0.760202	TCONS_00133069	TCONS_00133069	31212805	31214313	-	31212805	31214313	1509	3	ENST00000247470	PYCARD	chr16	ENST00000247470	=		ENST00000247470	protein_coding		-0.57782	1.63e-09
cg04872689	PLEK	chr2	68592375	71	-32210	0.746343	TCONS_00186479	TCONS_00186479	68592304	68624585	+	68592304	68624585	32282	9	ENST00000234313	PLEK	chr2	ENST00000234313	=		ENST00000234313	protein_coding		-0.574196	2.18e-09
cg05886626	THBS1	chr15	39873553	260	-18114	0.785083	TCONS_00110674	TCONS_00110674	39873293	39891667	+	39873293	39891667	18375	22	ENST00000260356	THBS1	chr15	ENST00000260356	=		ENST00000260356	protein_coding		-0.572228	2.54e-09
cg04234543	NES	chr1	156638610	56	-8579	0.693162	TCONS_00024558	TCONS_00024558	156638554	156647189	-	156638554	156647189	8636	4	ENST00000368223	NES	chr1	ENST00000368223	=		ENST00000368223	protein_coding		-0.565878	4.15e-09
cg04657804	MRPL45	chr17	36452841	-147	-26260	0.706767	TCONS_00141485	TCONS_00141485	36452988	36479101	+	36452988	36479101	26114	8	ENST00000312513	MRPL45	chr17	ENST00000312513	=		ENST00000312513	protein_coding		0.563608	4.93e-09
cg02857726	TM4SF1	chr3	149088388	1580	-7264	0.550698	TCONS_00248522	TCONS_00248522	149086808	149095652	-	149086808	149095652	8845	5	ENST00000305366	TM4SF1	chr3	ENST00000305366	=		ENST00000305366	protein_coding		-0.563019	5.16e-09
cg00347620	TBX3	chr12	115109730	1672	-12239	0.74052	TCONS_00084707	TCONS_00084707	115108058	115121969	-	115108058	115121969	13912	7	ENST00000349155	TBX3	chr12	ENST00000349155	=		ENST00000349155	protein_coding		-0.561651	5.72e-09
cg02861056	PLEK	chr2	68592345	41	-32240	0.746343	TCONS_00186479	TCONS_00186479	68592304	68624585	+	68592304	68624585	32282	9	ENST00000234313	PLEK	chr2	ENST00000234313	=		ENST00000234313	protein_coding		-0.561347	5.86e-09
cg03684977	GRB7	chr17	37893803	-786	-9735	0.938896	TCONS_00141723	TCONS_00141723	37894589	37903538	+	37894589	37903538	8950	15	ENST00000394211	GRB7	chr17	ENST00000394211	=		ENST00000394211	protein_coding		-0.559053	6.96e-09
cg04676561	HIST1H1B	chr6	27835191	622	-168	0.944971	TCONS_00298029	TCONS_00298029	27834569	27835359	-	27834569	27835359	791	1	ENST00000331442	HIST1H1B	chr6	ENST00000331442	=		ENST00000331442	protein_coding		-0.5574	7.87e-09
cg14846292	C1QL4	chr12	49726500	301	-4471	0.890601	TCONS_00080448	TCONS_00080448	49726199	49730971	-	49726199	49730971	4773	2	ENST00000334221	C1QL4	chr12	ENST00000334221	=		ENST00000334221	protein_coding		-0.556306	8.54e-09
cg24474319	CRABP2	chr1	156671386	1989	-4007	0.663984	TCONS_00024562	TCONS_00024562	156669397	156675393	-	156669397	156675393	5997	4	ENST00000368222	CRABP2	chr1	ENST00000368222	=		ENST00000368222	protein_coding		-0.554352	9.87e-09
cg04452432	CX3CL1	chr16	57406511	142	-12449	0.758466	TCONS_00126795	TCONS_00126795	57406369	57418960	+	57406369	57418960	12592	3	ENST00000006053	CX3CL1	chr16	ENST00000006053	=		ENST00000006053	protein_coding		-0.550077	1.35e-08
cg00720027	VDAC3	chr8	42249732	312	-13683	0.581041	TCONS_00328136	TCONS_00328136	42249420	42263415	+	42249420	42263415	13996	10	ENST00000022615	VDAC3	chr8	ENST00000022615	=		ENST00000022615	protein_coding		-0.542452	2.33e-08
cg02473715	PSMB6	chr17	4699345	-93	-2445	0.693581	TCONS_00138089	TCONS_00138089	4699438	4701790	+	4699438	4701790	2353	6	ENST00000270586	PSMB6	chr17	ENST00000270586	=		ENST00000270586	protein_coding		-0.537577	3.29e-08
cg02711163	S100A9	chr1	153330200	-129	-3303	0.997016	TCONS_00008881	TCONS_00008881	153330329	153333503	+	153330329	153333503	3175	3	ENST00000368738	S100A9	chr1	ENST00000368738	=		ENST00000368738	protein_coding		-0.537446	3.32e-08
cg02150526	PSMD3	chr17	38136938	-111	-17275	0.910788	TCONS_00141750	TCONS_00141750	38137049	38154213	+	38137049	38154213	17165	12	ENST00000264639	PSMD3	chr17	ENST00000264639	=		ENST00000264639	protein_coding		0.534902	3.96e-08
cg01874730	CX3CL1	chr16	57406425	56	-12535	0.758466	TCONS_00126795	TCONS_00126795	57406369	57418960	+	57406369	57418960	12592	3	ENST00000006053	CX3CL1	chr16	ENST00000006053	=		ENST00000006053	protein_coding		-0.534506	4.07e-08
cg01539849	SPI1	chr11	47376754	344	-23373	0.782738	TCONS_00059680	TCONS_00059680	47376410	47400127	-	47376410	47400127	23718	5	ENST00000378538	SPI1	chr11	ENST00000378538	=		ENST00000378538	protein_coding		0.529609	5.69e-08
cg01438056	CIB1	chr15	90773570	364	-3709	0.691061	TCONS_00120439	TCONS_00120439	90773206	90777279	-	90773206	90777279	4074	7	ENST00000328649	CIB1	chr15	ENST00000328649	=		ENST00000328649	protein_coding		-0.528033	6.33e-08
cg05350315	LCK	chr1	32716961	122	-34805	0.775117	TCONS_00003014	TCONS_00003014	32716839	32751766	+	32716839	32751766	34928	13	ENST00000336890	LCK	chr1	ENST00000336890	=		ENST00000336890	protein_coding		-0.524886	7.82e-08
cg05590982	NUPR1	chr16	28550171	1566	-324	0.590665	TCONS_00132548	TCONS_00132548	28548605	28550495	-	28548605	28550495	1891	3	ENST00000324873	NUPR1	chr16	ENST00000324873	=		ENST00000324873	protein_coding		-0.522621	9.1e-08
cg02831419	KCNE4	chr2	223916622	-239	-3731	0.938564	TCONS_00193761	TCONS_00193761	223916861	223920353	+	223916861	223920353	3493	2	ENST00000604125	KCNE4	chr2	ENST00000281830	=		ENST00000281830	protein_coding		-0.522057	9.45e-08
cg00948102	ICT1	chr17	73008738	-30	-8618	0.665286	TCONS_00145067	TCONS_00145067	73008768	73017356	+	73008768	73017356	8589	6	ENST00000301585	ICT1	chr17	ENST00000301585	=		ENST00000301585	protein_coding		-0.5216	9.74e-08
cg00411358	SUSD2	chr22	24577142	-84	-7936	0.826152	TCONS_00225914	TCONS_00225914	24577226	24585078	+	24577226	24585078	7853	15	ENST00000358321	SUSD2	chr22	ENST00000358321	=		ENST00000358321	protein_coding		-0.520344	1.06e-07
cg01693652	RPS21	chr20	60961553	-618	-2022	0.494677	TCONS_00215344	TCONS_00215344	60962171	60963575	+	60962171	60963575	1405	6	ENST00000343986	RPS21	chr20	ENST00000343986	=		ENST00000343986	protein_coding		-0.518041	1.23e-07
cg00700007	HIST1H1B	chr6	27835363	794	4	0.944971	TCONS_00298029	TCONS_00298029	27834569	27835359	-	27834569	27835359	791	1	ENST00000331442	HIST1H1B	chr6	ENST00000331442	=		ENST00000331442	protein_coding		-0.517087	1.31e-07
cg26644853	CX3CL1	chr16	57406257	-112	-12703	0.758466	TCONS_00126795	TCONS_00126795	57406369	57418960	+	57406369	57418960	12592	3	ENST00000006053	CX3CL1	chr16	ENST00000006053	=		ENST00000006053	protein_coding		-0.510682	1.98e-07
cg00694520	KCNE4	chr2	223916687	-174	-3666	0.938564	TCONS_00193761	TCONS_00193761	223916861	223920353	+	223916861	223920353	3493	2	ENST00000604125	KCNE4	chr2	ENST00000281830	=		ENST00000281830	protein_coding		-0.508276	2.31e-07
cg02558476	ZG16B	chr16	2880326	157	-1959	0.816385	TCONS_00123166	TCONS_00123166	2880169	2882285	+	2880169	2882285	2117	4	ENST00000382280	ZG16B	chr16	ENST00000382280	=		ENST00000382280	protein_coding		-0.506642	2.56e-07
cg02183671	CD38	chr4	15779999	99	-74854	0.80724	TCONS_00255868	TCONS_00255868	15779900	15854853	+	15779900	15854853	74954	8	ENST00000226279	CD38	chr4	ENST00000226279	=		ENST00000226279	protein_coding		-0.505045	2.84e-07
cg04450003	AQP5	chr12	50355995	343	-3469	0.943793	TCONS_00071685	TCONS_00071685	50355652	50359464	+	50355652	50359464	3813	4	ENST00000293599	AQP5	chr12	ENST00000293599	=		ENST00000293599	protein_coding		-0.502608	3.3e-07
cg04920951	GSTP1	chr11	67351271	206	-2860	0.702863	TCONS_00052767	TCONS_00052767	67351065	67354131	+	67351065	67354131	3067	7	ENST00000398606	GSTP1	chr11	ENST00000398606	=		ENST00000398606	protein_coding		-0.499238	4.07e-07
cg07135629	AQP1	chr7	30951709	240	-13422	0.606139	TCONS_00309705	TCONS_00309705	30951469	30965131	+	30951469	30965131	13663	4	ENST00000311813	AQP1	chr7	ENST00000311813	=		ENST00000311813	protein_coding		-0.49571	5.05e-07
cg05721253	ZNF703	chr8	37553136	-132	-4401	0.646942	TCONS_00327674	TCONS_00327674	37553268	37557537	+	37553268	37557537	4270	2	ENST00000331569	ZNF703	chr8	ENST00000331569	=		ENST00000331569	protein_coding		-0.494788	5.35e-07
cg06024135	MRPS35	chr12	27863332	-373	-45896	0.761604	TCONS_00070717	TCONS_00070717	27863705	27909228	+	27863705	27909228	45524	8	ENST00000081029	MRPS35	chr12	ENST00000081029	=		ENST00000081029	protein_coding		-0.489741	7.25e-07
cg05412855	TAP1	chr6	32814929	1944	-6826	0.888672	TCONS_00299083	TCONS_00299083	32812985	32821755	-	32812985	32821755	8771	11	ENST00000354258	TAP1	chr6	ENST00000354258	=		ENST00000354258	protein_coding		-0.486978	8.55e-07
cg06928838	GSTP1	chr11	67351490	425	-2641	0.702863	TCONS_00052767	TCONS_00052767	67351065	67354131	+	67351065	67354131	3067	7	ENST00000398606	GSTP1	chr11	ENST00000398606	=		ENST00000398606	protein_coding		-0.486544	8.77e-07
cg05166410	TBC1D9	chr4	141543690	1772	-133584	0.724746	TCONS_00265969	TCONS_00265969	141541918	141677274	-	141541918	141677274	135357	21	ENST00000442267	TBC1D9	chr4	ENST00000442267	=		ENST00000442267	protein_coding		-0.485255	9.47e-07
cg07967228	GRB7	chr17	37893638	-951	-9900	0.938896	TCONS_00141723	TCONS_00141723	37894589	37903538	+	37894589	37903538	8950	15	ENST00000394211	GRB7	chr17	ENST00000394211	=		ENST00000394211	protein_coding		-0.48228	1.13e-06
cg04608326	RPL11	chr1	24018087	-181	-4828	0.494635	TCONS_00002036	TCONS_00002036	24018268	24022915	+	24018268	24022915	4648	6	ENST00000374550	RPL11	chr1	ENST00000374550	=		ENST00000374550	protein_coding		-0.478653	1.39e-06
cg01933251	STRAP	chr12	16035274	-54	-21138	0.598556	TCONS_00070173	TCONS_00070173	16035328	16056412	+	16035328	16056412	21085	10	ENST00000419869	STRAP	chr12	ENST00000419869	=		ENST00000419869	protein_coding		-0.477546	1.48e-06
cg02914379	MDFI	chr6	41605784	-400	-16200	0.778248	TCONS_00292955	TCONS_00292955	41606184	41621984	+	41606184	41621984	15801	5	ENST00000230321	MDFI	chr6	ENST00000230321	=		ENST00000230321	protein_coding		-0.477005	1.53e-06
cg03233656	SLC1A4	chr2	65214625	-1909	-36374	0.720626	TCONS_00186359	TCONS_00186359	65216534	65250999	+	65216534	65250999	34466	8	ENST00000234256	SLC1A4	chr2	ENST00000234256	=		ENST00000234256	protein_coding		-0.47658	1.57e-06
cg00700485	WFDC2	chr20	44098223	-122	-11949	0.879436	TCONS_00214456	TCONS_00214456	44098345	44110172	+	44098345	44110172	11828	4	ENST00000372676	WFDC2	chr20	ENST00000372676	=		ENST00000372676	protein_coding		-0.47576	1.64e-06
cg22609233	UGT8	chr4	115518992	-618	-80388	0.909684	TCONS_00258879	TCONS_00258879	115519610	115599380	+	115519610	115599380	79771	6	ENST00000310836	UGT8	chr4	ENST00000310836	=		ENST00000310836	protein_coding		-0.466422	2.78e-06
cg02634222	EDN2	chr1	41944775	330	-5567	0.927303	TCONS_00018717	TCONS_00018717	41944445	41950342	-	41944445	41950342	5898	5	ENST00000372587	EDN2	chr1	ENST00000372587	=		ENST00000372587	protein_coding		-0.4664	2.79e-06
cg26010099	S100A14	chr1	153587702	946	-1088	0.758215	TCONS_00023778	TCONS_00023778	153586756	153588790	-	153586756	153588790	2035	4	ENST00000344616	S100A14	chr1	ENST00000344616	=		ENST00000344616	protein_coding		-0.463378	3.3e-06
cg24517136	ITGA3	chr17	48133054	-419	-34790	0.669897	TCONS_00143275	TCONS_00143275	48133473	48167844	+	48133473	48167844	34372	26	ENST00000320031	ITGA3	chr17	ENST00000320031	=		ENST00000320031	protein_coding		0.461752	3.6e-06
cg01608167	STRAP	chr12	16035282	-46	-21130	0.598556	TCONS_00070173	TCONS_00070173	16035328	16056412	+	16035328	16056412	21085	10	ENST00000419869	STRAP	chr12	ENST00000419869	=		ENST00000419869	protein_coding		-0.461109	3.73e-06
cg03698956	ABAT	chr16	8768031	-390	-110401	0.798479	TCONS_00123698	TCONS_00123698	8768421	8878432	+	8768421	8878432	110012	16	ENST00000268251	ABAT	chr16	ENST00000268251	=		ENST00000268251	protein_coding		-0.460417	3.88e-06
cg02311725	HCK	chr20	30639816	-228	-49843	0.768044	TCONS_00213421	TCONS_00213421	30640044	30689659	+	30640044	30689659	49616	13	ENST00000520553	HCK	chr20	ENST00000520553	=		ENST00000520553	protein_coding		-0.460359	3.89e-06
cg02323277	TBX3	chr12	115109504	1446	-12465	0.74052	TCONS_00084707	TCONS_00084707	115108058	115121969	-	115108058	115121969	13912	7	ENST00000349155	TBX3	chr12	ENST00000349155	=		ENST00000349155	protein_coding		-0.460032	3.96e-06
cg06046490	IFITM3	chr11	320940	1272	-110	0.56977	TCONS_00056756	TCONS_00056756	319668	321050	-	319668	321050	1383	2	ENST00000399808	IFITM3	chr11	ENST00000399808	=		ENST00000399808	protein_coding		-0.459741	4.02e-06
cg02349785	CST6	chr11	65778967	-344	-2009	0.954506	TCONS_00052290	TCONS_00052290	65779311	65780976	+	65779311	65780976	1666	3	ENST00000312134	CST6	chr11	ENST00000312134	=		ENST00000312134	protein_coding		-0.459615	4.05e-06
cg05057976	CST6	chr11	65779667	356	-1309	0.954506	TCONS_00052290	TCONS_00052290	65779311	65780976	+	65779311	65780976	1666	3	ENST00000312134	CST6	chr11	ENST00000312134	=		ENST00000312134	protein_coding		-0.458696	4.26e-06
cg01472113	UGCG	chr9	114658195	-850	-39454	0.579672	TCONS_00344245	TCONS_00344245	114659045	114697649	+	114659045	114697649	38605	9	ENST00000374279	UGCG	chr9	ENST00000374279	=		ENST00000374279	protein_coding		-0.457572	4.52e-06
cg01250454	S100A11	chr1	152006464	1483	-3047	0.665173	TCONS_00023684	TCONS_00023684	152004981	152009511	-	152004981	152009511	4531	3	ENST00000271638	S100A11	chr1	ENST00000271638	=		ENST00000271638	protein_coding		-0.455718	5e-06
cg05345286	MDFI	chr6	41606641	457	-15343	0.778248	TCONS_00292955	TCONS_00292955	41606184	41621984	+	41606184	41621984	15801	5	ENST00000230321	MDFI	chr6	ENST00000230321	=		ENST00000230321	protein_coding		-0.454396	5.37e-06
cg03004598	PRR15	chr7	29603370	-56	-3541	0.832797	TCONS_00309614	TCONS_00309614	29603426	29606911	+	29603426	29606911	3486	2	ENST00000319694	PRR15	chr7	ENST00000319694	=		ENST00000319694	protein_coding		-0.454246	5.41e-06
cg03436149	STIP1	chr11	63953399	-187	-18616	0.680629	TCONS_00051612	TCONS_00051612	63953586	63972015	+	63953586	63972015	18430	14	ENST00000305218	STIP1	chr11	ENST00000305218	=		ENST00000305218	protein_coding		-0.453889	5.52e-06
cg23338755	PSMD1	chr2	231921595	18	-115946	0.576127	TCONS_00194035	TCONS_00194035	231921577	232037541	+	231921577	232037541	115965	25	ENST00000308696	PSMD1	chr2	ENST00000308696	=		ENST00000308696	protein_coding		-0.450374	6.65e-06
cg06862673	CDK12	chr17	37617707	-56	-64709	0.788527	TCONS_00141610	TCONS_00141610	37617763	37682416	+	37617763	37682416	64654	13	ENST00000584632	CDK12	chr17	ENST00000584632	=		ENST00000584632	protein_coding		-0.44926	7.05e-06
cg01294686	SH3BGRL3	chr1	26606093	427	-1914	0.670715	TCONS_00002393	TCONS_00002393	26605666	26608007	+	26605666	26608007	2342	3	ENST00000270792	SH3BGRL3	chr1	ENST00000270792	=		ENST00000270792	protein_coding		-0.448711	7.26e-06
cg22686731	NOP10	chr15	34635452	1536	74	0.682877	TCONS_00115983	TCONS_00115983	34633916	34635378	-	34633916	34635378	1463	2	ENST00000328848	NOP10	chr15	ENST00000328848	=		ENST00000328848	protein_coding		-0.448638	7.29e-06
cg00715257	UBL5	chr19	9938411	-156	-2379	0.693647	TCONS_00165651	TCONS_00165651	9938567	9940790	+	9938567	9940790	2224	5	ENST00000586895	UBL5	chr19	ENST00000586895	=		ENST00000586895	protein_coding		-0.447596	7.7e-06
cg03490288	DHCR7	chr11	71146658	1199	-12823	0.790222	TCONS_00062300	TCONS_00062300	71145459	71159481	-	71145459	71159481	14023	9	ENST00000355527	DHCR7	chr11	ENST00000355527	=		ENST00000355527	protein_coding		-0.446825	8.01e-06
cg04327181	CST6	chr11	65779526	215	-1450	0.954506	TCONS_00052290	TCONS_00052290	65779311	65780976	+	65779311	65780976	1666	3	ENST00000312134	CST6	chr11	ENST00000312134	=		ENST00000312134	protein_coding		-0.446778	8.03e-06
cg08887933	TAT	chr16	71601037	1475	-9996	0.97871	TCONS_00135027	TCONS_00135027	71599562	71611033	-	71599562	71611033	11472	12	ENST00000355962	TAT	chr16	ENST00000355962	=		ENST00000355962	protein_coding		-0.445113	8.76e-06
cg05214427	PKP3	chr11	393938	-278	-10970	0.608382	TCONS_00047525	TCONS_00047525	394216	404908	+	394216	404908	10693	13	ENST00000331563	PKP3	chr11	ENST00000331563	=		ENST00000331563	protein_coding		-0.440731	1.1e-05
cg17444904	PRR15	chr7	29603253	-173	-3658	0.832797	TCONS_00309614	TCONS_00309614	29603426	29606911	+	29603426	29606911	3486	2	ENST00000319694	PRR15	chr7	ENST00000319694	=		ENST00000319694	protein_coding		-0.43713	1.32e-05
cg23165899	ID4	chr6	19837095	-521	-3820	0.755781	TCONS_00290778	TCONS_00290778	19837616	19840915	+	19837616	19840915	3300	3	ENST00000378700	ID4	chr6	ENST00000378700	=		ENST00000378700	protein_coding		-0.436672	1.35e-05
cg05983883	POLR2K	chr8	101162533	-278	-3697	0.625634	TCONS_00329967	TCONS_00329967	101162811	101166230	+	101162811	101166230	3420	4	ENST00000353107	POLR2K	chr8	ENST00000353107	=		ENST00000353107	protein_coding		-0.433587	1.58e-05
cg01476789	DHCR7	chr11	71146764	1305	-12717	0.790222	TCONS_00062300	TCONS_00062300	71145459	71159481	-	71145459	71159481	14023	9	ENST00000355527	DHCR7	chr11	ENST00000355527	=		ENST00000355527	protein_coding		-0.433077	1.62e-05
cg00742649	XBP1	chr22	29190731	189	-5854	0.720754	TCONS_00229623	TCONS_00229623	29190542	29196585	-	29190542	29196585	6044	5	ENST00000216037	XBP1	chr22	ENST00000216037	=		ENST00000216037	protein_coding		-0.437103	1.65e-05
cg21027052	TNS3	chr7	47315164	413	-306578	0.651397	TCONS_00318271	TCONS_00318271	47314751	47621742	-	47314751	47621742	306992	31	ENST00000311160	TNS3	chr7	ENST00000311160	=		ENST00000311160	protein_coding		0.430471	1.84e-05
cg02794589	FADD	chr11	70049600	332	-3896	0.764015	TCONS_00053051	TCONS_00053051	70049268	70053496	+	70049268	70053496	4229	2	ENST00000301838	FADD	chr11	ENST00000301838	=		ENST00000301838	protein_coding		0.429622	1.92e-05
cg23333072	ERBB2	chr17	37856228	-104	-28687	0.975444	TCONS_00141698	TCONS_00141698	37856332	37884915	+	37856332	37884915	28584	27	ENST00000269571	ERBB2	chr17	ENST00000540147	=		ENST00000540147	protein_coding		-0.428692	2.01e-05
cg01414934	SH3BGRL3	chr1	26605969	303	-2038	0.670715	TCONS_00002393	TCONS_00002393	26605666	26608007	+	26605666	26608007	2342	3	ENST00000270792	SH3BGRL3	chr1	ENST00000270792	=		ENST00000270792	protein_coding		-0.427278	2.16e-05
cg01410472	CRISPLD1	chr8	75896975	226	-49818	0.816263	TCONS_00329159	TCONS_00329159	75896749	75946793	+	75896749	75946793	50045	15	ENST00000262207	CRISPLD1	chr8	ENST00000262207	=		ENST00000262207	protein_coding		-0.427189	2.17e-05
cg08485141	TM9SF2	chr13	100153684	14	-62576	0.639844	TCONS_00090791	TCONS_00090791	100153670	100216260	+	100153670	100216260	62591	17	ENST00000376387	TM9SF2	chr13	ENST00000376387	=		ENST00000376387	protein_coding		-0.427007	2.19e-05
cg02941008	CAMK2N1	chr1	20810527	1644	-2186	0.629923	TCONS_00016563	TCONS_00016563	20808883	20812713	-	20808883	20812713	3831	2	ENST00000375078	CAMK2N1	chr1	ENST00000375078	=		ENST00000375078	protein_coding		-0.426384	2.26e-05
cg00667898	HIST1H1B	chr6	27834966	397	-393	0.944971	TCONS_00298029	TCONS_00298029	27834569	27835359	-	27834569	27835359	791	1	ENST00000331442	HIST1H1B	chr6	ENST00000331442	=		ENST00000331442	protein_coding		-0.426119	2.28e-05
cg00221668	PKP3	chr11	394072	-144	-10836	0.608382	TCONS_00047525	TCONS_00047525	394216	404908	+	394216	404908	10693	13	ENST00000331563	PKP3	chr11	ENST00000331563	=		ENST00000331563	protein_coding		-0.424358	2.49e-05
cg04614700	SLC22A17	chr14	23816109	595	-6012	0.743204	TCONS_00102941	TCONS_00102941	23815514	23822121	-	23815514	23822121	6608	10	ENST00000354772	SLC22A17	chr14	ENST00000354772	=		ENST00000354772	protein_coding		0.424237	2.5e-05
cg02207200	SLC7A2	chr8	17353980	-616	-74102	0.895422	TCONS_00326532	TCONS_00326532	17354596	17428082	+	17354596	17428082	73487	13	ENST00000494857	SLC7A2	chr8	ENST00000494857	=		ENST00000494857	protein_coding		-0.423179	2.64e-05
cg02207200	SLC7A2	chr8	17353980	-616	-74102	0.895422	TCONS_00326532	TCONS_00326532	17354596	17428082	+	17354596	17428082	73487	13	ENST00000494857	SLC7A2	chr8	ENST00000494857	=		ENST00000494857	protein_coding		-0.423179	2.64e-05
cg02207200	SLC7A2	chr8	17353980	-616	-74102	0.863671	TCONS_00326530	TCONS_00326530	17354596	17428082	+	17354596	17428082	73487	12	CUFF.268388.4	SLC7A2	chr8	ENST00000522656	=		ENST00000522656	protein_coding		-0.423179	2.64e-05
cg02207200	SLC7A2	chr8	17353980	-616	-74102	0.863671	TCONS_00326530	TCONS_00326530	17354596	17428082	+	17354596	17428082	73487	12	CUFF.268388.4	SLC7A2	chr8	ENST00000522656	=		ENST00000522656	protein_coding		-0.423179	2.64e-05
cg03158400	FAM3B	chr21	42688886	226	-40472	0.830969	TCONS_00221349	TCONS_00221349	42688660	42729358	+	42688660	42729358	40699	8	ENST00000357985	FAM3B	chr21	ENST00000357985	=		ENST00000357985	protein_coding		-0.418221	3.35e-05
cg18381283	APOA1BP	chr1	156561353	-200	-2738	0.727037	TCONS_00009587	TCONS_00009587	156561553	156564091	+	156561553	156564091	2539	6	ENST00000368235	APOA1BP	chr1	ENST00000368235	=		ENST00000368235	protein_coding		-0.417136	3.53e-05
cg24967701	GRB7	chr17	37894165	-424	-9373	0.938896	TCONS_00141723	TCONS_00141723	37894589	37903538	+	37894589	37903538	8950	15	ENST00000394211	GRB7	chr17	ENST00000394211	=		ENST00000394211	protein_coding		-0.416887	3.57e-05
cg05637945	UBE2Z	chr17	46985753	23	-20665	0.749073	TCONS_00143152	TCONS_00143152	46985730	47006418	+	46985730	47006418	20689	7	ENST00000360943	UBE2Z	chr17	ENST00000360943	=		ENST00000360943	protein_coding		-0.416532	3.63e-05
cg02433278	ERBB2	chr17	37856230	-102	-28685	0.975444	TCONS_00141698	TCONS_00141698	37856332	37884915	+	37856332	37884915	28584	27	ENST00000269571	ERBB2	chr17	ENST00000540147	=		ENST00000540147	protein_coding		-0.412864	4.32e-05
cg16093752	RAC3	chr17	79989682	183	-2396	0.807002	TCONS_00146313	TCONS_00146313	79989499	79992078	+	79989499	79992078	2580	6	ENST00000306897	RAC3	chr17	ENST00000306897	=		ENST00000306897	protein_coding		-0.412105	4.47e-05
cg10137990	GPAA1	chr8	145137203	-309	-3916	0.710848	TCONS_00331379	TCONS_00331379	145137512	145141119	+	145137512	145141119	3608	12	ENST00000355091	GPAA1	chr8	ENST00000355091	=		ENST00000355091	protein_coding		-0.409691	5e-05
cg03737815	TPI1	chr12	6976487	-207	-3505	0.864334	TCONS_00069241	TCONS_00069241	6976694	6979992	+	6976694	6979992	3299	7	ENST00000396705	TPI1	chr12	ENST00000229270	=		ENST00000229270	protein_coding		-0.407492	5.54e-05
cg02200373	SASH3	chrX	128913578	-381	-15599	0.788359	TCONS_00382740	TCONS_00382740	128913959	128929177	+	128913959	128929177	15219	8	ENST00000356892	SASH3	chrX	ENST00000356892	=		ENST00000356892	protein_coding		-0.406407	5.83e-05
cg01934626	SCGB3A1	chr5	180018562	1460	22	0.93428	TCONS_00286373	TCONS_00286373	180017102	180018540	-	180017102	180018540	1439	3	ENST00000292641	SCGB3A1	chr5	ENST00000292641	=		ENST00000292641	protein_coding		-0.406245	5.87e-05
cg04849227	SOSTDC1	chr7	16502585	1480	-2889	0.86849	TCONS_00316788	TCONS_00316788	16501105	16505474	-	16501105	16505474	4370	2	ENST00000307068	SOSTDC1	chr7	ENST00000307068	=		ENST00000307068	protein_coding		-0.403858	6.55e-05
cg00301677	ODC1	chr2	10581667	941	-6239	0.642835	TCONS_00195791	TCONS_00195791	10580726	10587906	-	10580726	10587906	7181	12	ENST00000405333	ODC1	chr2	ENST00000405333	=		ENST00000405333	protein_coding		-0.403154	6.76e-05
cg14385175	PSAT1	chr9	80911841	-217	-33168	0.834911	TCONS_00342982	TCONS_00342982	80912058	80945009	+	80912058	80945009	32952	9	ENST00000376588	PSAT1	chr9	ENST00000376588	=		ENST00000376588	protein_coding		-0.401596	7.26e-05
cg00591660	CCNF	chr16	2478353	-1041	-30502	0.873742	TCONS_00122998	TCONS_00122998	2479394	2508855	+	2479394	2508855	29462	17	ENST00000397066	CCNF	chr16	ENST00000397066	=		ENST00000397066	protein_coding		-0.401358	7.34e-05
cg02343604	ID3	chr1	23884703	295	-1582	0.614055	TCONS_00016887	TCONS_00016887	23884408	23886285	-	23884408	23886285	1878	3	ENST00000374561	ID3	chr1	ENST00000374561	=		ENST00000374561	protein_coding		-0.399404	8.01e-05
cg05414556	SASH3	chrX	128913922	-37	-15255	0.788359	TCONS_00382740	TCONS_00382740	128913959	128929177	+	128913959	128929177	15219	8	ENST00000356892	SASH3	chrX	ENST00000356892	=		ENST00000356892	protein_coding		-0.399111	8.12e-05
cg04755662	AR	chrX	66763359	-1105	-187102	0.543246	TCONS_00381024	TCONS_00381024	66764464	66950461	+	66764464	66950461	185998	8	ENST00000374690	AR	chrX	ENST00000374690	=		ENST00000374690	protein_coding		-0.39907	8.13e-05
cg02325679	SCAND1	chr20	34542290	752	-258	0.72748	TCONS_00217419	TCONS_00217419	34541538	34542548	-	34541538	34542548	1011	2	ENST00000305978	SCAND1	chr20	ENST00000305978	=		ENST00000305978	protein_coding		-0.398958	8.17e-05
cg16730824	CAMK2N1	chr1	20809793	910	-2920	0.629923	TCONS_00016563	TCONS_00016563	20808883	20812713	-	20808883	20812713	3831	2	ENST00000375078	CAMK2N1	chr1	ENST00000375078	=		ENST00000375078	protein_coding		-0.398727	8.26e-05
cg05958127	PHGDH	chr1	120254177	-332	-32661	0.74081	TCONS_00007827	TCONS_00007827	120254509	120286838	+	120254509	120286838	32330	12	ENST00000369409	PHGDH	chr1	ENST00000369409	=		ENST00000369409	protein_coding		-0.402365	8.45e-05
cg03529003	PLOD1	chr1	11994281	-528	-41313	0.558685	TCONS_00001175	TCONS_00001175	11994809	12035594	+	11994809	12035594	40786	19	ENST00000196061	PLOD1	chr1	ENST00000196061	=		ENST00000196061	protein_coding		-0.395974	9.34e-05
cg04680738	LILRB4	chr19	55173030	-1416	-6818	0.863066	TCONS_00172578	TCONS_00172578	55174446	55179848	+	55174446	55179848	5403	12	ENST00000430952	LILRB4	chr19	ENST00000430952	=		ENST00000430952	protein_coding		0.394512	9.97e-05
cg00185066	SPRY2	chr13	80910763	653	-4323	0.740758	TCONS_00093240	TCONS_00093240	80910110	80915086	-	80910110	80915086	4977	2	ENST00000377104	SPRY2	chr13	ENST00000377104	=		ENST00000377104	protein_coding		-0.394235	0.000100915
cg00575665	MAFB	chr20	39315211	724	-2669	0.471942	TCONS_00217632	TCONS_00217632	39314487	39317880	-	39314487	39317880	3394	1	ENST00000373313	MAFB	chr20	ENST00000373313	=		ENST00000373313	protein_coding		-0.39384	0.000102692
cg02930951	CEBPB	chr20	48806066	-1309	-3146	0.677809	TCONS_00214732	TCONS_00214732	48807375	48809212	+	48807375	48809212	1838	1	ENST00000303004	CEBPB	chr20	ENST00000303004	=		ENST00000303004	protein_coding		-0.393491	0.00010429
cg02103689	DCXR	chr17	79995725	1992	117	0.796997	TCONS_00156026	TCONS_00156026	79993733	79995608	-	79993733	79995608	1876	8	ENST00000306869	DCXR	chr17	ENST00000306869	=		ENST00000306869	protein_coding		-0.393411	0.000104658
cg02987471	XYLT2	chr17	48423854	402	-14658	0.698822	TCONS_00143342	TCONS_00143342	48423452	48438512	+	48423452	48438512	15061	11	ENST00000017003	XYLT2	chr17	ENST00000017003	=		ENST00000017003	protein_coding		-0.393389	0.000104761
cg05872215	SASH3	chrX	128913854	-105	-15323	0.788359	TCONS_00382740	TCONS_00382740	128913959	128929177	+	128913959	128929177	15219	8	ENST00000356892	SASH3	chrX	ENST00000356892	=		ENST00000356892	protein_coding		-0.392522	0.00010884
cg00902873	SEC61A1	chr3	127771089	-122	-19436	0.624928	TCONS_00238058	TCONS_00238058	127771211	127790525	+	127771211	127790525	19315	12	ENST00000243253	SEC61A1	chr3	ENST00000243253	=		ENST00000243253	protein_coding		-0.391496	0.000113861
cg03165378	S100A9	chr1	153329882	-447	-3621	0.997016	TCONS_00008881	TCONS_00008881	153330329	153333503	+	153330329	153333503	3175	3	ENST00000368738	S100A9	chr1	ENST00000368738	=		ENST00000368738	protein_coding		-0.390197	0.000120527
cg05127380	STIP1	chr11	63953685	99	-18330	0.680629	TCONS_00051612	TCONS_00051612	63953586	63972015	+	63953586	63972015	18430	14	ENST00000305218	STIP1	chr11	ENST00000305218	=		ENST00000305218	protein_coding		-0.389289	0.000125397
cg05656374	MX2	chr21	42733825	-44	-47045	0.694775	TCONS_00221354	TCONS_00221354	42733869	42780870	+	42733869	42780870	47002	14	ENST00000330714	MX2	chr21	ENST00000330714	=		ENST00000330714	protein_coding		-0.388274	0.000131059
cg03604312	OXCT1	chr5	41730687	521	-139934	0.666197	TCONS_00280719	TCONS_00280719	41730166	41870621	-	41730166	41870621	140456	17	ENST00000196371	OXCT1	chr5	ENST00000196371	=		ENST00000196371	protein_coding		0.387968	0.00013281
cg03711944	SPI1	chr11	47377212	802	-22915	0.782738	TCONS_00059680	TCONS_00059680	47376410	47400127	-	47376410	47400127	23718	5	ENST00000378538	SPI1	chr11	ENST00000378538	=		ENST00000378538	protein_coding		0.387324	0.000136571
cg00980978	WFDC2	chr20	44098724	379	-11448	0.879436	TCONS_00214456	TCONS_00214456	44098345	44110172	+	44098345	44110172	11828	4	ENST00000372676	WFDC2	chr20	ENST00000372676	=		ENST00000372676	protein_coding		-0.387143	0.000137643
cg04619381	PRR15	chr7	29603121	-305	-3790	0.832797	TCONS_00309614	TCONS_00309614	29603426	29606911	+	29603426	29606911	3486	2	ENST00000319694	PRR15	chr7	ENST00000319694	=		ENST00000319694	protein_coding		-0.387052	0.000138189
cg02974655	TSKU	chr11	76493876	-406	-15322	0.773241	TCONS_00053780	TCONS_00053780	76494282	76509198	+	76494282	76509198	14917	2	ENST00000333090	TSKU	chr11	ENST00000333090	=		ENST00000333090	protein_coding		-0.383468	0.000161224
cg00037450	PWP2	chr21	45527029	-141	-24034	0.669826	TCONS_00221680	TCONS_00221680	45527170	45551063	+	45527170	45551063	23894	21	ENST00000291576	PWP2	chr21	ENST00000291576	=		ENST00000291576	protein_coding		-0.38331	0.000162314
cg04535521	GABRP	chr5	170210440	-282	-30611	0.91931	TCONS_00278589	TCONS_00278589	170210722	170241051	+	170210722	170241051	30330	10	ENST00000265294	GABRP	chr5	ENST00000265294	=		ENST00000265294	protein_coding		-0.381721	0.000173689
cg12146151	ITGB4	chr17	73716945	-631	-36951	0.799812	TCONS_00145333	TCONS_00145333	73717576	73753896	+	73717576	73753896	36321	39	ENST00000450894	ITGB4	chr17	ENST00000450894	=		ENST00000450894	protein_coding		-0.381004	0.000179067
cg03167763	UBXN10	chr1	20512397	-180	-10144	0.912388	TCONS_00001817	TCONS_00001817	20512577	20522541	+	20512577	20522541	9965	2	ENST00000375099	UBXN10	chr1	ENST00000375099	=		ENST00000375099	protein_coding		-0.380863	0.000180139
cg03020208	AQP5	chr12	50354962	-690	-4502	0.943793	TCONS_00071685	TCONS_00071685	50355652	50359464	+	50355652	50359464	3813	4	ENST00000293599	AQP5	chr12	ENST00000293599	=		ENST00000293599	protein_coding		-0.380467	0.000183184
cg19853760	LGALS1	chr22	38071677	63	-4136	0.655795	TCONS_00227096	TCONS_00227096	38071614	38075813	+	38071614	38075813	4200	4	ENST00000215909	LGALS1	chr22	ENST00000215909	=		ENST00000215909	protein_coding		-0.379454	0.000191206
cg03096107	ZG16B	chr16	2880149	-20	-2136	0.816385	TCONS_00123166	TCONS_00123166	2880169	2882285	+	2880169	2882285	2117	4	ENST00000382280	ZG16B	chr16	ENST00000382280	=		ENST00000382280	protein_coding		-0.378676	0.000197582
cg03318924	C1QL4	chr12	49728150	1951	-2821	0.890601	TCONS_00080448	TCONS_00080448	49726199	49730971	-	49726199	49730971	4773	2	ENST00000334221	C1QL4	chr12	ENST00000334221	=		ENST00000334221	protein_coding		-0.377068	0.000211387
cg03317400	MFSD2A	chr1	40420823	22	-14815	0.849404	TCONS_00003598	TCONS_00003598	40420801	40435638	+	40420801	40435638	14838	14	ENST00000372811	MFSD2A	chr1	ENST00000372811	=		ENST00000372811	protein_coding		-0.376488	0.000216581
cg02315940	CLSTN2	chr3	139653872	-154	-642367	0.83449	TCONS_00238789	TCONS_00238789	139654026	140296239	+	139654026	140296239	642214	17	ENST00000458420	CLSTN2	chr3	ENST00000458420	=		ENST00000458420	protein_coding		-0.376212	0.000219096
cg04582539	UBL5	chr19	9938647	80	-2143	0.693647	TCONS_00165651	TCONS_00165651	9938567	9940790	+	9938567	9940790	2224	5	ENST00000586895	UBL5	chr19	ENST00000586895	=		ENST00000586895	protein_coding		-0.375819	0.000222725
cg03735308	CCND1	chr11	69455331	-523	-13911	0.605761	TCONS_00053021	TCONS_00053021	69455854	69469242	+	69455854	69469242	13389	5	ENST00000227507	CCND1	chr11	ENST00000227507	=		ENST00000227507	protein_coding		-0.37555	0.000225233
cg01869896	MFSD2A	chr1	40420299	-502	-15339	0.849404	TCONS_00003598	TCONS_00003598	40420801	40435638	+	40420801	40435638	14838	14	ENST00000372811	MFSD2A	chr1	ENST00000372811	=		ENST00000372811	protein_coding		-0.375495	0.000225751
cg04492847	NUPR1	chr16	28550525	1920	30	0.590665	TCONS_00132548	TCONS_00132548	28548605	28550495	-	28548605	28550495	1891	3	ENST00000324873	NUPR1	chr16	ENST00000324873	=		ENST00000324873	protein_coding		-0.373583	0.00024442
cg04434696	CALU	chr7	128379324	-71	-32204	0.624822	TCONS_00314199	TCONS_00314199	128379395	128411528	+	128379395	128411528	32134	7	ENST00000249364	CALU	chr7	ENST00000249364	=		ENST00000249364	protein_coding		-0.372689	0.000253628
cg03447547	IFI27	chr14	94577039	-40	-5988	0.908788	TCONS_00100784	TCONS_00100784	94577079	94583027	+	94577079	94583027	5949	4	ENST00000557098	IFI27	chr14	ENST00000557098	=		ENST00000557098	protein_coding		-0.371541	0.000265924
cg08292079	COX6B1	chr19	36139031	-93	-10732	0.690672	TCONS_00168732	TCONS_00168732	36139124	36149763	+	36139124	36149763	10640	4	ENST00000246554	COX6B1	chr19	ENST00000246554	=		ENST00000246554	protein_coding		-0.369497	0.000289185
cg23048494	S100A4	chr1	153517384	1296	-977	0.629133	TCONS_00023753	TCONS_00023753	153516088	153518361	-	153516088	153518361	2274	3	ENST00000368716	S100A4	chr1	ENST00000368716	=		ENST00000368716	protein_coding		-0.369077	0.000294189
cg00798876	TTYH3	chr7	2670978	-606	-33458	0.851829	TCONS_00308480	TCONS_00308480	2671584	2704436	+	2671584	2704436	32853	14	ENST00000258796	TTYH3	chr7	ENST00000258796	=		ENST00000258796	protein_coding		-0.368801	0.000297521
cg10026473	HPDL	chr1	45792540	-4	-1807	0.873447	TCONS_00004386	TCONS_00004386	45792544	45794347	+	45792544	45794347	1804	1	ENST00000334815	HPDL	chr1	ENST00000334815	=		ENST00000334815	protein_coding		-0.367632	0.000312027
cg00258409	CPE	chr4	166299942	-151	-119530	0.570107	TCONS_00260401	TCONS_00260401	166300093	166419472	+	166300093	166419472	119380	9	ENST00000402744	CPE	chr4	ENST00000402744	=		ENST00000402744	protein_coding		-0.367429	0.000314622
cg01174140	SCGB3A1	chr5	180018735	1633	195	0.93428	TCONS_00286373	TCONS_00286373	180017102	180018540	-	180017102	180018540	1439	3	ENST00000292641	SCGB3A1	chr5	ENST00000292641	=		ENST00000292641	protein_coding		-0.366946	0.000320839
cg03105452	POMP	chr13	29233076	-164	-19986	0.706465	TCONS_00089114	TCONS_00089114	29233240	29253062	+	29233240	29253062	19823	6	ENST00000380842	POMP	chr13	ENST00000380842	=		ENST00000380842	protein_coding		-0.366769	0.000323151
cg05667197	PIP	chr7	142828903	-266	-7936	0.969253	TCONS_00315078	TCONS_00315078	142829169	142836839	+	142829169	142836839	7671	4	ENST00000291009	PIP	chr7	ENST00000291009	=		ENST00000291009	protein_coding		-0.365844	0.000335484
cg05125809	TUBB	chr6	30687159	-818	-6044	0.622243	TCONS_00291702	TCONS_00291702	30687977	30693203	+	30687977	30693203	5227	4	ENST00000327892	TUBB	chr6	ENST00000327892	=		ENST00000327892	protein_coding		-0.364263	0.00035756
cg04312209	IL7R	chr5	35857130	180	-22575	0.759236	TCONS_00273110	TCONS_00273110	35856950	35879705	+	35856950	35879705	22756	8	ENST00000303115	IL7R	chr5	ENST00000303115	=		ENST00000303115	protein_coding		-0.363802	0.000364233
cg21717879	BSG	chr19	572359	-218	-11134	0.520095	TCONS_00163998	TCONS_00163998	572577	583493	+	572577	583493	10917	8	ENST00000353555	BSG	chr19	ENST00000353555	=		ENST00000353555	protein_coding		-0.363213	0.000372949
cg02261604	RPL27	chr17	41150673	223	-4303	0.473099	TCONS_00142249	TCONS_00142249	41150450	41154976	+	41150450	41154976	4527	5	ENST00000253788	RPL27	chr17	ENST00000253788	=		ENST00000253788	protein_coding		0.362558	0.000382845
cg01970017	PSMB3	chr17	36908303	-685	-12181	0.86093	TCONS_00141555	TCONS_00141555	36908988	36920484	+	36908988	36920484	11497	6	ENST00000225426	PSMB3	chr17	ENST00000225426	=		ENST00000225426	protein_coding		0.361733	0.000395666
cg03783925	TSPAN15	chr10	71210704	-524	-56721	0.764262	TCONS_00035797	TCONS_00035797	71211228	71267425	+	71211228	71267425	56198	8	ENST00000373290	TSPAN15	chr10	ENST00000373290	=		ENST00000373290	protein_coding		-0.361598	0.000397798
cg24306924	GPT2	chr16	46918433	144	-46776	0.818007	TCONS_00126123	TCONS_00126123	46918289	46965209	+	46918289	46965209	46921	12	ENST00000340124	GPT2	chr16	ENST00000340124	=		ENST00000340124	protein_coding		-0.3613	0.000402552
cg03282336	ARL5B	chr10	18947857	-476	-22711	0.615326	TCONS_00034112	TCONS_00034112	18948333	18970568	+	18948333	18970568	22236	6	ENST00000377275	ARL5B	chr10	ENST00000377275	=		ENST00000377275	protein_coding		-0.361095	0.000405846
cg20971527	ENO1	chr1	8921294	234	-17455	0.694148	TCONS_00015766	TCONS_00015766	8921060	8938749	-	8921060	8938749	17690	12	ENST00000234590	ENO1	chr1	ENST00000234590	=		ENST00000234590	protein_coding		-0.360209	0.000420395
cg02564313	ABAT	chr16	8767706	-715	-110726	0.798479	TCONS_00123698	TCONS_00123698	8768421	8878432	+	8768421	8878432	110012	16	ENST00000268251	ABAT	chr16	ENST00000268251	=		ENST00000268251	protein_coding		-0.360122	0.000421851
cg01174859	CALU	chr7	128379317	-78	-32211	0.624822	TCONS_00314199	TCONS_00314199	128379395	128411528	+	128379395	128411528	32134	7	ENST00000249364	CALU	chr7	ENST00000249364	=		ENST00000249364	protein_coding		-0.357843	0.000461606
cg01596963	LRRN4CL	chr11	62455830	1957	-1541	0.701514	TCONS_00060766	TCONS_00060766	62453873	62457371	-	62453873	62457371	3499	2	ENST00000317449	LRRN4CL	chr11	ENST00000317449	=		ENST00000317449	protein_coding		-0.356984	0.000477465
cg20294304	HMGA1	chr6	34203153	-1496	-10855	0.679814	TCONS_00292499	TCONS_00292499	34204649	34214008	+	34204649	34214008	9360	6	ENST00000311487	HMGA1	chr6	ENST00000311487	=		ENST00000311487	protein_coding		-0.356899	0.000479054
cg04142413	MRPS35	chr12	27863218	-487	-46010	0.761604	TCONS_00070717	TCONS_00070717	27863705	27909228	+	27863705	27909228	45524	8	ENST00000081029	MRPS35	chr12	ENST00000081029	=		ENST00000081029	protein_coding		-0.35638	0.000488913
cg03841686	MRPS35	chr12	27863868	163	-45360	0.761604	TCONS_00070717	TCONS_00070717	27863705	27909228	+	27863705	27909228	45524	8	ENST00000081029	MRPS35	chr12	ENST00000081029	=		ENST00000081029	protein_coding		-0.355735	0.000501397
cg03337035	CEACAM6	chr19	42258336	-992	-17777	0.951342	TCONS_00170084	TCONS_00170084	42259328	42276113	+	42259328	42276113	16786	6	ENST00000199764	CEACAM6	chr19	ENST00000199764	=		ENST00000199764	protein_coding		-0.355597	0.000504116
cg06911113	UBXN10	chr1	20512617	40	-9924	0.912388	TCONS_00001817	TCONS_00001817	20512577	20522541	+	20512577	20522541	9965	2	ENST00000375099	UBXN10	chr1	ENST00000375099	=		ENST00000375099	protein_coding		-0.354443	0.000527323
cg03715143	ID4	chr6	19837743	127	-3172	0.755781	TCONS_00290778	TCONS_00290778	19837616	19840915	+	19837616	19840915	3300	3	ENST00000378700	ID4	chr6	ENST00000378700	=		ENST00000378700	protein_coding		-0.354431	0.000527569
cg05876826	HCK	chr20	30640041	-3	-49618	0.768044	TCONS_00213421	TCONS_00213421	30640044	30689659	+	30640044	30689659	49616	13	ENST00000520553	HCK	chr20	ENST00000520553	=		ENST00000520553	protein_coding		-0.354103	0.000534358
cg00630245	DHCR7	chr11	71146831	1372	-12650	0.790222	TCONS_00062300	TCONS_00062300	71145459	71159481	-	71145459	71159481	14023	9	ENST00000355527	DHCR7	chr11	ENST00000355527	=		ENST00000355527	protein_coding		-0.353666	0.000543498
cg00797152	CALML5	chr10	5541568	911	35	0.989756	TCONS_00039049	TCONS_00039049	5540657	5541533	-	5540657	5541533	877	1	ENST00000380332	CALML5	chr10	ENST00000380332	=		ENST00000380332	protein_coding		-0.352621	0.000565972
cg00417059	TNS3	chr7	47315129	378	-306613	0.651397	TCONS_00318271	TCONS_00318271	47314751	47621742	-	47314751	47621742	306992	31	ENST00000311160	TNS3	chr7	ENST00000311160	=		ENST00000311160	protein_coding		0.3522	0.000575281
cg00653312	SLC7A5	chr16	87863785	157	-39309	0.919412	TCONS_00136015	TCONS_00136015	87863628	87903094	-	87863628	87903094	39467	10	ENST00000261622	SLC7A5	chr16	ENST00000261622	=		ENST00000261622	protein_coding		-0.351954	0.000580767
cg11832990	PSMA4	chr15	78832690	-64	-8914	0.687635	TCONS_00113852	TCONS_00113852	78832754	78841604	+	78832754	78841604	8851	9	ENST00000044462	PSMA4	chr15	ENST00000044462	=		ENST00000044462	protein_coding		-0.351789	0.000584473
cg03093786	IL21R	chr16	27413786	304	-48093	0.943503	TCONS_00124977	TCONS_00124977	27413482	27461879	+	27413482	27461879	48398	9	ENST00000337929	IL21R	chr16	ENST00000337929	=		ENST00000337929	protein_coding		-0.350833	0.000606415
cg03638937	PKP3	chr11	393570	-646	-11338	0.608382	TCONS_00047525	TCONS_00047525	394216	404908	+	394216	404908	10693	13	ENST00000331563	PKP3	chr11	ENST00000331563	=		ENST00000331563	protein_coding		-0.349352	0.000641893
cg04042582	ATP6V1B2	chr8	20055012	135	-24200	0.678826	TCONS_00326676	TCONS_00326676	20054877	20079212	+	20054877	20079212	24336	14	ENST00000276390	ATP6V1B2	chr8	ENST00000276390	=		ENST00000276390	protein_coding		-0.34883	0.000654832
cg03940556	SLC2A10	chr20	45338107	-18	-26858	0.6967	TCONS_00214580	TCONS_00214580	45338125	45364965	+	45338125	45364965	26841	5	ENST00000359271	SLC2A10	chr20	ENST00000359271	=		ENST00000359271	protein_coding		-0.345976	0.000729946
cg00815109	MFSD5	chr12	53645775	-104	-2413	0.671352	TCONS_00072177	TCONS_00072177	53645879	53648188	+	53645879	53648188	2310	2	ENST00000329548	MFSD5	chr12	ENST00000329548	=		ENST00000329548	protein_coding		-0.344883	0.00076075
cg03414321	HCK	chr20	30640022	-22	-49637	0.768044	TCONS_00213421	TCONS_00213421	30640044	30689659	+	30640044	30689659	49616	13	ENST00000520553	HCK	chr20	ENST00000520553	=		ENST00000520553	protein_coding		-0.344696	0.00076614
cg04499381	SASH3	chrX	128913671	-288	-15506	0.788359	TCONS_00382740	TCONS_00382740	128913959	128929177	+	128913959	128929177	15219	8	ENST00000356892	SASH3	chrX	ENST00000356892	=		ENST00000356892	protein_coding		-0.343451	0.000802904
cg05814654	IL21R	chr16	27413177	-305	-48702	0.943503	TCONS_00124977	TCONS_00124977	27413482	27461879	+	27413482	27461879	48398	9	ENST00000337929	IL21R	chr16	ENST00000337929	=		ENST00000337929	protein_coding		-0.343171	0.000811376
cg19942237	PRR15	chr7	29603211	-215	-3700	0.832797	TCONS_00309614	TCONS_00309614	29603426	29606911	+	29603426	29606911	3486	2	ENST00000319694	PRR15	chr7	ENST00000319694	=		ENST00000319694	protein_coding		-0.342726	0.000825024
cg03465206	CPE	chr4	166300017	-76	-119455	0.570107	TCONS_00260401	TCONS_00260401	166300093	166419472	+	166300093	166419472	119380	9	ENST00000402744	CPE	chr4	ENST00000402744	=		ENST00000402744	protein_coding		-0.342236	0.000840313
cg00702126	VWA1	chr1	1369793	-1109	-6352	0.793365	TCONS_00000282	TCONS_00000282	1370902	1376145	+	1370902	1376145	5244	3	ENST00000338660	VWA1	chr1	ENST00000404702	=		ENST00000404702	protein_coding		-0.341102	0.000876631
cg02773756	HIST1H4K	chr6	27799308	357	3	0.901926	TCONS_00298024	TCONS_00298024	27798951	27799305	-	27798951	27799305	355	1	ENST00000357549	HIST1H4K	chr6	ENST00000357549	=		ENST00000357549	protein_coding		-0.33894	0.000949921
cg03956243	ATP5G2	chr12	54059090	141	-10809	0.586871	TCONS_00081203	TCONS_00081203	54058949	54069899	-	54058949	54069899	10951	5	ENST00000602871	ATP5G2	chr12	ENST00000394349	=		ENST00000394349	protein_coding		0.338429	0.000968067
cg01299496	NOP10	chr15	34635504	1588	126	0.682877	TCONS_00115983	TCONS_00115983	34633916	34635378	-	34633916	34635378	1463	2	ENST00000328848	NOP10	chr15	ENST00000328848	=		ENST00000328848	protein_coding		-0.338167	0.000977458
cg04563643	DCXR	chr17	79995691	1958	83	0.796997	TCONS_00156026	TCONS_00156026	79993733	79995608	-	79993733	79995608	1876	8	ENST00000306869	DCXR	chr17	ENST00000306869	=		ENST00000306869	protein_coding		0.337566	0.000999355
cg05106269	ICAM1	chr19	10381393	-117	-15898	0.725485	TCONS_00165740	TCONS_00165740	10381510	10397291	+	10381510	10397291	15782	7	ENST00000264832	ICAM1	chr19	ENST00000264832	=		ENST00000264832	protein_coding		-0.33672	0.00103097
cg03562264	CDKN1A	chr6	36646551	117	-8565	0.627915	TCONS_00292731	TCONS_00292731	36646434	36655116	+	36646434	36655116	8683	3	ENST00000244741	CDKN1A	chr6	ENST00000244741	=		ENST00000244741	protein_coding		0.336505	0.00103912
cg00042882	AP1S1	chr7	100796809	-868	-7749	0.689526	TCONS_00313144	TCONS_00313144	100797677	100804558	+	100797677	100804558	6882	5	ENST00000337619	AP1S1	chr7	ENST00000337619	=		ENST00000337619	protein_coding		0.335151	0.00109195
cg13499271	COL5A1	chr9	137533309	-310	-203377	0.893915	TCONS_00345951	TCONS_00345951	137533619	137736686	+	137533619	137736686	203068	66	ENST00000371817	COL5A1	chr9	ENST00000371817	=		ENST00000371817	protein_coding		-0.334107	0.00113435
cg02754943	CALML5	chr10	5541718	1061	185	0.989756	TCONS_00039049	TCONS_00039049	5540657	5541533	-	5540657	5541533	877	1	ENST00000380332	CALML5	chr10	ENST00000380332	=		ENST00000380332	protein_coding		-0.332823	0.00118854
cg25986496	BIRC5	chr17	76209703	-575	-12014	0.964769	TCONS_00145717	TCONS_00145717	76210278	76221717	+	76210278	76221717	11440	4	ENST00000350051	BIRC5	chr17	ENST00000350051	=		ENST00000350051	protein_coding		-0.332743	0.00119197
cg01350077	MDFI	chr6	41606317	133	-15667	0.778248	TCONS_00292955	TCONS_00292955	41606184	41621984	+	41606184	41621984	15801	5	ENST00000230321	MDFI	chr6	ENST00000230321	=		ENST00000230321	protein_coding		-0.332157	0.00121753
cg05906607	C14orf132	chr14	96505497	-163	-54920	0.620006	TCONS_00100916	TCONS_00100916	96505660	96560417	+	96505660	96560417	54758	2	ENST00000555004	C14orf132	chr14	ENST00000555004	=		ENST00000555004	protein_coding		-0.33189	0.00122937
cg02772823	SLC6A14	chrX	115567582	-207	-25043	0.932039	TCONS_00382418	TCONS_00382418	115567789	115592625	+	115567789	115592625	24837	14	ENST00000371900	SLC6A14	chrX	ENST00000371900	=		ENST00000371900	protein_coding		-0.331659	0.00123965
cg17891820	KIT	chr4	55524400	316	-82481	0.95029	TCONS_00256922	TCONS_00256922	55524084	55606881	+	55524084	55606881	82798	21	ENST00000288135	KIT	chr4	ENST00000288135	=		ENST00000288135	protein_coding		-0.331467	0.00124828
cg25156485	MSN	chrX	64887827	291	-73964	0.667187	TCONS_00380986	TCONS_00380986	64887536	64961791	+	64887536	64961791	74256	13	ENST00000360270	MSN	chrX	ENST00000360270	=		ENST00000360270	protein_coding		-0.330249	0.00130428
cg21844856	CRISPLD1	chr8	75896645	-104	-50148	0.816263	TCONS_00329159	TCONS_00329159	75896749	75946793	+	75896749	75946793	50045	15	ENST00000262207	CRISPLD1	chr8	ENST00000262207	=		ENST00000262207	protein_coding		-0.328723	0.00137767
cg02421734	LILRB4	chr19	55172736	-1710	-7112	0.863066	TCONS_00172578	TCONS_00172578	55174446	55179848	+	55174446	55179848	5403	12	ENST00000430952	LILRB4	chr19	ENST00000430952	=		ENST00000430952	protein_coding		-0.328667	0.00138042
cg04410024	CRISPLD1	chr8	75896798	49	-49995	0.816263	TCONS_00329159	TCONS_00329159	75896749	75946793	+	75896749	75946793	50045	15	ENST00000262207	CRISPLD1	chr8	ENST00000262207	=		ENST00000262207	protein_coding		-0.328157	0.00140577
cg01037823	ZG16B	chr16	2879998	-171	-2287	0.816385	TCONS_00123166	TCONS_00123166	2880169	2882285	+	2880169	2882285	2117	4	ENST00000382280	ZG16B	chr16	ENST00000382280	=		ENST00000382280	protein_coding		-0.327903	0.00141859
cg03704756	PRNP	chr20	4666787	-317	-15449	0.545096	TCONS_00212586	TCONS_00212586	4667104	4682236	+	4667104	4682236	15133	2	CUFF.159715.5	PRNP	chr20	ENST00000424424	=		ENST00000424424	protein_coding		-0.326179	0.00150829
cg00180930	VARS	chr6	31746832	1538	-16898	0.614067	TCONS_00298792	TCONS_00298792	31745294	31763730	-	31745294	31763730	18437	30	ENST00000375663	VARS	chr6	ENST00000375663	=		ENST00000375663	protein_coding		-0.324364	0.00160829
cg03547062	PKP3	chr11	393606	-610	-11302	0.608382	TCONS_00047525	TCONS_00047525	394216	404908	+	394216	404908	10693	13	ENST00000331563	PKP3	chr11	ENST00000331563	=		ENST00000331563	protein_coding		-0.324356	0.00160872
cg19824907	GPC6	chr13	93879303	209	-1180352	0.757733	TCONS_00090601	TCONS_00090601	93879094	95059655	+	93879094	95059655	1180562	9	ENST00000377047	GPC6	chr13	ENST00000377047	=		ENST00000377047	protein_coding		-0.323287	0.0016704
cg03073361	VARS	chr6	31747237	1943	-16493	0.614067	TCONS_00298792	TCONS_00298792	31745294	31763730	-	31745294	31763730	18437	30	ENST00000375663	VARS	chr6	ENST00000375663	=		ENST00000375663	protein_coding		-0.322255	0.00173195
cg01692252	GRB7	chr17	37893005	-1584	-10533	0.938896	TCONS_00141723	TCONS_00141723	37894589	37903538	+	37894589	37903538	8950	15	ENST00000394211	GRB7	chr17	ENST00000394211	=		ENST00000394211	protein_coding		-0.321231	0.00179503
cg06008062	PLEKHB1	chr11	73358518	-75	-15346	0.853733	TCONS_00053445	TCONS_00053445	73358593	73373864	+	73358593	73373864	15272	7	ENST00000227214	PLEKHB1	chr11	ENST00000227214	=		ENST00000227214	protein_coding		-0.321216	0.001796
cg01032570	SLC39A14	chr8	22224534	-227	-55664	0.650162	TCONS_00326896	TCONS_00326896	22224761	22280198	+	22224761	22280198	55438	9	ENST00000359741	SLC39A14	chr8	ENST00000359741	=		ENST00000359741	protein_coding		-0.320942	0.00181323
cg00316777	CA2	chr8	86376489	409	-17233	0.894583	TCONS_00329391	TCONS_00329391	86376080	86393722	+	86376080	86393722	17643	7	ENST00000285379	CA2	chr8	ENST00000285379	=		ENST00000285379	protein_coding		-0.320751	0.00182535
cg10149996	PGRMC1	chrX	118369686	-529	-8743	0.587055	TCONS_00382484	TCONS_00382484	118370215	118378429	+	118370215	118378429	8215	3	ENST00000217971	PGRMC1	chrX	ENST00000217971	=		ENST00000217971	protein_coding		-0.320276	0.00185577
cg01937650	CRISPLD1	chr8	75896836	87	-49957	0.816263	TCONS_00329159	TCONS_00329159	75896749	75946793	+	75896749	75946793	50045	15	ENST00000262207	CRISPLD1	chr8	ENST00000262207	=		ENST00000262207	protein_coding		-0.319161	0.00192895
cg02867242	SLC44A4	chr6	31832445	1477	-14333	0.896558	TCONS_00298831	TCONS_00298831	31830968	31846778	-	31830968	31846778	15811	21	ENST00000229729	SLC44A4	chr6	ENST00000229729	=		ENST00000229729	protein_coding		0.31846	0.00197633
cg01522446	RPL27	chr17	41150340	-110	-4636	0.473099	TCONS_00142249	TCONS_00142249	41150450	41154976	+	41150450	41154976	4527	5	ENST00000253788	RPL27	chr17	ENST00000253788	=		ENST00000253788	protein_coding		-0.316993	0.00207888
cg03043417	CD53	chr1	111415781	6	-26769	0.775146	TCONS_00007355	TCONS_00007355	111415775	111442550	+	111415775	111442550	26776	8	ENST00000271324	CD53	chr1	ENST00000271324	=		ENST00000271324	protein_coding		-0.316338	0.00212613
cg04788288	ABHD2	chr15	89631044	-336	-114547	0.750177	TCONS_00114510	TCONS_00114510	89631380	89745591	+	89631380	89745591	114212	11	ENST00000352732	ABHD2	chr15	ENST00000352732	=		ENST00000352732	protein_coding		0.315376	0.00219736
cg24693287	SERINC2	chr1	31885850	-112	-21675	0.641945	TCONS_00002885	TCONS_00002885	31885962	31907525	+	31885962	31907525	21564	10	ENST00000373709	SERINC2	chr1	ENST00000373709	=		ENST00000373709	protein_coding		-0.31493	0.00223117
cg25863503	HIST1H4K	chr6	27799295	344	-10	0.901926	TCONS_00298024	TCONS_00298024	27798951	27799305	-	27798951	27799305	355	1	ENST00000357549	HIST1H4K	chr6	ENST00000357549	=		ENST00000357549	protein_coding		-0.314816	0.00223981
cg01142152	PPP4C	chr16	30087526	216	-9172	0.767827	TCONS_00125426	TCONS_00125426	30087310	30096698	+	30087310	30096698	9389	9	ENST00000279387	PPP4C	chr16	ENST00000279387	=		ENST00000279387	protein_coding		-0.313764	0.00232158
cg04677295	TM9SF2	chr13	100153866	196	-62394	0.639844	TCONS_00090791	TCONS_00090791	100153670	100216260	+	100153670	100216260	62591	17	ENST00000376387	TM9SF2	chr13	ENST00000376387	=		ENST00000376387	protein_coding		-0.313537	0.00233961
cg03340398	SLC7A2	chr8	17354992	396	-73090	0.895422	TCONS_00326532	TCONS_00326532	17354596	17428082	+	17354596	17428082	73487	13	ENST00000494857	SLC7A2	chr8	ENST00000494857	=		ENST00000494857	protein_coding		-0.310937	0.00255477
cg03340398	SLC7A2	chr8	17354992	396	-73090	0.895422	TCONS_00326532	TCONS_00326532	17354596	17428082	+	17354596	17428082	73487	13	ENST00000494857	SLC7A2	chr8	ENST00000494857	=		ENST00000494857	protein_coding		-0.310937	0.00255477
cg03340398	SLC7A2	chr8	17354992	396	-73090	0.863671	TCONS_00326530	TCONS_00326530	17354596	17428082	+	17354596	17428082	73487	12	CUFF.268388.4	SLC7A2	chr8	ENST00000522656	=		ENST00000522656	protein_coding		-0.310937	0.00255477
cg03340398	SLC7A2	chr8	17354992	396	-73090	0.863671	TCONS_00326530	TCONS_00326530	17354596	17428082	+	17354596	17428082	73487	12	CUFF.268388.4	SLC7A2	chr8	ENST00000522656	=		ENST00000522656	protein_coding		-0.310937	0.00255477
cg05986623	SCG2	chr2	224462651	994	-4570	0.904722	TCONS_00205029	TCONS_00205029	224461657	224467221	-	224461657	224467221	5565	2	ENST00000305409	SCG2	chr2	ENST00000305409	=		ENST00000305409	protein_coding		0.310807	0.00256597
cg04882727	TRIB1	chr8	126442299	-263	-8348	0.769889	TCONS_00330682	TCONS_00330682	126442562	126450647	+	126442562	126450647	8086	3	ENST00000311922	TRIB1	chr8	ENST00000311922	=		ENST00000311922	protein_coding		-0.310661	0.00257862
cg00191477	GPC6	chr13	93879022	-72	-1180633	0.757733	TCONS_00090601	TCONS_00090601	93879094	95059655	+	93879094	95059655	1180562	9	ENST00000377047	GPC6	chr13	ENST00000377047	=		ENST00000377047	protein_coding		-0.310561	0.00258725
cg03362871	PIM3	chr22	50352912	-1248	-4816	0.588956	TCONS_00228241	TCONS_00228241	50354160	50357728	+	50354160	50357728	3569	6	ENST00000360612	PIM3	chr22	ENST00000360612	=		ENST00000360612	protein_coding		-0.309452	0.00268544
cg01868559	STRAP	chr12	16034962	-366	-21450	0.598556	TCONS_00070173	TCONS_00070173	16035328	16056412	+	16035328	16056412	21085	10	ENST00000419869	STRAP	chr12	ENST00000419869	=		ENST00000419869	protein_coding		-0.309281	0.0027009
cg02850715	ST14	chr11	130029212	-244	-51059	0.73569	TCONS_00056529	TCONS_00056529	130029456	130080271	+	130029456	130080271	50816	19	ENST00000278742	ST14	chr11	ENST00000278742	=		ENST00000278742	protein_coding		-0.309041	0.00272268
cg01794929	SELM	chr22	31500940	178	-2614	0.574686	TCONS_00229962	TCONS_00229962	31500762	31503554	-	31500762	31503554	2793	5	ENST00000400299	SELM	chr22	ENST00000400299	=		ENST00000400299	protein_coding		0.308557	0.00276713
cg05942825	OAZ1	chr19	2269619	100	-3868	0.633295	TCONS_00164555	TCONS_00164555	2269519	2273487	+	2269519	2273487	3969	5	ENST00000322297	OAZ1	chr19	ENST00000602676	=		ENST00000602676	protein_coding		-0.306276	0.00298537
cg04053242	SNPH	chr20	1246772	-187	-43200	0.912672	TCONS_00212315	TCONS_00212315	1246959	1289972	+	1246959	1289972	43014	6	ENST00000381873	SNPH	chr20	ENST00000381873	=		ENST00000381873	protein_coding		-0.306122	0.00300068
cg10387890	CYP4X1	chr1	47489543	304	-26880	0.91592	TCONS_00004618	TCONS_00004618	47489239	47516423	+	47489239	47516423	27185	12	ENST00000371901	CYP4X1	chr1	ENST00000371901	=		ENST00000371901	protein_coding		-0.306115	0.00300141
cg01371233	SEPHS2	chr16	30456325	1374	-1177	0.676344	TCONS_00132905	TCONS_00132905	30454951	30457502	-	30454951	30457502	2552	1	ENST00000478753	SEPHS2	chr16	ENST00000478753	=		ENST00000478753	protein_coding		-0.30602	0.00301085
cg01862418	CRIP1	chr14	105953145	-108	-1983	0.873649	TCONS_00102044	TCONS_00102044	105953253	105955128	+	105953253	105955128	1876	6	ENST00000392531	CRIP1	chr14	ENST00000392531	=		ENST00000392531	protein_coding		-0.304998	0.00311435
cg02966329	TTK	chr6	80714474	153	-37770	0.808906	TCONS_00294251	TCONS_00294251	80714321	80752244	+	80714321	80752244	37924	22	ENST00000369798	TTK	chr6	ENST00000369798	=		ENST00000369798	protein_coding		-0.304989	0.00311527
cg02942845	CRISPLD1	chr8	75897115	366	-49678	0.816263	TCONS_00329159	TCONS_00329159	75896749	75946793	+	75896749	75946793	50045	15	ENST00000262207	CRISPLD1	chr8	ENST00000262207	=		ENST00000262207	protein_coding		-0.303803	0.00323946
cg00502555	GPX4	chr19	1103806	-129	-2972	0.545208	TCONS_00164213	TCONS_00164213	1103935	1106778	+	1103935	1106778	2844	7	ENST00000354171	GPX4	chr19	ENST00000354171	=		ENST00000354171	protein_coding		-0.303567	0.00326467
cg01418527	FSCN1	chr7	5631189	-1264	-15097	0.650714	TCONS_00308639	TCONS_00308639	5632453	5646286	+	5632453	5646286	13834	5	ENST00000382361	FSCN1	chr7	ENST00000382361	=		ENST00000382361	protein_coding		-0.303358	0.00328716
cg00992385	HCK	chr20	30640037	-7	-49622	0.768044	TCONS_00213421	TCONS_00213421	30640044	30689659	+	30640044	30689659	49616	13	ENST00000520553	HCK	chr20	ENST00000520553	=		ENST00000520553	protein_coding		-0.302602	0.0033696
cg00992239	MME	chr3	154797349	-86	-104148	0.827887	TCONS_00239442	TCONS_00239442	154797435	154901497	+	154797435	154901497	104063	23	ENST00000460393	MME	chr3	ENST00000460393	=		ENST00000460393	protein_coding		-0.302492	0.0033818
cg02684904	PSMD3	chr17	38137393	344	-16820	0.910788	TCONS_00141750	TCONS_00141750	38137049	38154213	+	38137049	38154213	17165	12	ENST00000264639	PSMD3	chr17	ENST00000264639	=		ENST00000264639	protein_coding		0.302363	0.00339608
cg01206705	PTPLAD1	chr15	65822356	-447	-48331	0.630629	TCONS_00112630	TCONS_00112630	65822803	65870687	+	65822803	65870687	47885	11	ENST00000261875	PTPLAD1	chr15	ENST00000261875	=		ENST00000261875	protein_coding		0.30183	0.00345574
cg00597366	GPT2	chr16	46917883	-406	-47326	0.818007	TCONS_00126123	TCONS_00126123	46918289	46965209	+	46918289	46965209	46921	12	ENST00000340124	GPT2	chr16	ENST00000340124	=		ENST00000340124	protein_coding		-0.300575	0.00360003
cg01664670	MAFB	chr20	39316308	1821	-1572	0.471942	TCONS_00217632	TCONS_00217632	39314487	39317880	-	39314487	39317880	3394	1	ENST00000373313	MAFB	chr20	ENST00000373313	=		ENST00000373313	protein_coding		-0.300529	0.00360543
cg04133380	IMPA2	chr18	11981196	-230	-49680	0.772897	TCONS_00157776	TCONS_00157776	11981426	12030876	+	11981426	12030876	49451	8	ENST00000269159	IMPA2	chr18	ENST00000269159	=		ENST00000269159	protein_coding		-0.299851	0.00368574
cg01753595	COL5A1	chr9	137533141	-478	-203545	0.893915	TCONS_00345951	TCONS_00345951	137533619	137736686	+	137533619	137736686	203068	66	ENST00000371817	COL5A1	chr9	ENST00000371817	=		ENST00000371817	protein_coding		-0.299502	0.00372761
cg04177201	NUP93	chr16	56763905	-111	-114776	0.598144	TCONS_00126639	TCONS_00126639	56764016	56878681	+	56764016	56878681	114666	22	ENST00000308159	NUP93	chr16	ENST00000308159	=		ENST00000308159	protein_coding		-0.298199	0.00388794
cg04569429	LASP1	chr17	37024625	-1486	-53398	0.708657	TCONS_00141567	TCONS_00141567	37026111	37078023	+	37026111	37078023	51913	7	ENST00000318008	LASP1	chr17	ENST00000318008	=		ENST00000318008	protein_coding		0.297509	0.00397536
cg24599996	CELSR2	chr1	109791537	-1103	-26835	0.652144	TCONS_00007052	TCONS_00007052	109792640	109818372	+	109792640	109818372	25733	34	ENST00000271332	CELSR2	chr1	ENST00000271332	=		ENST00000271332	protein_coding		-0.296955	0.00404686
cg23433370	STK38L	chr12	27396894	-213	-81998	0.734923	TCONS_00070634	TCONS_00070634	27397107	27478892	+	27397107	27478892	81786	14	ENST00000389032	STK38L	chr12	ENST00000389032	=		ENST00000389032	protein_coding		-0.295947	0.00417975
cg25896944	PRDX4	chrX	23685894	332	-18622	0.742641	TCONS_00379624	TCONS_00379624	23685562	23704516	+	23685562	23704516	18955	7	ENST00000379341	PRDX4	chrX	ENST00000379341	=		ENST00000379341	protein_coding		-0.295761	0.00420467
cg08925882	GSTP1	chr11	67350491	-574	-3640	0.702863	TCONS_00052767	TCONS_00052767	67351065	67354131	+	67351065	67354131	3067	7	ENST00000398606	GSTP1	chr11	ENST00000398606	=		ENST00000398606	protein_coding		0.295634	0.00422177
cg00001446	ELOVL1	chr1	43831041	1974	-2648	0.734414	TCONS_00018845	TCONS_00018845	43829067	43833689	-	43829067	43833689	4623	8	ENST00000372458	ELOVL1	chr1	ENST00000372458	=		ENST00000372458	protein_coding		-0.295309	0.0042659
cg00795341	THBS4	chr5	79330929	-241	-48181	0.866541	TCONS_00274858	TCONS_00274858	79331170	79379110	+	79331170	79379110	47941	22	ENST00000350881	THBS4	chr5	ENST00000350881	=		ENST00000350881	protein_coding		0.294302	0.00440492
cg22749855	SOCS3	chr17	76353952	1089	-2206	0.737899	TCONS_00155330	TCONS_00155330	76352863	76356158	-	76352863	76356158	3296	2	ENST00000330871	SOCS3	chr17	ENST00000330871	=		ENST00000330871	protein_coding		-0.293626	0.0045006
cg02556928	CSF2RB	chr22	37309980	311	-26511	0.69369	TCONS_00226970	TCONS_00226970	37309669	37336491	+	37309669	37336491	26823	14	ENST00000403662	CSF2RB	chr22	ENST00000403662	=		ENST00000403662	protein_coding		-0.293619	0.00450158
cg01171368	C2CD4B	chr15	62456106	373	-1376	0.890007	TCONS_00118003	TCONS_00118003	62455733	62457482	-	62455733	62457482	1750	2	ENST00000380392	C2CD4B	chr15	ENST00000380392	=		ENST00000380392	protein_coding		-0.292826	0.00461629
cg02494781	APOL6	chr22	36044540	99	-19916	0.672681	TCONS_00226918	TCONS_00226918	36044441	36064456	+	36044441	36064456	20016	3	ENST00000409652	APOL6	chr22	ENST00000409652	=		ENST00000409652	protein_coding		-0.292553	0.00465624
cg01886741	BIRC5	chr17	76210317	39	-11400	0.964769	TCONS_00145717	TCONS_00145717	76210278	76221717	+	76210278	76221717	11440	4	ENST00000350051	BIRC5	chr17	ENST00000350051	=		ENST00000350051	protein_coding		-0.290094	0.00503131
cg02812767	LOXL1	chr15	74218468	-330	-26010	0.794771	TCONS_00113222	TCONS_00113222	74218798	74244478	+	74218798	74244478	25681	7	ENST00000261921	LOXL1	chr15	ENST00000261921	=		ENST00000261921	protein_coding		-0.290024	0.00504222
cg01184271	C2CD4B	chr15	62457681	1948	199	0.890007	TCONS_00118003	TCONS_00118003	62455733	62457482	-	62455733	62457482	1750	2	ENST00000380392	C2CD4B	chr15	ENST00000380392	=		ENST00000380392	protein_coding		-0.289455	0.00513303
cg03865257	LAMA3	chr18	21269410	4	-265620	0.903187	TCONS_00158202	TCONS_00158202	21269406	21535030	+	21269406	21535030	265625	75	ENST00000313654	LAMA3	chr18	ENST00000313654	=		ENST00000313654	protein_coding		-0.288287	0.00532356
cg05766251	LASP1	chr17	37024760	-1351	-53263	0.708657	TCONS_00141567	TCONS_00141567	37026111	37078023	+	37026111	37078023	51913	7	ENST00000318008	LASP1	chr17	ENST00000318008	=		ENST00000318008	protein_coding		0.286209	0.00567836
cg05824973	KRT6A	chr12	52881484	527	-5557	0.98298	TCONS_00080930	TCONS_00080930	52880957	52887041	-	52880957	52887041	6085	9	ENST00000330722	KRT6A	chr12	ENST00000330722	=		ENST00000330722	protein_coding		0.28434	0.00601522
cg05905814	HMGB3	chrX	150151809	51	-7439	0.866772	TCONS_00383385	TCONS_00383385	150151758	150159248	+	150151758	150159248	7491	5	ENST00000325307	HMGB3	chrX	ENST00000325307	=		ENST00000325307	protein_coding		-0.283616	0.00615042
cg03774540	LAMA3	chr18	21269080	-326	-265950	0.903187	TCONS_00158202	TCONS_00158202	21269406	21535030	+	21269406	21535030	265625	75	ENST00000313654	LAMA3	chr18	ENST00000313654	=		ENST00000313654	protein_coding		-0.283359	0.00619906
cg05647526	CALU	chr7	128379677	282	-31851	0.624822	TCONS_00314199	TCONS_00314199	128379395	128411528	+	128379395	128411528	32134	7	ENST00000249364	CALU	chr7	ENST00000249364	=		ENST00000249364	protein_coding		-0.283344	0.006202
cg05750029	BAMBI	chr10	28965858	-412	-6010	0.833789	TCONS_00034451	TCONS_00034451	28966270	28971868	+	28966270	28971868	5599	3	ENST00000375533	BAMBI	chr10	ENST00000375533	=		ENST00000375533	protein_coding		-0.283247	0.00622042
cg10130460	SLC22A17	chr14	23816988	1474	-5133	0.743204	TCONS_00102941	TCONS_00102941	23815514	23822121	-	23815514	23822121	6608	10	ENST00000354772	SLC22A17	chr14	ENST00000354772	=		ENST00000354772	protein_coding		0.283135	0.00624167
cg01508380	MMP14	chr14	23305585	-180	-11385	0.670727	TCONS_00096881	TCONS_00096881	23305765	23316970	+	23305765	23316970	11206	10	ENST00000311852	MMP14	chr14	ENST00000311852	=		ENST00000311852	protein_coding		-0.282285	0.00640599
cg05040210	KLHDC7A	chr1	18807594	171	-4884	0.910177	TCONS_00001712	TCONS_00001712	18807423	18812478	+	18807423	18812478	5056	1	ENST00000400664	KLHDC7A	chr1	ENST00000400664	=		ENST00000400664	protein_coding		-0.281939	0.00647401
cg21200138	ALDH1B1	chr9	38392989	329	-5669	0.678177	TCONS_00342220	TCONS_00342220	38392660	38398658	+	38392660	38398658	5999	2	ENST00000377698	ALDH1B1	chr9	ENST00000377698	=		ENST00000377698	protein_coding		-0.281815	0.00649839
cg02340856	SEC61A1	chr3	127771041	-170	-19484	0.624928	TCONS_00238058	TCONS_00238058	127771211	127790525	+	127771211	127790525	19315	12	ENST00000243253	SEC61A1	chr3	ENST00000243253	=		ENST00000243253	protein_coding		-0.281552	0.00655073
cg22065614	GLRB	chr4	157997360	-194	-94598	0.914631	TCONS_00260115	TCONS_00260115	157997554	158091958	+	157997554	158091958	94405	10	ENST00000509282	GLRB	chr4	ENST00000509282	=		ENST00000509282	protein_coding		-0.281528	0.00655544
cg03821311	HIST1H1B	chr6	27836018	1449	659	0.944971	TCONS_00298029	TCONS_00298029	27834569	27835359	-	27834569	27835359	791	1	ENST00000331442	HIST1H1B	chr6	ENST00000331442	=		ENST00000331442	protein_coding		-0.280817	0.00669877
cg22070243	CYBRD1	chr2	172378774	-83	-35869	0.644432	TCONS_00190951	TCONS_00190951	172378857	172414643	+	172378857	172414643	35787	4	ENST00000321348	CYBRD1	chr2	ENST00000321348	=		ENST00000321348	protein_coding		-0.280566	0.00674978
cg01189638	TNFAIP6	chr2	152213504	-601	-23056	0.825196	TCONS_00190272	TCONS_00190272	152214105	152236560	+	152214105	152236560	22456	6	ENST00000243347	TNFAIP6	chr2	ENST00000243347	=		ENST00000243347	protein_coding		-0.280171	0.00683107
cg05931439	MMP14	chr14	23305957	192	-11013	0.670727	TCONS_00096881	TCONS_00096881	23305765	23316970	+	23305765	23316970	11206	10	ENST00000311852	MMP14	chr14	ENST00000311852	=		ENST00000311852	protein_coding		-0.280034	0.00685961
cg04156896	MFSD2A	chr1	40419793	-1008	-15845	0.849404	TCONS_00003598	TCONS_00003598	40420801	40435638	+	40420801	40435638	14838	14	ENST00000372811	MFSD2A	chr1	ENST00000372811	=		ENST00000372811	protein_coding		-0.279883	0.00689099
cg02877808	MIF	chr22	24236438	248	-975	0.631273	TCONS_00225868	TCONS_00225868	24236190	24237413	+	24236190	24237413	1224	3	ENST00000215754	MIF	chr22	ENST00000215754	=		ENST00000215754	protein_coding		-0.279073	0.00706173
cg00963113	TMEM176B	chr7	150488487	113	-8965	0.639036	TCONS_00322766	TCONS_00322766	150488374	150497452	-	150488374	150497452	9079	7	ENST00000326442	TMEM176B	chr7	ENST00000326442	=		ENST00000326442	protein_coding		0.278369	0.00721319
cg04059988	IL21R	chr16	27413649	167	-48230	0.943503	TCONS_00124977	TCONS_00124977	27413482	27461879	+	27413482	27461879	48398	9	ENST00000337929	IL21R	chr16	ENST00000337929	=		ENST00000337929	protein_coding		-0.278347	0.0072179
cg05461841	ZG16B	chr16	2879944	-225	-2341	0.816385	TCONS_00123166	TCONS_00123166	2880169	2882285	+	2880169	2882285	2117	4	ENST00000382280	ZG16B	chr16	ENST00000382280	=		ENST00000382280	protein_coding		-0.278074	0.00727733
cg01302019	C3orf58	chr3	143689584	-1055	-21617	0.789963	TCONS_00239047	TCONS_00239047	143690639	143711201	+	143690639	143711201	20563	3	ENST00000315691	C3orf58	chr3	ENST00000315691	=		ENST00000315691	protein_coding		-0.277658	0.00736893
cg05487207	SLC39A14	chr8	22224126	-635	-56072	0.650162	TCONS_00326896	TCONS_00326896	22224761	22280198	+	22224761	22280198	55438	9	ENST00000359741	SLC39A14	chr8	ENST00000359741	=		ENST00000359741	protein_coding		-0.277129	0.00748672
cg01225788	SULF1	chr8	70404514	-513	-167776	0.944128	TCONS_00328970	TCONS_00328970	70405027	70572290	+	70405027	70572290	167264	22	ENST00000419716	SULF1	chr8	ENST00000419716	=		ENST00000419716	protein_coding		-0.27625	0.00768611
cg00255821	CYP4X1	chr1	47489413	174	-27010	0.91592	TCONS_00004618	TCONS_00004618	47489239	47516423	+	47489239	47516423	27185	12	ENST00000371901	CYP4X1	chr1	ENST00000371901	=		ENST00000371901	protein_coding		-0.274566	0.00808142
cg17187287	UGT8	chr4	115519593	-17	-79787	0.909684	TCONS_00258879	TCONS_00258879	115519610	115599380	+	115519610	115599380	79771	6	ENST00000310836	UGT8	chr4	ENST00000310836	=		ENST00000310836	protein_coding		-0.274122	0.00818861
cg24495982	PHLDA2	chr11	2950739	1237	54	0.907215	TCONS_00057235	TCONS_00057235	2949502	2950685	-	2949502	2950685	1184	2	ENST00000314222	PHLDA2	chr11	ENST00000314222	=		ENST00000314222	protein_coding		-0.273886	0.0082462
cg02540477	SMOC2	chr6	168842035	205	-226639	0.50293	TCONS_00296862	TCONS_00296862	168841830	169068674	+	168841830	169068674	226845	13	ENST00000356284	SMOC2	chr6	ENST00000356284	=		ENST00000356284	protein_coding		-0.271565	0.00883032
cg05867925	HIST1H2AB	chr6	26033854	535	58	0.91017	TCONS_00297887	TCONS_00297887	26033319	26033796	-	26033319	26033796	478	1	ENST00000259791	HIST1H2AB	chr6	ENST00000259791	=		ENST00000259791	protein_coding		0.270753	0.00904337
cg04779752	CLDN4	chr7	73245457	265	-1557	0.681731	TCONS_00311344	TCONS_00311344	73245192	73247014	+	73245192	73247014	1823	1	ENST00000340958	CLDN4	chr7	ENST00000340958	=		ENST00000340958	protein_coding		-0.270642	0.00907268
cg01408817	FXYD3	chr19	35606534	-687	-8023	0.729255	TCONS_00168512	TCONS_00168512	35607221	35614557	+	35607221	35614557	7337	8	ENST00000406988	FXYD3	chr19	ENST00000406988	=		ENST00000406988	protein_coding		-0.270419	0.00913201
cg01924223	PLAT	chr8	42033498	748	-31744	0.870241	TCONS_00333573	TCONS_00333573	42032750	42065242	-	42032750	42065242	32493	14	ENST00000220809	PLAT	chr8	ENST00000220809	=		ENST00000220809	protein_coding		-0.27037	0.00914525
cg01956865	RAC3	chr17	79989929	430	-2149	0.807002	TCONS_00146313	TCONS_00146313	79989499	79992078	+	79989499	79992078	2580	6	ENST00000306897	RAC3	chr17	ENST00000306897	=		ENST00000306897	protein_coding		-0.270198	0.00919129
cg06894251	BSG	chr19	572721	144	-10772	0.520095	TCONS_00163998	TCONS_00163998	572577	583493	+	572577	583493	10917	8	ENST00000353555	BSG	chr19	ENST00000353555	=		ENST00000353555	protein_coding		-0.270196	0.00919183
cg00112517	PPP1R1B	chr17	37783011	-1739	-9867	0.96909	TCONS_00141632	TCONS_00141632	37784750	37792878	+	37784750	37792878	8129	7	ENST00000394265	PPP1R1B	chr17	ENST00000394265	=		ENST00000394265	protein_coding		-0.269992	0.00924678
cg03871549	RBM20	chr10	112403448	-706	-195779	0.904656	TCONS_00037848	TCONS_00037848	112404154	112599227	+	112404154	112599227	195074	14	ENST00000369519	RBM20	chr10	ENST00000369519	=		ENST00000369519	protein_coding		0.269185	0.00946697
cg03532040	C19orf48	chr19	51301449	489	-6737	0.712436	TCONS_00181323	TCONS_00181323	51300960	51308186	-	51300960	51308186	7227	4	ENST00000345523	C19orf48	chr19	ENST00000345523	=		ENST00000345523	protein_coding		-0.268933	0.00953666
cg03575501	CDKN1A	chr6	36646259	-175	-8857	0.627915	TCONS_00292731	TCONS_00292731	36646434	36655116	+	36646434	36655116	8683	3	ENST00000244741	CDKN1A	chr6	ENST00000244741	=		ENST00000244741	protein_coding		-0.268668	0.00961064
cg12039197	ACTG2	chr2	74120092	-13	-26900	0.767031	TCONS_00186927	TCONS_00186927	74120105	74146992	+	74120105	74146992	26888	9	ENST00000345517	ACTG2	chr2	ENST00000345517	=		ENST00000345517	protein_coding		-0.268511	0.00965454
cg02633817	FXYD3	chr19	35606732	-489	-7825	0.729255	TCONS_00168512	TCONS_00168512	35607221	35614557	+	35607221	35614557	7337	8	ENST00000406988	FXYD3	chr19	ENST00000406988	=		ENST00000406988	protein_coding		-0.268226	0.00973465
cg02623971	NEU1	chr6	31828747	1919	-1936	0.632932	TCONS_00298823	TCONS_00298823	31826828	31830683	-	31826828	31830683	3856	6	ENST00000375631	NEU1	chr6	ENST00000375631	=		ENST00000375631	protein_coding		0.267919	0.00982168
cg02101693	PLOD1	chr1	11994533	-276	-41061	0.558685	TCONS_00001175	TCONS_00001175	11994809	12035594	+	11994809	12035594	40786	19	ENST00000196061	PLOD1	chr1	ENST00000196061	=		ENST00000196061	protein_coding		-0.267866	0.00983685
