# Supplementary material for: The MS-lincRNA landscape reveals a novel lincRNA BCLIN25 that contributes to tumorigenesis by upregulating ERBB2 expression via epigenetic modification and RNA–RNA interactions in breast cancer
Source: Cell Death Dis. 2019 Dec 4;10(12):920. doi: 10.1038/s41419-019-2137-5 (PMC6892920; doi:10.1038/s41419-019-2137-5)
Supplement: Supplementary file 13 — Supplementary Table 5 [file 41419_2019_2137_MOESM13_ESM.xlsx]

## Sheet: Module1
Supplemental Table 4: Functions of known genes of different modules in Figure 3B.
Category	Term	Count	%	PValue	List Total	Pop Hits	Pop Total	Fold Enrichment	Bonferroni	Benjamini	FDR	Genes
GOTERM_BP_ALL	GO:0048513~organ development	20	30.7692	8.83606e-06	54	1738	14116	3.00814	0.00927877	0.00927877	0.014055	EGFR, EGR1, LIFR, TP63, IGF1, IGF2, SMYD1, KIT, CXCL12, PCDH18, LEP, SEMA5A, SPRY2, COL17A1, SFRP1, SOSTDC1, NTRK2, TGFBR3, ADAMTS1, FIGF
GOTERM_BP_ALL	GO:0030335~positive regulation of cell migration	6	9.23077	2.01109e-05	54	89	14116	17.623	0.0209937	0.0105525	0.0319866	EGFR, ARHGAP5, IGF1, IGF2, KIT, CXCL12
GOTERM_BP_ALL	GO:0040017~positive regulation of locomotion	6	9.23077	3.20752e-05	54	98	14116	16.0045	0.0332738	0.0112166	0.0510115	EGFR, ARHGAP5, IGF1, IGF2, KIT, CXCL12
GOTERM_BP_ALL	GO:0051272~positive regulation of cell motion	6	9.23077	3.20752e-05	54	98	14116	16.0045	0.0332738	0.0112166	0.0510115	EGFR, ARHGAP5, IGF1, IGF2, KIT, CXCL12
GOTERM_BP_ALL	GO:0030334~regulation of cell migration	7	10.7692	3.88207e-05	54	169	14116	10.8275	0.0401292	0.0101869	0.0617361	EGFR, ARHGAP5, TGFBR3, IGF1, IGF2, KIT, CXCL12
KEGG_PATHWAY	hsa04060:Cytokine-cytokine receptor interaction	9	13.8462	5.63197e-05	29	262	5085	6.0233	0.0034297	0.0034297	0.0566256	EGFR, LEP, CXCL2, LIFR, KIT, CX3CL1, FIGF, CCL28, CXCL12
GOTERM_BP_ALL	GO:0040012~regulation of locomotion	7	10.7692	7.90155e-05	54	192	14116	9.53048	0.0799844	0.0165347	0.12562	EGFR, ARHGAP5, TGFBR3, IGF1, IGF2, KIT, CXCL12
GOTERM_BP_ALL	GO:0051270~regulation of cell motion	7	10.7692	8.1318e-05	54	193	14116	9.4811	0.0822167	0.0141972	0.129278	EGFR, ARHGAP5, TGFBR3, IGF1, IGF2, KIT, CXCL12
GOTERM_BP_ALL	GO:0009653~anatomical structure morphogenesis	15	23.0769	9.4828e-05	54	1197	14116	3.27578	0.0952063	0.014191	0.150741	EGFR, LIFR, TP63, IGF1, IGF2, CXCL12, SEMA5A, SPRY2, SFRP1, SOSTDC1, NTRK2, TGFBR3, ADAMTS1, FIGF, MYOC
GOTERM_BP_ALL	GO:0042127~regulation of cell proliferation	12	18.4615	0.000133399	54	787	14116	3.98588	0.131289	0.0174393	0.211994	EGFR, ARHGAP5, IGFBP6, LIFR, TGFBR3, IGF1, TP63, IGF2, ADAMTS1, KIT, SCGB3A1, FIGF
GOTERM_BP_ALL	GO:0048731~system development	21	32.3077	0.000164336	54	2330	14116	2.35603	0.159189	0.019081	0.261097	EGFR, EGR1, SCN2A, LIFR, TP63, IGF1, IGF2, SMYD1, KIT, CXCL12, PCDH18, LEP, SEMA5A, SPRY2, COL17A1, SFRP1, SOSTDC1, NTRK2, TGFBR3, ADAMTS1, FIGF
GOTERM_BP_ALL	GO:0048856~anatomical structure development	22	33.8462	0.000165217	54	2527	14116	2.27581	0.159971	0.0172808	0.262497	EGFR, EGR1, SCN2A, LIFR, TP63, IGF1, IGF2, SMYD1, KIT, CXCL12, PCDH18, LEP, SEMA5A, SPRY2, COL17A1, SFRP1, SOSTDC1, NTRK2, TGFBR3, ADAMTS1, FIGF, MYOC
GOTERM_BP_ALL	GO:0007155~cell adhesion	11	16.9231	0.000236786	54	700	14116	4.10783	0.221074	0.0224567	0.376004	EGFR, SEMA5A, COL17A1, ARHGAP5, LAMC3, FREM1, CX3CL1, MFAP4, MMRN1, CXCL12, PCDH18
GOTERM_BP_ALL	GO:0022610~biological adhesion	11	16.9231	0.00023953	54	701	14116	4.10197	0.223326	0.020841	0.380353	EGFR, SEMA5A, COL17A1, ARHGAP5, LAMC3, FREM1, CX3CL1, MFAP4, MMRN1, CXCL12, PCDH18
GOTERM_BP_ALL	GO:0007275~multicellular organismal development	23	35.3846	0.000344726	54	2865	14116	2.09856	0.304934	0.0275928	0.546967	EGFR, EGR1, CRABP1, SCN2A, LIFR, TP63, IGF1, IGF2, SMYD1, KIT, CXCL12, PCDH18, LEP, SEMA5A, SPRY2, COL17A1, SFRP1, FREM1, SOSTDC1, NTRK2, TGFBR3, ADAMTS1, FIGF
GOTERM_BP_ALL	GO:0032502~developmental process	24	36.9231	0.000492463	54	3148	14116	1.99294	0.405287	0.0364393	0.780518	EGFR, EGR1, CRABP1, SCN2A, LIFR, TP63, IGF1, IGF2, SMYD1, KIT, CXCL12, PCDH18, LEP, SEMA5A, SPRY2, COL17A1, SFRP1, FREM1, SOSTDC1, NTRK2, TGFBR3, ADAMTS1, FIGF, MYOC
GOTERM_BP_ALL	GO:0048468~cell development	10	15.3846	0.0005924	54	644	14116	4.05912	0.464828	0.0408212	0.938212	EGFR, LEP, SEMA5A, NTRK2, LIFR, TGFBR3, IGF1, TP63, KIT, CXCL12
GOTERM_BP_ALL	GO:0051239~regulation of multicellular organismal process	12	18.4615	0.000601052	54	937	14116	3.3478	0.469694	0.0388683	0.951853	EGFR, LEP, EGR1, SFRP1, NTRK2, TGFBR3, IGF1, TP63, IGF2, CNN1, KIT, GPAM
GOTERM_BP_ALL	GO:0008284~positive regulation of cell proliferation	8	12.3077	0.000853342	54	414	14116	5.05135	0.593699	0.051601	1.34886	EGFR, ARHGAP5, LIFR, IGF1, TP63, IGF2, KIT, FIGF
GOTERM_BP_ALL	GO:0044057~regulation of system process	7	10.7692	0.00101285	54	309	14116	5.92185	0.656683	0.057665	1.59909	EGFR, LEP, EGR1, NTRK2, IGF2, CNN1, KIT
GOTERM_BP_ALL	GO:0009887~organ morphogenesis	9	13.8462	0.00111991	54	564	14116	4.17139	0.693386	0.0603232	1.7667	SPRY2, SOSTDC1, NTRK2, LIFR, TGFBR3, IGF1, TP63, IGF2, ADAMTS1
GOTERM_BP_ALL	GO:0035239~tube morphogenesis	5	7.69231	0.00130142	54	127	14116	10.2916	0.746879	0.066388	2.05027	SEMA5A, SPRY2, IGF1, TP63, CXCL12
GOTERM_BP_ALL	GO:0010647~positive regulation of cell communication	7	10.7692	0.00139789	54	329	14116	5.56186	0.771405	0.0678638	2.20067	EGFR, LEP, NTRK2, IGF1, TP63, IGF2, KIT
GOTERM_BP_ALL	GO:0040008~regulation of growth	7	10.7692	0.00167747	54	341	14116	5.36613	0.829874	0.0773541	2.63533	LEP, IGFBP6, IGF1, TP63, IGF2, SCGB3A1, GPAM
GOTERM_BP_ALL	GO:0007167~enzyme linked receptor protein signaling pathway	7	10.7692	0.00170256	54	342	14116	5.35044	0.834325	0.0751855	2.67424	EGFR, NTRK2, LIFR, TGFBR3, IGF2, KIT, FIGF
GOTERM_BP_ALL	GO:0007610~behavior	8	12.3077	0.00175549	54	469	14116	4.45897	0.84334	0.074329	2.75631	LEP, EGR1, CXCL2, NTRK2, KIT, CX3CL1, CCL28, CXCL12
GOTERM_BP_ALL	GO:0032879~regulation of localization	9	13.8462	0.00184423	54	610	14116	3.85683	0.857363	0.0749414	2.89372	EGFR, LEP, ARHGAP5, NTRK2, TGFBR3, IGF1, IGF2, KIT, CXCL12
GOTERM_BP_ALL	GO:0048754~branching morphogenesis of a tube	4	6.15385	0.00185233	54	65	14116	16.0866	0.85858	0.0724714	2.90626	SEMA5A, SPRY2, IGF1, CXCL12
GOTERM_BP_ALL	GO:0048646~anatomical structure formation involved in morphogenesis	7	10.7692	0.0019695	54	352	14116	5.19844	0.875053	0.0741399	3.0874	SEMA5A, SFRP1, TGFBR3, TP63, ADAMTS1, FIGF, CXCL12
GOTERM_BP_ALL	GO:0050730~regulation of peptidyl-tyrosine phosphorylation	4	6.15385	0.0021085	54	68	14116	15.3769	0.892129	0.0764489	3.3019	EGFR, IGF1, IGF2, PDGFD
GOTERM_BP_ALL	GO:0043069~negative regulation of programmed cell death	7	10.7692	0.00217449	54	359	14116	5.09708	0.899398	0.0761379	3.40357	EGFR, SFRP1, IGF1, TP63, IGF2, KIT, PRNP
GOTERM_BP_ALL	GO:0060548~negative regulation of cell death	7	10.7692	0.00220504	54	360	14116	5.08292	0.902596	0.074693	3.45061	EGFR, SFRP1, IGF1, TP63, IGF2, KIT, PRNP
GOTERM_BP_ALL	GO:0030154~cell differentiation	15	23.0769	0.00227927	54	1637	14116	2.3953	0.909948	0.0747184	3.56479	EGFR, EGR1, LIFR, TP63, IGF1, IGF2, KIT, CXCL12, LEP, SEMA5A, SPRY2, SFRP1, NTRK2, TGFBR3, FIGF
GOTERM_BP_ALL	GO:0019221~cytokine-mediated signaling pathway	4	6.15385	0.00229092	54	70	14116	14.9376	0.911051	0.0728273	3.58271	LEP, LIFR, KIT, CX3CL1
GOTERM_BP_ALL	GO:0065008~regulation of biological quality	14	21.5385	0.00250819	54	1469	14116	2.49129	0.929311	0.0771485	3.91618	EGR1, TP63, IGF1, IGF2, KIT, MMRN1, CXCL12, CCL28, LEP, ARHGAP5, TGFBR3, SCGB3A1, PRNP, SCARA5
GOTERM_BP_ALL	GO:0001763~morphogenesis of a branching structure	4	6.15385	0.00268447	54	74	14116	14.1301	0.941336	0.0800258	4.18594	SEMA5A, SPRY2, IGF1, CXCL12
GOTERM_BP_ALL	GO:0003006~reproductive developmental process	6	9.23077	0.00294204	54	262	14116	5.98643	0.955329	0.0849827	4.57882	LEP, SFRP1, TP63, ADAMTS1, KIT, CXCL12
GOTERM_BP_ALL	GO:0048869~cellular developmental process	15	23.0769	0.00335329	54	1706	14116	2.29842	0.971093	0.0937454	5.20297	EGFR, EGR1, LIFR, TP63, IGF1, IGF2, KIT, CXCL12, LEP, SEMA5A, SPRY2, SFRP1, NTRK2, TGFBR3, FIGF
GOTERM_BP_ALL	GO:0032535~regulation of cellular component size	6	9.23077	0.00340045	54	271	14116	5.78762	0.9725	0.0925565	5.2743	ARHGAP5, TGFBR3, TP63, IGF2, SCGB3A1, CXCL12
KEGG_PATHWAY	hsa04510:Focal adhesion	6	9.23077	0.00429215	29	201	5085	5.23417	0.230785	0.122951	4.23363	EGFR, ARHGAP5, LAMC3, IGF1, PDGFD, FIGF
GOTERM_BP_ALL	GO:0051260~protein homooligomerization	4	6.15385	0.00542364	54	95	14116	11.0066	0.996777	0.140141	8.28749	GPX3, TP63, PRNP, SCARA5
GOTERM_BP_ALL	GO:0008283~cell proliferation	7	10.7692	0.00564421	54	436	14116	4.19691	0.99745	0.141969	8.6105	EGFR, TGFBR3, IGF1, TP63, KIT, FIGF, CXCL12
GOTERM_BP_ALL	GO:0048519~negative regulation of biological process	15	23.0769	0.00579813	54	1812	14116	2.16397	0.997834	0.142188	8.83529	EGFR, EGR1, IGFBP6, TP63, IGF1, SMYD1, IGF2, KIT, LEP, SFRP1, SOSTDC1, TGFBR3, ADAMTS1, SCGB3A1, PRNP
GOTERM_BP_ALL	GO:0007399~nervous system development	11	16.9231	0.00656442	54	1088	14116	2.64291	0.99904	0.155888	9.94664	EGFR, LEP, SEMA5A, SCN2A, NTRK2, LIFR, IGF1, TP63, KIT, CXCL12, PCDH18
GOTERM_BP_ALL	GO:0007267~cell-cell signaling	8	12.3077	0.00682794	54	600	14116	3.48543	0.999274	0.158105	10.3259	LEP, SEMA5A, SPRY2, SCN2B, NTRK2, MME, TP63, IGF2
GOTERM_BP_ALL	GO:0022008~neurogenesis	8	12.3077	0.00688862	54	601	14116	3.47963	0.999319	0.155995	10.413	EGFR, LEP, SEMA5A, NTRK2, LIFR, IGF1, KIT, CXCL12
GOTERM_BP_ALL	GO:0042221~response to chemical stimulus	12	18.4615	0.00712674	54	1281	14116	2.44878	0.999472	0.157593	10.7541	EGFR, LEP, EGR1, CXCL2, GPX3, LIFR, TGFBR3, IGF2, CX3CL1, PRNP, CCL28, CXCL12
GOTERM_BP_ALL	GO:0032501~multicellular organismal process	26	40	0.00718191	54	4280	14116	1.58799	0.999502	0.155477	10.8329	CRABP1, TP63, KIT, MMRN1, CXCL12, SEMA5A, SPRY2, COL17A1, SOSTDC1, FIGF, EGFR, EGR1, SCN2B, SCN2A, LIFR, IGF1, MMP16, SMYD1, IGF2, PCDH18, LEP, SFRP1, FREM1, NTRK2, TGFBR3, ADAMTS1
GOTERM_BP_ALL	GO:0048523~negative regulation of cellular process	14	21.5385	0.00718717	54	1660	14116	2.20464	0.999504	0.152472	10.8405	EGR1, EGFR, IGFBP6, TP63, IGF1, SMYD1, IGF2, KIT, SFRP1, SOSTDC1, TGFBR3, ADAMTS1, SCGB3A1, PRNP
GOTERM_BP_ALL	GO:0008361~regulation of cell size	5	7.69231	0.007383	54	206	14116	6.34484	0.999598	0.153241	11.1198	ARHGAP5, TGFBR3, TP63, IGF2, SCGB3A1
GOTERM_BP_ALL	GO:0010906~regulation of glucose metabolic process	3	4.61538	0.00760285	54	35	14116	22.4063	0.999681	0.154429	11.4324	LEP, IGF1, IGF2
GOTERM_BP_ALL	GO:0048666~neuron development	6	9.23077	0.00866728	54	339	14116	4.62668	0.999897	0.170909	12.9316	EGFR, LEP, SEMA5A, NTRK2, LIFR, CXCL12
GOTERM_BP_ALL	GO:0010675~regulation of cellular carbohydrate metabolic process	3	4.61538	0.00891866	54	38	14116	20.6374	0.999921	0.172237	13.2821	LEP, IGF1, IGF2
GOTERM_BP_ALL	GO:0035295~tube development	5	7.69231	0.00925966	54	220	14116	5.94108	0.999945	0.175056	13.7555	SEMA5A, SPRY2, IGF1, TP63, CXCL12
GOTERM_BP_ALL	GO:0006109~regulation of carbohydrate metabolic process	3	4.61538	0.00937831	54	39	14116	20.1083	0.999952	0.174007	13.9197	LEP, IGF1, IGF2
GOTERM_BP_ALL	GO:0051781~positive regulation of cell division	3	4.61538	0.00937831	54	39	14116	20.1083	0.999952	0.174007	13.9197	IGF2, PDGFD, FIGF
GOTERM_BP_ALL	GO:0007169~transmembrane receptor protein tyrosine kinase signaling pathway	5	7.69231	0.00984803	54	224	14116	5.83499	0.999971	0.178812	14.5667	EGFR, NTRK2, IGF2, KIT, FIGF
GOTERM_BP_ALL	GO:0045595~regulation of cell differentiation	7	10.7692	0.00997567	54	492	14116	3.71921	0.999975	0.177884	14.7417	LEP, NTRK2, TGFBR3, IGF1, TP63, IGF2, KIT
GOTERM_BP_ALL	GO:0043066~negative regulation of apoptosis	6	9.23077	0.0103315	54	354	14116	4.43063	0.999983	0.18062	15.2278	EGFR, SFRP1, IGF1, TP63, IGF2, PRNP
GOTERM_BP_ALL	GO:0048608~reproductive structure development	4	6.15385	0.011758	54	126	14116	8.29865	0.999996	0.199745	17.1508	LEP, SFRP1, TP63, ADAMTS1
KEGG_PATHWAY	hsa05215:Prostate cancer	4	6.15385	0.012378	29	89	5085	7.88067	0.532225	0.223731	11.7733	EGFR, IGF1, IGF2, PDGFD
GOTERM_BP_ALL	GO:0050793~regulation of developmental process	8	12.3077	0.0125131	54	674	14116	3.10276	0.999998	0.207897	18.1522	LEP, SFRP1, NTRK2, TGFBR3, IGF1, TP63, IGF2, KIT
GOTERM_BP_ALL	GO:0001568~blood vessel development	5	7.69231	0.0133371	54	245	14116	5.33485	0.999999	0.216692	19.2319	SEMA5A, NTRK2, TGFBR3, FIGF, CXCL12
GOTERM_BP_ALL	GO:0051302~regulation of cell division	3	4.61538	0.0134226	54	47	14116	16.6856	0.999999	0.214662	19.3432	IGF2, PDGFD, FIGF
GOTERM_BP_ALL	GO:0048732~gland development	4	6.15385	0.014148	54	135	14116	7.7454	1	0.221623	20.2813	EGFR, SFRP1, IGF1, TP63
GOTERM_BP_ALL	GO:0010646~regulation of cell communication	10	15.3846	0.014305	54	1038	14116	2.51838	1	0.22057	20.4831	EGFR, LEP, EGR1, SPRY2, SOSTDC1, NTRK2, IGF1, TP63, IGF2, KIT
GOTERM_BP_ALL	GO:0050804~regulation of synaptic transmission	4	6.15385	0.0144293	54	136	14116	7.68845	1	0.219109	20.6425	EGFR, EGR1, NTRK2, KIT
GOTERM_BP_ALL	GO:0001944~vasculature development	5	7.69231	0.0144618	54	251	14116	5.20732	1	0.216471	20.6841	SEMA5A, NTRK2, TGFBR3, FIGF, CXCL12
GOTERM_BP_ALL	GO:0048518~positive regulation of biological process	15	23.0769	0.0155724	54	2033	14116	1.92873	1	0.227962	22.094	EGFR, EGR1, LIFR, TP63, IGF1, IGF2, CX3CL1, KIT, CXCL12, LEP, ARHGAP5, NTRK2, PDGFD, FIGF, GPAM
GOTERM_BP_ALL	GO:0048522~positive regulation of cellular process	14	21.5385	0.0169426	54	1847	14116	1.98143	1	0.242209	23.8012	EGFR, EGR1, LIFR, TP63, IGF1, IGF2, CX3CL1, KIT, CXCL12, LEP, ARHGAP5, NTRK2, PDGFD, FIGF
GOTERM_BP_ALL	GO:0007166~cell surface receptor linked signal transduction	14	21.5385	0.0175911	54	1856	14116	1.97182	1	0.247003	24.5969	EGFR, CXCL2, LIFR, TP63, IGF2, KIT, CXCL12, CCL28, SFRP1, SOSTDC1, NTRK2, TGFBR3, ADAMTS1, FIGF
GOTERM_BP_ALL	GO:0051969~regulation of transmission of nerve impulse	4	6.15385	0.0177348	54	147	14116	7.11313	1	0.245548	24.7721	EGFR, EGR1, NTRK2, KIT
GOTERM_BP_ALL	GO:0007389~pattern specification process	5	7.69231	0.0177508	54	267	14116	4.89527	1	0.242606	24.7916	SEMA5A, SFRP1, SOSTDC1, TP63, CXCL12
GOTERM_BP_ALL	GO:0048699~generation of neurons	7	10.7692	0.0178031	54	559	14116	3.27344	1	0.240169	24.8553	EGFR, LEP, SEMA5A, NTRK2, LIFR, KIT, CXCL12
GOTERM_BP_ALL	GO:0045747~positive regulation of Notch signaling pathway	2	3.07692	0.0186352	54	5	14116	104.563	1	0.246864	25.8616	TP63, KIT
GOTERM_BP_ALL	GO:0010565~regulation of cellular ketone metabolic process	3	4.61538	0.019351	54	57	14116	13.7583	1	0.252004	26.7171	LEP, IGF2, ACACB
GOTERM_BP_ALL	GO:0045787~positive regulation of cell cycle	3	4.61538	0.019351	54	57	14116	13.7583	1	0.252004	26.7171	EGFR, IGF1, IGF2
GOTERM_BP_ALL	GO:0031644~regulation of neurological system process	4	6.15385	0.0197016	54	153	14116	6.83418	1	0.252906	27.1328	EGFR, EGR1, NTRK2, KIT
GOTERM_BP_ALL	GO:0032101~regulation of response to external stimulus	4	6.15385	0.0217846	54	159	14116	6.57629	1	0.272625	29.5573	LEP, IGF2, CX3CL1, CXCL12
GOTERM_BP_ALL	GO:0040014~regulation of multicellular organism growth	3	4.61538	0.0219782	54	61	14116	12.8561	1	0.271547	29.7786	LEP, IGF1, GPAM
GOTERM_BP_ALL	GO:0042330~taxis	4	6.15385	0.0221431	54	160	14116	6.53519	1	0.270197	29.9668	CXCL2, CX3CL1, CCL28, CXCL12
GOTERM_BP_ALL	GO:0006935~chemotaxis	4	6.15385	0.0221431	54	160	14116	6.53519	1	0.270197	29.9668	CXCL2, CX3CL1, CCL28, CXCL12
GOTERM_BP_ALL	GO:0060347~heart trabecula formation	2	3.07692	0.0223211	54	6	14116	87.1358	1	0.269016	30.1693	TGFBR3, ADAMTS1
GOTERM_BP_ALL	GO:0040011~locomotion	6	9.23077	0.0223913	54	431	14116	3.63908	1	0.266756	30.249	CXCL2, TGFBR3, KIT, CX3CL1, CCL28, CXCL12
GOTERM_BP_ALL	GO:0001775~cell activation	5	7.69231	0.0224747	54	287	14116	4.55414	1	0.264683	30.3436	EGFR, EGR1, IGF2, CX3CL1, CXCL12
GOTERM_BP_ALL	GO:0030182~neuron differentiation	6	9.23077	0.0238084	54	438	14116	3.58092	1	0.275152	31.8401	EGFR, LEP, SEMA5A, NTRK2, LIFR, CXCL12
KEGG_PATHWAY	hsa02010:ABC transporters	3	4.61538	0.0239871	29	44	5085	11.9553	0.772601	0.309446	21.665	ABCA8, ABCA9, ABCA6
GOTERM_BP_ALL	GO:0009967~positive regulation of signal transduction	5	7.69231	0.0245605	54	295	14116	4.43063	1	0.279591	32.6707	LEP, IGF1, TP63, IGF2, KIT
GOTERM_BP_ALL	GO:0051968~positive regulation of synaptic transmission, glutamatergic	2	3.07692	0.0259935	54	7	14116	74.6878	1	0.290387	34.227	EGFR, NTRK2
GOTERM_BP_ALL	GO:0045821~positive regulation of glycolysis	2	3.07692	0.0259935	54	7	14116	74.6878	1	0.290387	34.227	IGF1, IGF2
GOTERM_BP_ALL	GO:0042698~ovulation cycle	3	4.61538	0.0261784	54	67	14116	11.7048	1	0.28915	34.4254	EGFR, LEP, ADAMTS1
GOTERM_BP_ALL	GO:0001932~regulation of protein amino acid phosphorylation	4	6.15385	0.0270982	54	173	14116	6.0441	1	0.294744	35.4037	EGFR, IGF1, IGF2, PDGFD
GOTERM_BP_ALL	GO:0051259~protein oligomerization	4	6.15385	0.027502	54	174	14116	6.00937	1	0.295489	35.8289	GPX3, TP63, PRNP, SCARA5
GOTERM_BP_ALL	GO:0046660~female sex differentiation	3	4.61538	0.0276454	54	69	14116	11.3655	1	0.293873	35.9792	LEP, TP63, ADAMTS1
GOTERM_BP_ALL	GO:0046545~development of primary female sexual characteristics	3	4.61538	0.0276454	54	69	14116	11.3655	1	0.293873	35.9792	LEP, TP63, ADAMTS1
GOTERM_BP_ALL	GO:0051128~regulation of cellular component organization	6	9.23077	0.0281751	54	458	14116	3.42455	1	0.295734	36.5318	NTRK2, TGFBR3, IGF1, IGF2, KIT, CXCL12
GOTERM_BP_ALL	GO:0007154~cell communication	8	12.3077	0.0282386	54	795	14116	2.63051	1	0.29345	36.5977	LEP, SEMA5A, SPRY2, SCN2B, NTRK2, MME, TP63, IGF2
GOTERM_BP_ALL	GO:0050678~regulation of epithelial cell proliferation	3	4.61538	0.0291449	54	71	14116	11.0454	1	0.298546	37.5318	EGFR, TGFBR3, IGF1
KEGG_PATHWAY	hsa04672:Intestinal immune network for IgA production	3	4.61538	0.0293205	29	49	5085	10.7354	0.83721	0.304455	25.865	PIGR, CCL28, CXCL12
GOTERM_BP_ALL	GO:0006111~regulation of gluconeogenesis	2	3.07692	0.0296523	54	8	14116	65.3519	1	0.300097	38.0492	LEP, IGF2
GOTERM_BP_ALL	GO:0060343~trabecula formation	2	3.07692	0.0296523	54	8	14116	65.3519	1	0.300097	38.0492	TGFBR3, ADAMTS1
GOTERM_BP_ALL	GO:0042325~regulation of phosphorylation	6	9.23077	0.0300564	54	466	14116	3.36576	1	0.300739	38.4583	EGFR, SPRY2, IGF1, IGF2, KIT, PDGFD
GOTERM_BP_ALL	GO:0006928~cell motion	6	9.23077	0.0322664	54	475	14116	3.30199	1	0.316307	40.6514	SEMA5A, TGFBR3, IGF1, KIT, CX3CL1, CXCL12
KEGG_PATHWAY	hsa04150:mTOR signaling pathway	3	4.61538	0.0327281	29	52	5085	10.116	0.86864	0.28702	28.4411	IGF1, IGF2, FIGF
GOTERM_BP_ALL	GO:0035019~somatic stem cell maintenance	2	3.07692	0.0332977	54	9	14116	58.0905	1	0.321818	41.6495	IGF1, KIT
GOTERM_BP_ALL	GO:0051174~regulation of phosphorus metabolic process	6	9.23077	0.0348398	54	485	14116	3.23391	1	0.331203	43.1127	EGFR, SPRY2, IGF1, IGF2, KIT, PDGFD
GOTERM_BP_ALL	GO:0019220~regulation of phosphate metabolic process	6	9.23077	0.0348398	54	485	14116	3.23391	1	0.331203	43.1127	EGFR, SPRY2, IGF1, IGF2, KIT, PDGFD
GOTERM_BP_ALL	GO:0001558~regulation of cell growth	4	6.15385	0.0362538	54	194	14116	5.38984	1	0.339296	44.4242	IGFBP6, TP63, IGF2, SCGB3A1
GOTERM_BP_ALL	GO:0046777~protein amino acid autophosphorylation	3	4.61538	0.0405065	54	85	14116	9.22614	1	0.368211	48.1995	EGFR, NTRK2, KIT
GOTERM_BP_ALL	GO:0008593~regulation of Notch signaling pathway	2	3.07692	0.0405481	54	11	14116	47.5286	1	0.365484	48.2353	TP63, KIT
GOTERM_BP_ALL	GO:0030850~prostate gland development	2	3.07692	0.0405481	54	11	14116	47.5286	1	0.365484	48.2353	SFRP1, TP63
GOTERM_BP_ALL	GO:0060284~regulation of cell development	4	6.15385	0.0416104	54	205	14116	5.10063	1	0.370136	49.1395	NTRK2, TGFBR3, IGF2, KIT
GOTERM_BP_ALL	GO:0006916~anti-apoptosis	4	6.15385	0.0421162	54	206	14116	5.07587	1	0.370745	49.5648	SFRP1, IGF1, TP63, PRNP
GOTERM_BP_ALL	GO:0048878~chemical homeostasis	6	9.23077	0.0424171	54	512	14116	3.06337	1	0.369907	49.8162	IGF1, IGF2, PRNP, CCL28, SCARA5, CXCL12
GOTERM_BP_ALL	GO:0014068~positive regulation of phosphoinositide 3-kinase cascade	2	3.07692	0.0441532	54	12	14116	43.5679	1	0.378993	51.2442	IGF1, IGF2
GOTERM_BP_ALL	GO:0006110~regulation of glycolysis	2	3.07692	0.0441532	54	12	14116	43.5679	1	0.378993	51.2442	IGF1, IGF2
GOTERM_BP_ALL	GO:0001542~ovulation from ovarian follicle	2	3.07692	0.0441532	54	12	14116	43.5679	1	0.378993	51.2442	LEP, ADAMTS1
GOTERM_BP_ALL	GO:0008354~germ cell migration	2	3.07692	0.0441532	54	12	14116	43.5679	1	0.378993	51.2442	KIT, CXCL12
GOTERM_BP_ALL	GO:0000902~cell morphogenesis	5	7.69231	0.0442928	54	356	14116	3.67145	1	0.377008	51.3573	EGFR, SEMA5A, LIFR, TGFBR3, CXCL12
GOTERM_BP_ALL	GO:0048514~blood vessel morphogenesis	4	6.15385	0.0446921	54	211	14116	4.95559	1	0.37681	51.6796	SEMA5A, NTRK2, FIGF, CXCL12
GOTERM_BP_ALL	GO:0009966~regulation of signal transduction	8	12.3077	0.044743	54	878	14116	2.38184	1	0.374284	51.7205	EGFR, LEP, SPRY2, SOSTDC1, IGF1, TP63, IGF2, KIT
GOTERM_BP_ALL	GO:0048812~neuron projection morphogenesis	4	6.15385	0.0457441	54	213	14116	4.90906	1	0.378107	52.5192	EGFR, SEMA5A, LIFR, CXCL12
GOTERM_BP_ALL	GO:0045596~negative regulation of cell differentiation	4	6.15385	0.0473453	54	216	14116	4.84088	1	0.38574	53.7708	TGFBR3, IGF1, TP63, KIT
GOTERM_BP_ALL	GO:0014066~regulation of phosphoinositide 3-kinase cascade	2	3.07692	0.0477451	54	13	14116	40.2165	1	0.385483	54.0785	IGF1, IGF2
GOTERM_BP_ALL	GO:0030728~ovulation	2	3.07692	0.0513238	54	14	14116	37.3439	1	0.405177	56.7482	LEP, ADAMTS1
GOTERM_BP_ALL	GO:0042327~positive regulation of phosphorylation	3	4.61538	0.0513555	54	97	14116	8.08477	1	0.402504	56.7712	EGFR, IGF1, IGF2
GOTERM_BP_ALL	GO:0030005~cellular di-, tri-valent inorganic cation homeostasis	4	6.15385	0.0534514	54	227	14116	4.6063	1	0.412389	58.2657	PRNP, CCL28, SCARA5, CXCL12
GOTERM_BP_ALL	GO:0009605~response to external stimulus	8	12.3077	0.0535347	54	914	14116	2.28803	1	0.41004	58.3241	LEP, CXCL2, IGF1, IGF2, CX3CL1, MMRN1, CCL28, CXCL12
GOTERM_BP_ALL	GO:0045937~positive regulation of phosphate metabolic process	3	4.61538	0.0542145	54	100	14116	7.84222	1	0.411263	58.7977	EGFR, IGF1, IGF2
GOTERM_BP_ALL	GO:0010562~positive regulation of phosphorus metabolic process	3	4.61538	0.0542145	54	100	14116	7.84222	1	0.411263	58.7977	EGFR, IGF1, IGF2
KEGG_PATHWAY	hsa05218:Melanoma	3	4.61538	0.0575454	29	71	5085	7.40894	0.973092	0.403379	44.9014	EGFR, IGF1, PDGFD
GOTERM_BP_ALL	GO:0043470~regulation of carbohydrate catabolic process	2	3.07692	0.0584415	54	16	14116	32.6759	1	0.432911	61.6314	IGF1, IGF2
GOTERM_BP_ALL	GO:0050999~regulation of nitric-oxide synthase activity	2	3.07692	0.0584415	54	16	14116	32.6759	1	0.432911	61.6314	EGFR, IGF2
GOTERM_BP_ALL	GO:0043471~regulation of cellular carbohydrate catabolic process	2	3.07692	0.0584415	54	16	14116	32.6759	1	0.432911	61.6314	IGF1, IGF2
GOTERM_BP_ALL	GO:0055066~di-, tri-valent inorganic cation homeostasis	4	6.15385	0.0605258	54	239	14116	4.37502	1	0.441729	62.9605	PRNP, CCL28, SCARA5, CXCL12
GOTERM_BP_ALL	GO:0042592~homeostatic process	7	10.7692	0.061203	54	751	14116	2.43655	1	0.442599	63.3829	TGFBR3, IGF1, IGF2, PRNP, CCL28, SCARA5, CXCL12
GOTERM_BP_ALL	GO:0032989~cellular component morphogenesis	5	7.69231	0.0614243	54	397	14116	3.29228	1	0.440969	63.52	EGFR, SEMA5A, LIFR, TGFBR3, CXCL12
GOTERM_BP_ALL	GO:0002053~positive regulation of mesenchymal cell proliferation	2	3.07692	0.0619807	54	17	14116	30.7538	1	0.441181	63.8625	ARHGAP5, TP63
GOTERM_BP_ALL	GO:0045321~leukocyte activation	4	6.15385	0.0623604	54	242	14116	4.32078	1	0.440441	64.0945	EGR1, IGF2, CX3CL1, CXCL12
GOTERM_BP_ALL	GO:0051240~positive regulation of multicellular organismal process	4	6.15385	0.0635979	54	244	14116	4.28537	1	0.444282	64.8409	EGFR, NTRK2, IGF2, GPAM
GOTERM_BP_ALL	GO:0001655~urogenital system development	3	4.61538	0.0641363	54	110	14116	7.12929	1	0.444372	65.1611	SFRP1, TP63, ADAMTS1
GOTERM_BP_ALL	GO:0048858~cell projection morphogenesis	4	6.15385	0.064221	54	245	14116	4.26788	1	0.442088	65.2112	EGFR, SEMA5A, LIFR, CXCL12
GOTERM_BP_ALL	GO:0022414~reproductive process	7	10.7692	0.0647613	54	762	14116	2.40138	1	0.442207	65.5294	EGFR, LEP, SFRP1, TP63, ADAMTS1, KIT, CXCL12
GOTERM_BP_ALL	GO:0010464~regulation of mesenchymal cell proliferation	2	3.07692	0.0655068	54	18	14116	29.0453	1	0.443384	65.9639	ARHGAP5, TP63
GOTERM_BP_ALL	GO:0033993~response to lipid	2	3.07692	0.0655068	54	18	14116	29.0453	1	0.443384	65.9639	EGFR, TGFBR3
GOTERM_BP_ALL	GO:0019216~regulation of lipid metabolic process	3	4.61538	0.0661896	54	112	14116	7.00198	1	0.444221	66.3574	LEP, IGF2, ACACB
GOTERM_BP_ALL	GO:0000003~reproduction	7	10.7692	0.0664189	54	767	14116	2.38573	1	0.442748	66.4886	EGFR, LEP, SFRP1, TP63, ADAMTS1, KIT, CXCL12
GOTERM_BP_ALL	GO:0051966~regulation of synaptic transmission, glutamatergic	2	3.07692	0.06902	54	19	14116	27.5166	1	0.453164	67.9433	EGFR, NTRK2
GOTERM_BP_ALL	GO:0010907~positive regulation of glucose metabolic process	2	3.07692	0.06902	54	19	14116	27.5166	1	0.453164	67.9433	IGF1, IGF2
GOTERM_BP_ALL	GO:0001503~ossification	3	4.61538	0.0693107	54	115	14116	6.81932	1	0.451973	68.1022	EGFR, IGF1, IGF2
GOTERM_BP_ALL	GO:0030003~cellular cation homeostasis	4	6.15385	0.0699565	54	254	14116	4.11665	1	0.452538	68.4525	PRNP, CCL28, SCARA5, CXCL12
GOTERM_BP_ALL	GO:0031175~neuron projection development	4	6.15385	0.0712619	54	256	14116	4.08449	1	0.456286	69.1495	EGFR, SEMA5A, LIFR, CXCL12
GOTERM_BP_ALL	GO:0032990~cell part morphogenesis	4	6.15385	0.0712619	54	256	14116	4.08449	1	0.456286	69.1495	EGFR, SEMA5A, LIFR, CXCL12
GOTERM_BP_ALL	GO:0045913~positive regulation of carbohydrate metabolic process	2	3.07692	0.0725201	54	20	14116	26.1407	1	0.459735	69.8077	IGF1, IGF2
GOTERM_BP_ALL	GO:0010676~positive regulation of cellular carbohydrate metabolic process	2	3.07692	0.0725201	54	20	14116	26.1407	1	0.459735	69.8077	IGF1, IGF2
GOTERM_BP_ALL	GO:0051093~negative regulation of developmental process	4	6.15385	0.0732409	54	259	14116	4.03718	1	0.460584	70.1788	TGFBR3, IGF1, TP63, KIT
GOTERM_BP_ALL	GO:0001569~patterning of blood vessels	2	3.07692	0.0760074	54	21	14116	24.8959	1	0.47093	71.5638	SEMA5A, CXCL12
GOTERM_BP_ALL	GO:0048169~regulation of long-term neuronal synaptic plasticity	2	3.07692	0.0760074	54	21	14116	24.8959	1	0.47093	71.5638	EGR1, KIT
GOTERM_BP_ALL	GO:0043255~regulation of carbohydrate biosynthetic process	2	3.07692	0.0760074	54	21	14116	24.8959	1	0.47093	71.5638	LEP, IGF2
GOTERM_BP_ALL	GO:0045429~positive regulation of nitric oxide biosynthetic process	2	3.07692	0.0760074	54	21	14116	24.8959	1	0.47093	71.5638	EGFR, IGF2
GOTERM_BP_ALL	GO:0060348~bone development	3	4.61538	0.0778642	54	123	14116	6.37579	1	0.476851	72.4594	EGFR, IGF1, IGF2
GOTERM_BP_ALL	GO:0002376~immune system process	8	12.3077	0.0781111	54	998	14116	2.09545	1	0.475412	72.5764	EGR1, CXCL2, TGFBR3, IGF2, KIT, CX3CL1, CCL28, CXCL12
GOTERM_BP_ALL	GO:0051179~localization	17	26.1538	0.0795214	54	2993	14116	1.48477	1	0.479195	73.2362	EGFR, ABCA8, ABCA9, CRABP1, SCN2B, NCALD, SCN2A, IGF2, KIT, CX3CL1, CXCL12, ABCA6, LEP, NTRK2, TGFBR3, PLA2R1, SCARA5
GOTERM_BP_ALL	GO:0042110~T cell activation	3	4.61538	0.0811543	54	126	14116	6.22399	1	0.483884	73.9816	EGR1, IGF2, CXCL12
KEGG_PATHWAY	hsa04062:Chemokine signaling pathway	4	6.15385	0.0818284	29	187	5085	3.75069	0.994525	0.478452	57.623	CXCL2, CX3CL1, CCL28, CXCL12
GOTERM_BP_ALL	GO:0045137~development of primary sexual characteristics	3	4.61538	0.0822606	54	127	14116	6.17498	1	0.486192	74.4754	LEP, TP63, ADAMTS1
GOTERM_BP_ALL	GO:0043067~regulation of programmed cell death	7	10.7692	0.0824697	54	812	14116	2.25351	1	0.484593	74.5678	EGFR, SFRP1, IGF1, TP63, IGF2, KIT, PRNP
GOTERM_BP_ALL	GO:0048511~rhythmic process	3	4.61538	0.0833716	54	128	14116	6.12674	1	0.485991	74.9626	EGFR, LEP, ADAMTS1
GOTERM_BP_ALL	GO:0007626~locomotory behavior	4	6.15385	0.0835015	54	274	14116	3.81617	1	0.48408	75.019	CXCL2, CX3CL1, CCL28, CXCL12
GOTERM_BP_ALL	GO:0010941~regulation of cell death	7	10.7692	0.083612	54	815	14116	2.24522	1	0.482106	75.0668	EGFR, SFRP1, IGF1, TP63, IGF2, KIT, PRNP
GOTERM_BP_ALL	GO:0016477~cell migration	4	6.15385	0.0849147	54	276	14116	3.78851	1	0.485192	75.6247	TGFBR3, KIT, CX3CL1, CXCL12
GOTERM_BP_ALL	GO:0019827~stem cell maintenance	2	3.07692	0.0898283	54	25	14116	20.9126	1	0.50306	77.6255	IGF1, KIT
GOTERM_BP_ALL	GO:0032768~regulation of monooxygenase activity	2	3.07692	0.0898283	54	25	14116	20.9126	1	0.50306	77.6255	EGFR, IGF2
GOTERM_BP_ALL	GO:0051785~positive regulation of nuclear division	2	3.07692	0.0898283	54	25	14116	20.9126	1	0.50306	77.6255	IGF1, IGF2
GOTERM_BP_ALL	GO:0045840~positive regulation of mitosis	2	3.07692	0.0898283	54	25	14116	20.9126	1	0.50306	77.6255	IGF1, IGF2
GOTERM_BP_ALL	GO:0055080~cation homeostasis	4	6.15385	0.0921343	54	286	14116	3.65605	1	0.509883	78.5104	PRNP, CCL28, SCARA5, CXCL12
GOTERM_BP_ALL	GO:0048864~stem cell development	2	3.07692	0.0932516	54	26	14116	20.1083	1	0.511874	78.9273	IGF1, KIT
GOTERM_BP_ALL	GO:0051289~protein homotetramerization	2	3.07692	0.0932516	54	26	14116	20.1083	1	0.511874	78.9273	GPX3, TP63
GOTERM_BP_ALL	GO:0045428~regulation of nitric oxide biosynthetic process	2	3.07692	0.0966624	54	27	14116	19.3635	1	0.522722	80.1535	EGFR, IGF2
GOTERM_BP_ALL	GO:0007165~signal transduction	16	24.6154	0.0971677	54	2840	14116	1.47272	1	0.522234	80.3293	EGFR, CRABP1, IGFBP6, LIFR, TP63, IGF1, IGF2, KIT, CX3CL1, CXCL12, LEP, SPRY2, ARHGAP5, SFRP1, TGFBR3, MFAP4
GOTERM_BP_ALL	GO:0043405~regulation of MAP kinase activity	3	4.61538	0.0982217	54	141	14116	5.56186	1	0.523836	80.6915	EGFR, SPRY2, KIT
GOTERM_BP_ALL	GO:0031399~regulation of protein modification process	4	6.15385	0.0988454	54	295	14116	3.54451	1	0.523797	80.9028	EGFR, IGF1, IGF2, PDGFD

## Sheet: Module2
Category	Term	Count	%	PValue	List Total	Pop Hits	Pop Total	Fold Enrichment	Bonferroni	Benjamini	FDR	Genes
GOTERM_BP_ALL	GO:0006629~lipid metabolic process	6	30	0.00160418	17	813	14116	6.12807	0.290767	0.290767	2.01401	APOD, HMGCS2, ALDH3B2, IDI1, AACS, ACSL3
GOTERM_BP_ALL	GO:0007584~response to nutrient	3	15	0.0106997	17	140	14116	17.7933	0.899948	0.68369	12.7441	HMGCS2, AACS, AQP3
GOTERM_BP_ALL	GO:0006066~alcohol metabolic process	4	20	0.0116247	17	429	14116	7.74222	0.9181	0.565729	13.7724	SORD, HMGCS2, ALDH3B2, IDI1
GOTERM_BP_ALL	GO:0044255~cellular lipid metabolic process	4	20	0.0200594	17	526	14116	6.31447	0.986916	0.661789	22.647	HMGCS2, IDI1, AACS, ACSL3
GOTERM_BP_ALL	GO:0031667~response to nutrient levels	3	15	0.0204484	17	197	14116	12.645	0.987982	0.586983	23.0353	HMGCS2, AACS, AQP3
GOTERM_BP_ALL	GO:0008299~isoprenoid biosynthetic process	2	10	0.0224418	17	20	14116	83.0353	0.992228	0.554938	24.9968	HMGCS2, IDI1
GOTERM_BP_ALL	GO:0009991~response to extracellular stimulus	3	15	0.0251328	17	220	14116	11.323	0.995691	0.540753	27.5716	HMGCS2, AACS, AQP3
GOTERM_BP_ALL	GO:0006695~cholesterol biosynthetic process	2	10	0.0290817	17	26	14116	63.8733	0.998192	0.545916	31.203	HMGCS2, IDI1
KEGG_PATHWAY	hsa00900:Terpenoid backbone biosynthesis	2	10	0.0291355	11	15	5085	61.6364	0.493419	0.493419	20.893	HMGCS2, IDI1
GOTERM_BP_ALL	GO:0016126~sterol biosynthetic process	2	10	0.0389624	17	35	14116	47.4487	0.999797	0.611309	39.5671	HMGCS2, IDI1
GOTERM_BP_ALL	GO:0006720~isoprenoid metabolic process	2	10	0.0487487	17	44	14116	37.7433	0.999977	0.656822	46.9187	HMGCS2, IDI1
GOTERM_BP_ALL	GO:0008610~lipid biosynthetic process	3	15	0.0507115	17	323	14116	7.71226	0.999985	0.636677	48.2901	HMGCS2, IDI1, ACSL3
KEGG_PATHWAY	hsa00650:Butanoate metabolism	2	10	0.0649427	11	34	5085	27.1925	0.786559	0.538003	41.2709	HMGCS2, AACS
KEGG_PATHWAY	hsa00280:Valine, leucine and isoleucine degradation	2	10	0.0833072	11	44	5085	21.0124	0.864747	0.486687	49.8152	MCCC2, HMGCS2
GOTERM_BP_ALL	GO:0006694~steroid biosynthetic process	2	10	0.0921602	17	85	14116	19.5377	1	0.821695	70.6328	HMGCS2, IDI1
GOTERM_BP_ALL	GO:0008203~cholesterol metabolic process	2	10	0.0993837	17	92	14116	18.0512	1	0.821493	73.4603	HMGCS2, IDI1

## Sheet: Module3
Category	Term	Count	%	PValue	List Total	Pop Hits	Pop Total	Fold Enrichment	Bonferroni	Benjamini	FDR	Genes
GOTERM_BP_ALL	GO:0010038~response to metal ion	5	8.33333	0.000742133	46	129	14116	11.8942	0.43331	0.43331	1.12651	CYBRD1, ABAT, SERPINA1, CA2, TAT
GOTERM_BP_ALL	GO:0042221~response to chemical stimulus	12	20	0.00185376	46	1281	14116	2.87466	0.758151	0.508219	2.79172	DUSP4, CFB, CXCL13, CYBRD1, ABAT, SERPINA1, CA2, NPY1R, PRKACB, TAT, ABCA3, DHCR24
GOTERM_BP_ALL	GO:0010035~response to inorganic substance	5	8.33333	0.00404096	46	205	14116	7.48462	0.954843	0.643896	5.9919	CYBRD1, ABAT, SERPINA1, CA2, TAT
GOTERM_BP_ALL	GO:0010033~response to organic substance	8	13.3333	0.00733775	46	721	14116	3.40493	0.996426	0.755495	10.63	DUSP4, CFB, ABAT, SERPINA1, CA2, NPY1R, PRKACB, TAT
GOTERM_BP_ALL	GO:0007267~cell-cell signaling	7	11.6667	0.0114333	46	600	14116	3.58014	0.999849	0.827846	16.0941	FCER1A, PGR, GLRB, CXCL13, MAOA, ABAT, KCNK3
GOTERM_BP_ALL	GO:0055114~oxidation reduction	7	11.6667	0.0152308	46	639	14116	3.36164	0.999992	0.8587	20.8802	STEAP4, MAOA, KDM4B, FASN, CYBRD1, AKR7A3, DHCR24
GOTERM_BP_ALL	GO:0065008~regulation of biological quality	11	18.3333	0.0154771	46	1469	14116	2.29787	0.999993	0.818165	21.1817	SYP, CTSK, GLRB, SERPINA6, CXCL13, MAOA, ABAT, SERPINA1, NPY1R, PCSK6, FGD3
GOTERM_BP_ALL	GO:0048545~response to steroid hormone stimulus	4	6.66667	0.0231385	46	192	14116	6.39312	1	0.893394	30.0394	SERPINA1, CA2, NPY1R, TAT
GOTERM_BP_ALL	GO:0042135~neurotransmitter catabolic process	2	3.33333	0.0283356	46	9	14116	68.1932	1	0.913127	35.5087	MAOA, ABAT
GOTERM_BP_ALL	GO:0009725~response to hormone stimulus	5	8.33333	0.0289959	46	367	14116	4.18078	1	0.894704	36.1742	SERPINA1, CA2, NPY1R, PRKACB, TAT
KEGG_PATHWAY	hsa05110:Vibrio cholerae infection	3	5	0.0303929	26	56	5085	10.4773	0.816867	0.816867	26.1827	ATP6V1B2, PRKACB, ATP6V0D2
GOTERM_BP_ALL	GO:0051605~protein maturation by peptide bond cleavage	3	5	0.0306636	46	86	14116	10.7048	1	0.885353	37.8267	CFB, PCSK6, DHCR24
GOTERM_BP_ALL	GO:0006811~ion transport	7	11.6667	0.0339437	46	768	14116	2.79699	1	0.889362	40.9609	STEAP4, GLRB, CLIC6, ATP6V1B2, ATP6V0D2, KCNK3, KCNE4
GOTERM_BP_ALL	GO:0050896~response to stimulus	18	30	0.0366311	46	3502	14116	1.57729	1	0.888761	43.4179	FCER1A, GLRB, CFB, MAOA, ABHD2, NPY1R, TAT, ABCA3, DUSP4, PLEKHB1, CXCL13, CYBRD1, ABAT, SERPINA1, CA2, PRKACB, BMPR1B, DHCR24
GOTERM_BP_ALL	GO:0010039~response to iron ion	2	3.33333	0.0376052	46	12	14116	51.1449	1	0.876867	44.2848	CYBRD1, ABAT
GOTERM_BP_ALL	GO:0007154~cell communication	7	11.6667	0.0392028	46	795	14116	2.702	1	0.869917	45.6795	FCER1A, PGR, GLRB, CXCL13, MAOA, ABAT, KCNK3
GOTERM_BP_ALL	GO:0009719~response to endogenous stimulus	5	8.33333	0.0394941	46	405	14116	3.78851	1	0.854359	45.9303	SERPINA1, CA2, NPY1R, PRKACB, TAT
GOTERM_BP_ALL	GO:0043627~response to estrogen stimulus	3	5	0.044104	46	105	14116	8.7677	1	0.868635	49.7576	SERPINA1, CA2, NPY1R
GOTERM_BP_ALL	GO:0016485~protein processing	3	5	0.0495168	46	112	14116	8.21972	1	0.884485	53.9281	CFB, PCSK6, DHCR24
GOTERM_BP_ALL	GO:0007626~locomotory behavior	4	6.66667	0.0565046	46	274	14116	4.47985	1	0.903851	58.8344	GLRB, CXCL13, ABAT, NPY1R
GOTERM_BP_ALL	GO:0014070~response to organic cyclic substance	3	5	0.0568097	46	121	14116	7.60834	1	0.893236	59.0371	ABAT, SERPINA1, TAT
GOTERM_BP_ALL	GO:0051604~protein maturation	3	5	0.0576422	46	122	14116	7.54597	1	0.884994	59.5853	CFB, PCSK6, DHCR24
GOTERM_BP_ALL	GO:0042219~cellular amino acid derivative catabolic process	2	3.33333	0.0588993	46	19	14116	32.3021	1	0.878869	60.4003	MAOA, ABAT
GOTERM_BP_ALL	GO:0007610~behavior	5	8.33333	0.061538	46	469	14116	3.27153	1	0.879064	62.0612	GLRB, CXCL13, MAOA, ABAT, NPY1R
GOTERM_BP_ALL	GO:0045137~development of primary sexual characteristics	3	5	0.0618683	46	127	14116	7.24889	1	0.86941	62.2644	PGR, BMPR1B, DHCR24
GOTERM_BP_ALL	GO:0006810~transport	14	23.3333	0.062495	46	2629	14116	1.63415	1	0.861199	62.6473	FCER1A, STEAP4, GLRB, ATP6V1B2, ABCA3, KCNK3, SYP, SERPINA6, CLIC6, CYBRD1, CA2, PCSK6, ATP6V0D2, KCNE4
GOTERM_BP_ALL	GO:0051234~establishment of localization	14	23.3333	0.0669143	46	2656	14116	1.61754	1	0.869683	65.2457	FCER1A, STEAP4, GLRB, ATP6V1B2, ABCA3, KCNK3, SYP, SERPINA6, CLIC6, CYBRD1, CA2, PCSK6, ATP6V0D2, KCNE4
GOTERM_BP_ALL	GO:0042133~neurotransmitter metabolic process	2	3.33333	0.0678836	46	22	14116	27.8972	1	0.863546	65.7926	MAOA, ABAT
GOTERM_BP_ALL	GO:0009605~response to external stimulus	7	11.6667	0.0684985	46	914	14116	2.3502	1	0.856103	66.1353	GLRB, PLEKHB1, CFB, CXCL13, ABHD2, SERPINA1, BMPR1B
GOTERM_BP_ALL	GO:0007268~synaptic transmission	4	6.66667	0.0690701	46	298	14116	4.11905	1	0.848626	66.451	GLRB, MAOA, ABAT, KCNK3
GOTERM_BP_ALL	GO:0046903~secretion	4	6.66667	0.0701708	46	300	14116	4.09159	1	0.843584	67.0513	FCER1A, GLRB, CA2, PCSK6
GOTERM_BP_ALL	GO:0051179~localization	15	25	0.0782979	46	2993	14116	1.53794	1	0.866283	71.1823	FCER1A, STEAP4, GLRB, ATP6V1B2, ABCA3, KCNK3, SYP, SERPINA6, CLIC6, CYBRD1, CA2, PCSK6, ATP6V0D2, KCNE4, DHCR24
GOTERM_BP_ALL	GO:0015672~monovalent inorganic cation transport	4	6.66667	0.0804341	46	318	14116	3.85999	1	0.865289	72.1849	ATP6V1B2, ATP6V0D2, KCNK3, KCNE4
GOTERM_BP_ALL	GO:0006950~response to stress	10	16.6667	0.0813122	46	1685	14116	1.82118	1	0.859988	72.5874	FCER1A, CFB, CXCL13, ABAT, ABHD2, SERPINA1, CA2, BMPR1B, TAT, DHCR24
GOTERM_BP_ALL	GO:0008610~lipid biosynthetic process	4	6.66667	0.0833966	46	323	14116	3.80024	1	0.859044	73.5213	FCER1A, UGCG, FASN, DHCR24
GOTERM_BP_ALL	GO:0007548~sex differentiation	3	5	0.0835189	46	151	14116	6.09675	1	0.851363	73.5752	PGR, BMPR1B, DHCR24
GOTERM_BP_ALL	GO:0006954~inflammatory response	4	6.66667	0.0845949	46	325	14116	3.77686	1	0.847144	74.0446	CFB, CXCL13, SERPINA1, BMPR1B
GOTERM_BP_ALL	GO:0009611~response to wounding	5	8.33333	0.0875603	46	530	14116	2.895	1	0.849619	75.2985	CFB, CXCL13, ABHD2, SERPINA1, BMPR1B
GOTERM_BP_ALL	GO:0006812~cation transport	5	8.33333	0.098584	46	553	14116	2.77459	1	0.876242	79.4804	STEAP4, ATP6V1B2, ATP6V0D2, KCNK3, KCNE4

## Sheet: Module4
Category	Term	Count	%	PValue	List Total	Pop Hits	Pop Total	Fold Enrichment	Bonferroni	Benjamini	FDR	Genes
GOTERM_BP_ALL	GO:0007154~cell communication	5	19.2308	0.0234909	21	795	14116	4.22761	0.999712	0.999712	27.6849	AR, SNPH, SIX1, S100A9, HSPA5
GOTERM_BP_ALL	GO:0007267~cell-cell signaling	4	15.3846	0.0508611	21	600	14116	4.48127	1	0.999871	50.9233	AR, SNPH, SIX1, S100A9
KEGG_PATHWAY	hsa00330:Arginine and proline metabolism	2	7.69231	0.060959	7	53	5085	27.4124	0.634445	0.634445	36.023	ASS1, MAOB
GOTERM_BP_ALL	GO:0008652~cellular amino acid biosynthetic process	2	7.69231	0.0698767	21	51	14116	26.3604	1	0.999747	62.7584	SEPHS2, ASS1

## Sheet: Module5
Category	Term	Count	%	PValue	List Total	Pop Hits	Pop Total	Fold Enrichment	Bonferroni	Benjamini	FDR	Genes
KEGG_PATHWAY	hsa04512:ECM-receptor interaction	15	15.625	3.88093e-16	40	84	5085	22.7009	1.63203e-14	1.63203e-14	3.21965e-13	COL4A1, COL3A1, HSPG2, ITGA11, COL5A2, COL5A1, ITGA5, COMP, COL6A3, COL6A2, COL6A1, COL1A1, THBS1, THBS2, FN1
GOTERM_BP_ALL	GO:0007155~cell adhesion	27	28.125	1.56953e-15	78	700	14116	6.98044	1.3507e-12	1.3507e-12	2.40918e-12	AEBP1, IGFBP7, COL3A1, ITGA11, POSTN, EDIL3, WISP1, CD93, COMP, TGFBI, COL6A3, COL6A2, COL6A1, COL12A1, THBS1, COL8A1, COL8A2, THBS2, FN1, CLCA2, OLR1, HSPG2, CD99, COL5A1, ITGA5, VCAN, CDH11
GOTERM_BP_ALL	GO:0022610~biological adhesion	27	28.125	1.61995e-15	78	701	14116	6.97048	1.44718e-12	7.23643e-13	2.58682e-12	AEBP1, IGFBP7, COL3A1, ITGA11, POSTN, EDIL3, WISP1, CD93, COMP, TGFBI, COL6A3, COL6A2, COL6A1, COL12A1, THBS1, COL8A1, COL8A2, THBS2, FN1, CLCA2, OLR1, HSPG2, CD99, COL5A1, ITGA5, VCAN, CDH11
GOTERM_BP_ALL	GO:0030198~extracellular matrix organization	12	12.5	9.02421e-12	78	104	14116	20.8817	7.84205e-09	2.61402e-09	1.40027e-08	TGFBI, COL3A1, COL6A2, HSPG2, COL12A1, POSTN, COL1A1, VWA1, SERPINH1, COL5A2, COL8A2, COL5A1
GOTERM_BP_ALL	GO:0043062~extracellular structure organization	12	12.5	1.20097e-09	78	163	14116	13.3233	1.04364e-06	2.6091e-07	1.86352e-06	TGFBI, COL3A1, COL6A2, HSPG2, COL12A1, POSTN, COL1A1, VWA1, SERPINH1, COL5A2, COL8A2, COL5A1
KEGG_PATHWAY	hsa04510:Focal adhesion	14	14.5833	1.28388e-09	40	201	5085	8.85448	6.29101e-08	3.1455e-08	1.23098e-06	COL4A1, COL3A1, ITGA11, COL5A2, COL5A1, ITGA5, COMP, COL6A3, COL6A2, COL6A1, COL1A1, THBS1, THBS2, FN1
GOTERM_BP_ALL	GO:0009605~response to external stimulus	22	22.9167	1.07113e-08	78	914	14116	4.35606	9.30804e-06	1.86161e-06	1.66205e-05	ARSB, C5AR1, OLR1, IGFBP7, COL3A1, S100A9, MMP14, COL5A1, CHST1, NOTCH3, INHBA, NUPR1, ITGA5, SFRP2, P2RY1, SERPINE1, VCAN, ID3, COL1A1, VSIG4, THBS1, FN1
GOTERM_BP_ALL	GO:0001501~skeletal system development	13	13.5417	1.42393e-07	78	319	14116	7.37513	0.000123732	2.0623e-05	0.000220949	MSX2, INHBA, AEBP1, COMP, COL3A1, HSPG2, COL12A1, POSTN, SPARC, COL1A1, MMP14, COL5A2, CDH11
GOTERM_BP_ALL	GO:0030199~collagen fibril organization	6	6.25	4.53879e-07	78	29	14116	37.443	0.000394343	5.63443e-05	0.000704274	COL3A1, COL12A1, COL1A1, SERPINH1, COL5A2, COL5A1
GOTERM_BP_ALL	GO:0009611~response to wounding	15	15.625	8.87604e-07	78	530	14116	5.12192	0.000771031	9.64114e-05	0.00137727	OLR1, COL3A1, S100A9, COL5A1, CHST1, NOTCH3, NUPR1, ITGA5, SERPINE1, P2RY1, VCAN, ID3, VSIG4, THBS1, FN1
GOTERM_BP_ALL	GO:0032964~collagen biosynthetic process	4	4.16667	1.54846e-06	78	5	14116	144.779	0.00134471	0.000149502	0.0024027	COL3A1, COL1A1, SERPINH1, COL5A1
GOTERM_BP_ALL	GO:0006950~response to stress	25	26.0417	5.88808e-06	78	1685	14116	2.68508	0.00510369	0.000511545	0.00913604	PXDN, C5AR1, OLR1, IGFBP7, COL3A1, S100A9, MMP14, SERPINH1, COL5A1, CHST1, NOTCH3, INHBA, NUPR1, PLOD1, ITGA5, PLOD2, P2RY1, SERPINE1, LTF, VCAN, ID3, COL1A1, VSIG4, THBS1, FN1
GOTERM_BP_ALL	GO:0048856~anatomical structure development	31	32.2917	1.06753e-05	78	2527	14116	2.2201	0.00923399	0.000842998	0.0165634	ARSB, AEBP1, COL3A1, ITGA11, POSTN, SLC7A5, MSX2, PLOD1, UNC5B, COMP, SERPINE1, COL6A3, COL12A1, COL8A1, THBS1, PLXND1, COL8A2, FN1, HSPG2, SPARC, MMP14, COL5A2, COL5A1, NOTCH3, INHBA, BGN, SFRP2, VCAN, ID3, COL1A1, CDH11
GOTERM_BP_ALL	GO:0007275~multicellular organismal development	33	34.375	1.66794e-05	78	2865	14116	2.08452	0.0143899	0.00120714	0.0258779	ARSB, AEBP1, IGFBP7, COL3A1, ITGA11, POSTN, EDIL3, SLC7A5, MSX2, C1QTNF5, PLOD1, UNC5B, COMP, SERPINE1, COL6A3, COL12A1, COL8A1, THBS1, PLXND1, COL8A2, HSPG2, SPARC, MMP14, COL5A2, COL5A1, NOTCH3, INHBA, BGN, SFRP2, VCAN, ID3, COL1A1, CDH11
GOTERM_BP_ALL	GO:0048731~system development	29	30.2083	1.97018e-05	78	2330	14116	2.25247	0.0169753	0.00131614	0.0305666	ARSB, AEBP1, COL3A1, ITGA11, POSTN, SLC7A5, MSX2, PLOD1, UNC5B, COMP, SERPINE1, COL6A3, COL12A1, THBS1, PLXND1, COL8A1, COL8A2, HSPG2, SPARC, MMP14, COL5A2, COL5A1, NOTCH3, INHBA, BGN, VCAN, ID3, COL1A1, CDH11
GOTERM_BP_ALL	GO:0032501~multicellular organismal process	42	43.75	2.20296e-05	78	4280	14116	1.77592	0.0189618	0.00136649	0.0341775	ARSB, AEBP1, CYP1B1, IGFBP7, COL3A1, ITGA11, POSTN, EDIL3, SERPINH1, SLC7A5, MSX2, C1QTNF5, DES, PLOD1, UNC5B, COMP, TGFBI, P2RY1, COL6A3, SERPINE1, COL12A1, COL8A1, THBS1, PLXND1, COL8A2, C5AR1, OLR1, HSPG2, SPARC, MMP14, COL5A2, COL5A1, NOTCH3, INHBA, BGN, SFRP2, ITGA5, CSTB, VCAN, ID3, COL1A1, CDH11
GOTERM_BP_ALL	GO:0032502~developmental process	34	35.4167	4.40943e-05	78	3148	14116	1.95462	0.0375939	0.00255132	0.0683985	ARSB, AEBP1, IGFBP7, COL3A1, ITGA11, POSTN, EDIL3, SLC7A5, MSX2, C1QTNF5, PLOD1, UNC5B, COMP, SERPINE1, COL6A3, COL12A1, COL8A1, THBS1, PLXND1, COL8A2, FN1, HSPG2, SPARC, MMP14, COL5A2, COL5A1, NOTCH3, INHBA, BGN, SFRP2, VCAN, ID3, COL1A1, CDH11
GOTERM_BP_ALL	GO:0010810~regulation of cell-substrate adhesion	5	5.20833	0.000112242	78	46	14116	19.6711	0.0929375	0.00607795	0.174022	EDIL3, COL1A1, MMP14, COL8A1, THBS1
GOTERM_BP_ALL	GO:0042221~response to chemical stimulus	19	19.7917	0.000141658	78	1281	14116	2.68424	0.115833	0.00721556	0.219582	ARSB, PXDN, CYP1B1, C5AR1, OLR1, IGFBP7, COL3A1, S100A9, MMP14, SERPINH1, MSX2, PLOD1, NUPR1, PLOD2, SERPINE1, COL6A2, ID3, COL1A1, THBS1
GOTERM_BP_ALL	GO:0009653~anatomical structure morphogenesis	18	18.75	0.000198878	78	1197	14116	2.72142	0.15873	0.00955638	0.30815	HSPG2, MMP14, COL5A2, COL5A1, MSX2, NOTCH3, BGN, UNC5B, SFRP2, COMP, SERPINE1, VCAN, COL1A1, PLXND1, THBS1, COL8A1, COL8A2, FN1
OMIM_DISEASE	Ehlers-Danlos syndrome, type I	3	3.125	0.00023382	34	3	3671	107.971	0.0173856	0.0173856	0.245123	COL1A1, COL5A2, COL5A1
OMIM_DISEASE	Ullrich congenital muscular dystrophy	3	3.125	0.00023382	34	3	3671	107.971	0.0173856	0.0173856	0.245123	COL6A3, COL6A2, COL6A1
OMIM_DISEASE	Bethlem myopathy	3	3.125	0.00023382	34	3	3671	107.971	0.0173856	0.0173856	0.245123	COL6A3, COL6A2, COL6A1
GOTERM_BP_ALL	GO:0048513~organ development	22	22.9167	0.00029509	78	1738	14116	2.29081	0.226222	0.0134078	0.456906	AEBP1, COL3A1, ITGA11, HSPG2, POSTN, MMP14, COL5A2, COL5A1, MSX2, NOTCH3, INHBA, BGN, PLOD1, COMP, SERPINE1, COL6A3, ID3, COL1A1, PLXND1, THBS1, COL8A1, COL8A2
GOTERM_BP_ALL	GO:0018149~peptide cross-linking	4	4.16667	0.000370705	78	26	14116	27.8422	0.275448	0.015981	0.573671	BGN, COL3A1, THBS1, FN1
GOTERM_BP_ALL	GO:0001503~ossification	6	6.25	0.000407274	78	115	14116	9.44214	0.29812	0.0167155	0.630095	HSPG2, SPARC, COL1A1, MMP14, COL5A2, CDH11
GOTERM_BP_ALL	GO:0032963~collagen metabolic process	4	4.16667	0.000463439	78	28	14116	25.8535	0.331569	0.0181435	0.716697	COL3A1, COL1A1, SERPINH1, COL5A1
GOTERM_BP_ALL	GO:0043588~skin development	4	4.16667	0.000514891	78	29	14116	24.962	0.360811	0.0192708	0.795969	COL3A1, COL1A1, COL5A2, COL5A1
GOTERM_BP_ALL	GO:0060348~bone development	6	6.25	0.000554313	78	123	14116	8.82802	0.382349	0.0198761	0.856666	HSPG2, SPARC, COL1A1, MMP14, COL5A2, CDH11
GOTERM_BP_ALL	GO:0042060~wound healing	7	7.29167	0.000606308	78	191	14116	6.63257	0.409651	0.020861	0.936669	NOTCH3, ITGA5, P2RY1, SERPINE1, COL3A1, COL5A1, FN1
GOTERM_BP_ALL	GO:0044259~multicellular organismal macromolecule metabolic process	4	4.16667	0.000628454	78	31	14116	23.3515	0.42091	0.0207923	0.970725	COL3A1, COL1A1, SERPINH1, COL5A1
GOTERM_BP_ALL	GO:0016477~cell migration	8	8.33333	0.000757538	78	276	14116	5.24563	0.482399	0.0240957	1.16902	ITGA5, S100A9, ITGA11, VCAN, MMP14, THBS1, COL5A1, FN1
GOTERM_BP_ALL	GO:0050896~response to stimulus	33	34.375	0.000895752	78	3502	14116	1.70536	0.541024	0.0274296	1.38092	ARSB, PXDN, CYP1B1, IGFBP7, S100A9, COL3A1, SERPINH1, MSX2, C1QTNF5, PLOD1, PLOD2, TGFBI, P2RY1, SERPINE1, COL6A2, LTF, THBS1, FN1, C5AR1, OLR1, MMP14, COL5A1, CHST1, NOTCH3, INHBA, NUPR1, SFRP2, ITGA5, CSTB, VCAN, ID3, COL1A1, VSIG4
GOTERM_BP_ALL	GO:0030155~regulation of cell adhesion	6	6.25	0.000903327	78	137	14116	7.92588	0.544038	0.0267175	1.39252	TGFBI, EDIL3, COL1A1, MMP14, COL8A1, THBS1
GOTERM_BP_ALL	GO:0044236~multicellular organismal metabolic process	4	4.16667	0.00106112	78	37	14116	19.5648	0.602516	0.0302853	1.6339	COL3A1, COL1A1, SERPINH1, COL5A1
GOTERM_BP_ALL	GO:0006928~cell motion	10	10.4167	0.00108582	78	475	14116	3.80999	0.610967	0.0299955	1.67164	ACTR2, UNC5B, ITGA5, S100A9, ITGA11, VCAN, MMP14, THBS1, COL5A1, FN1
GOTERM_BP_ALL	GO:0048870~cell motility	8	8.33333	0.00140639	78	307	14116	4.71594	0.705658	0.037498	2.16013	ITGA5, S100A9, ITGA11, VCAN, MMP14, THBS1, COL5A1, FN1
GOTERM_BP_ALL	GO:0051674~localization of cell	8	8.33333	0.00140639	78	307	14116	4.71594	0.705658	0.037498	2.16013	ITGA5, S100A9, ITGA11, VCAN, MMP14, THBS1, COL5A1, FN1
GOTERM_BP_ALL	GO:0010812~negative regulation of cell-substrate adhesion	3	3.125	0.00156468	78	11	14116	49.3566	0.743537	0.0403968	2.4005	COL1A1, MMP14, THBS1
GOTERM_BP_ALL	GO:0007162~negative regulation of cell adhesion	4	4.16667	0.00164628	78	43	14116	16.8348	0.761121	0.0412374	2.52421	TGFBI, COL1A1, MMP14, THBS1
GOTERM_BP_ALL	GO:0001568~blood vessel development	7	7.29167	0.00218077	78	245	14116	5.1707	0.850006	0.0527617	3.33082	BGN, COL3A1, COL1A1, MMP14, PLXND1, THBS1, COL5A1
GOTERM_BP_ALL	GO:0040011~locomotion	9	9.375	0.00236085	78	431	14116	3.77905	0.87178	0.0554585	3.60118	C5AR1, ITGA5, S100A9, ITGA11, VCAN, MMP14, THBS1, COL5A1, FN1
GOTERM_BP_ALL	GO:0001944~vasculature development	7	7.29167	0.00246121	78	251	14116	5.04709	0.882513	0.0562335	3.75155	BGN, COL3A1, COL1A1, MMP14, PLXND1, THBS1, COL5A1
KEGG_PATHWAY	hsa04350:TGF-beta signaling pathway	5	5.20833	0.00416542	40	87	5085	7.30603	0.184971	0.0659051	3.9231	INHBA, COMP, ID3, THBS1, THBS2
GOTERM_BP_ALL	GO:0010033~response to organic substance	11	11.4583	0.00562882	78	721	14116	2.76105	0.992593	0.121102	8.38619	MSX2, ARSB, CYP1B1, IGFBP7, COL3A1, COL6A2, ID3, COL1A1, MMP14, THBS1, SERPINH1
GOTERM_BP_ALL	GO:0006952~defense response	10	10.4167	0.0061296	78	615	14116	2.94267	0.995219	0.12803	9.09949	INHBA, C5AR1, NUPR1, OLR1, S100A9, LTF, VSIG4, THBS1, CHST1, FN1
GOTERM_BP_ALL	GO:0048592~eye morphogenesis	4	4.16667	0.00631605	78	69	14116	10.4913	0.995938	0.128598	9.36374	COL8A1, COL5A2, COL8A2, COL5A1
GOTERM_BP_ALL	GO:0055114~oxidation reduction	10	10.4167	0.00780797	78	639	14116	2.83215	0.998899	0.153073	11.4524	CYP4X1, PXDN, CYP1B1, LEPRE1, PLOD1, ALDH1B1, PLOD2, SRD5A3, SDR16C5, CYB561
GOTERM_BP_ALL	GO:0000302~response to reactive oxygen species	4	4.16667	0.00795268	78	75	14116	9.65197	0.99903	0.152278	11.6526	PXDN, OLR1, SERPINE1, COL1A1
GOTERM_BP_ALL	GO:0006954~inflammatory response	7	7.29167	0.00857375	78	325	14116	3.89791	0.999437	0.159717	12.507	NUPR1, OLR1, S100A9, VSIG4, THBS1, CHST1, FN1
GOTERM_BP_ALL	GO:0009888~tissue development	10	10.4167	0.0100029	78	665	14116	2.72142	0.999839	0.180083	14.4437	NOTCH3, PLOD1, SERPINE1, COL3A1, HSPG2, POSTN, ID3, COL1A1, COL5A2, COL5A1
GOTERM_BP_ALL	GO:0010811~positive regulation of cell-substrate adhesion	3	3.125	0.0101281	78	28	14116	19.3901	0.999856	0.178466	14.6114	EDIL3, COL8A1, THBS1
GOTERM_BP_ALL	GO:0002683~negative regulation of immune system process	4	4.16667	0.0104908	78	83	14116	8.72166	0.999895	0.180641	15.0956	INHBA, COL3A1, VSIG4, THBS1
GOTERM_BP_ALL	GO:0006979~response to oxidative stress	5	5.20833	0.0123256	78	164	14116	5.51751	0.999979	0.204917	17.5059	PXDN, OLR1, SERPINE1, COL1A1, MMP14
GOTERM_BP_ALL	GO:0016337~cell-cell adhesion	6	6.25	0.0173682	78	276	14116	3.93423	1	0.271814	23.8045	OLR1, CD93, ITGA5, COL6A2, COL8A2, CDH11
GOTERM_BP_ALL	GO:0008544~epidermis development	5	5.20833	0.0180818	78	184	14116	4.91778	1	0.276468	24.6586	PLOD1, COL3A1, COL1A1, COL5A2, COL5A1
GOTERM_BP_ALL	GO:0048545~response to steroid hormone stimulus	5	5.20833	0.0207835	78	192	14116	4.71287	1	0.30582	27.8117	ARSB, IGFBP7, COL1A1, MMP14, THBS1
GOTERM_BP_ALL	GO:0007398~ectoderm development	5	5.20833	0.0233414	78	199	14116	4.54709	1	0.33131	30.6829	PLOD1, COL3A1, COL1A1, COL5A2, COL5A1
GOTERM_BP_ALL	GO:0016043~cellular component organization	22	22.9167	0.024046	78	2498	14116	1.59385	1	0.334194	31.4548	ARSB, COL3A1, S100A9, HSPG2, POSTN, SERPINH1, COL5A2, COL5A1, COPB2, DES, UNC5B, CD93, ITGA5, TGFBI, COL6A2, COL12A1, VCAN, COL1A1, VWA1, THBS1, COL8A2, FN1
GOTERM_BP_ALL	GO:0010035~response to inorganic substance	5	5.20833	0.0256803	78	205	14116	4.41401	1	0.34725	33.2144	PXDN, OLR1, SERPINE1, COL1A1, THBS1
GOTERM_BP_ALL	GO:0051895~negative regulation of focal adhesion formation	2	2.08333	0.0269819	78	5	14116	72.3897	1	0.356075	34.5854	MMP14, THBS1
GOTERM_BP_ALL	GO:0007507~heart development	5	5.20833	0.0298834	78	215	14116	4.20871	1	0.380818	37.5476	MSX2, COL3A1, HSPG2, ID3, COL5A1
GOTERM_BP_ALL	GO:0060351~cartilage development involved in endochondral bone morphogenesis	2	2.08333	0.0322914	78	6	14116	60.3248	1	0.399121	39.9101	HSPG2, COL1A1
GOTERM_BP_ALL	GO:0009887~organ morphogenesis	8	8.33333	0.0338976	78	564	14116	2.56701	1	0.408889	41.4392	MSX2, COMP, HSPG2, COL1A1, COL8A1, COL5A2, COL8A2, COL5A1
GOTERM_BP_ALL	GO:0001654~eye development	4	4.16667	0.0354254	78	132	14116	5.48407	1	0.417485	42.8598	COL8A1, COL5A2, COL8A2, COL5A1
GOTERM_BP_ALL	GO:0001666~response to hypoxia	4	4.16667	0.0367904	78	134	14116	5.40222	1	0.424259	44.1017	PLOD1, PLOD2, MMP14, THBS1
GOTERM_BP_ALL	GO:0042542~response to hydrogen peroxide	3	3.125	0.0374184	78	56	14116	9.69505	1	0.4244	44.6646	PXDN, OLR1, COL1A1
GOTERM_BP_ALL	GO:0043206~fibril organization	2	2.08333	0.0375723	78	7	14116	51.707	1	0.420486	44.8017	COL3A1, COL5A1
GOTERM_BP_ALL	GO:0070482~response to oxygen levels	4	4.16667	0.0417784	78	141	14116	5.13402	1	0.450175	48.4284	PLOD1, PLOD2, MMP14, THBS1
GOTERM_BP_ALL	GO:0045785~positive regulation of cell adhesion	3	3.125	0.0424142	78	60	14116	9.04872	1	0.449988	48.9568	EDIL3, COL8A1, THBS1
GOTERM_BP_ALL	GO:0008347~glial cell migration	2	2.08333	0.0428247	78	8	14116	45.2436	1	0.44805	49.2953	VCAN, MMP14
GOTERM_BP_ALL	GO:0051893~regulation of focal adhesion formation	2	2.08333	0.0428247	78	8	14116	45.2436	1	0.44805	49.2953	MMP14, THBS1
GOTERM_BP_ALL	GO:0035313~wound healing, spreading of epidermal cells	2	2.08333	0.0428247	78	8	14116	45.2436	1	0.44805	49.2953	ITGA5, COL5A1
KEGG_PATHWAY	hsa00310:Lysine degradation	3	3.125	0.0442973	40	44	5085	8.66761	0.891403	0.425944	35.2357	PLOD1, ALDH1B1, PLOD2
GOTERM_BP_ALL	GO:0008285~negative regulation of cell proliferation	6	6.25	0.0471392	78	361	14116	3.00788	1	0.475627	52.728	MSX2, LEPRE1, NUPR1, IGFBP7, VSIG4, THBS1
GOTERM_BP_ALL	GO:0009628~response to abiotic stimulus	6	6.25	0.05044	78	368	14116	2.95067	1	0.494123	55.2061	ARSB, IGFBP7, COL3A1, COL1A1, MMP14, THBS1
GOTERM_BP_ALL	GO:0001953~negative regulation of cell-matrix adhesion	2	2.08333	0.0532449	78	10	14116	36.1949	1	0.508188	57.2158	MMP14, THBS1
GOTERM_BP_ALL	GO:0050673~epithelial cell proliferation	2	2.08333	0.0532449	78	10	14116	36.1949	1	0.508188	57.2158	COL8A1, COL8A2
GOTERM_BP_ALL	GO:0031099~regeneration	3	3.125	0.0544932	78	69	14116	7.86845	1	0.511338	58.0828	NOTCH3, SERPINE1, VCAN
GOTERM_BP_ALL	GO:0007229~integrin-mediated signaling pathway	3	3.125	0.0559026	78	70	14116	7.75604	1	0.51543	59.0419	ITGA5, COL3A1, ITGA11
GOTERM_BP_ALL	GO:0051241~negative regulation of multicellular organismal process	4	4.16667	0.0604121	78	164	14116	4.41401	1	0.538643	61.9746	INHBA, SERPINE1, VSIG4, THBS1
GOTERM_BP_ALL	GO:0001958~endochondral ossification	2	2.08333	0.0635531	78	12	14116	30.1624	1	0.552318	63.8999	HSPG2, COL1A1
GOTERM_BP_ALL	GO:0009308~amine metabolic process	6	6.25	0.0672356	78	400	14116	2.71462	1	0.568317	66.0408	BCAT1, P4HB, BGN, PLOD1, SLC7A5, CHST1
GOTERM_BP_ALL	GO:0040007~growth	4	4.16667	0.0782621	78	183	14116	3.95572	1	0.620962	71.7629	NOTCH3, INHBA, NUPR1, SERPINE1
GOTERM_BP_ALL	GO:0060350~endochondral bone morphogenesis	2	2.08333	0.0838383	78	16	14116	22.6218	1	0.642374	74.3003	HSPG2, COL1A1
GOTERM_BP_ALL	GO:0007160~cell-matrix adhesion	3	3.125	0.0849168	78	89	14116	6.10026	1	0.642351	74.7657	COL3A1, ITGA11, FN1
GOTERM_BP_ALL	GO:0031589~cell-substrate adhesion	3	3.125	0.099946	78	98	14116	5.54003	1	0.700017	80.4839	COL3A1, ITGA11, FN1
GOTERM_BP_ALL	GO:0002526~acute inflammatory response	3	3.125	0.099946	78	98	14116	5.54003	1	0.700017	80.4839	NUPR1, VSIG4, FN1

## Sheet: Module6
Category	Term	Count	%	PValue	List Total	Pop Hits	Pop Total	Fold Enrichment	Bonferroni	Benjamini	FDR	Genes
GOTERM_BP_ALL	GO:0046496~nicotinamide nucleotide metabolic process	3	8.57143	0.00262769	28	40	14116	37.8107	0.640671	0.640671	3.58906	LDHB, TPI1, HIBADH
GOTERM_BP_ALL	GO:0006769~nicotinamide metabolic process	3	8.57143	0.00262769	28	40	14116	37.8107	0.640671	0.640671	3.58906	LDHB, TPI1, HIBADH
GOTERM_BP_ALL	GO:0009820~alkaloid metabolic process	3	8.57143	0.00275919	28	41	14116	36.8885	0.658637	0.415737	3.76549	LDHB, TPI1, HIBADH
GOTERM_BP_ALL	GO:0019362~pyridine nucleotide metabolic process	3	8.57143	0.00289374	28	42	14116	36.0102	0.676093	0.313237	3.9457	LDHB, TPI1, HIBADH
GOTERM_BP_ALL	GO:0006733~oxidoreduction coenzyme metabolic process	3	8.57143	0.00440444	28	52	14116	29.0852	0.820416	0.349021	5.94771	LDHB, TPI1, HIBADH
GOTERM_BP_ALL	GO:0043603~cellular amide metabolic process	3	8.57143	0.00509127	28	56	14116	27.0077	0.862697	0.327742	6.84503	LDHB, TPI1, HIBADH
GOTERM_BP_ALL	GO:0006007~glucose catabolic process	3	8.57143	0.00545202	28	58	14116	26.0764	0.880762	0.298433	7.31315	LDHB, TPI1, HIBADH
GOTERM_BP_ALL	GO:0019320~hexose catabolic process	3	8.57143	0.00763838	28	69	14116	21.9193	0.949346	0.346952	10.1039	LDHB, TPI1, HIBADH
GOTERM_BP_ALL	GO:0046365~monosaccharide catabolic process	3	8.57143	0.00807198	28	71	14116	21.3018	0.957265	0.325708	10.648	LDHB, TPI1, HIBADH
GOTERM_BP_ALL	GO:0005996~monosaccharide metabolic process	4	11.4286	0.00849739	28	222	14116	9.08366	0.963833	0.308468	11.1789	LDHB, TPI1, CHST2, HIBADH
GOTERM_BP_ALL	GO:0019748~secondary metabolic process	3	8.57143	0.00991446	28	79	14116	19.1447	0.979266	0.321314	12.9261	LDHB, TPI1, HIBADH
GOTERM_BP_ALL	GO:0046164~alcohol catabolic process	3	8.57143	0.0104017	28	81	14116	18.672	0.982879	0.309105	13.5195	LDHB, TPI1, HIBADH
GOTERM_BP_ALL	GO:0044275~cellular carbohydrate catabolic process	3	8.57143	0.0114075	28	85	14116	17.7933	0.988473	0.31059	14.7326	LDHB, TPI1, HIBADH
GOTERM_BP_ALL	GO:0006098~pentose-phosphate shunt	2	5.71429	0.0170882	28	9	14116	112.032	0.998775	0.402948	21.2925	TPI1, HIBADH
GOTERM_BP_ALL	GO:0016052~carbohydrate catabolic process	3	8.57143	0.0182869	28	109	14116	13.8755	0.999238	0.401195	22.6155	LDHB, TPI1, HIBADH
GOTERM_BP_ALL	GO:0009987~cellular process	26	74.2857	0.0189347	28	10541	14116	1.2435	0.99941	0.390885	23.3218	MRPS35, LDHB, IMPA2, CLDN4, STRAP, TFCP2L1, DLK1, HIBADH, TPI1, OXCT1, KRT7, YES1, CDCA5, STK38L, ARHGDIB, GATM, GGH, CHST2, FADD, M6PR, SRPK1, CCL13, PKP2, NUP205, VGLL1, CPSF3
GOTERM_BP_ALL	GO:0019752~carboxylic acid metabolic process	5	14.2857	0.0203451	28	556	14116	4.53366	0.999663	0.393313	24.839	LDHB, TPI1, GATM, GGH, HIBADH
GOTERM_BP_ALL	GO:0043436~oxoacid metabolic process	5	14.2857	0.0203451	28	556	14116	4.53366	0.999663	0.393313	24.839	LDHB, TPI1, GATM, GGH, HIBADH
GOTERM_BP_ALL	GO:0006082~organic acid metabolic process	5	14.2857	0.0208297	28	560	14116	4.50128	0.999722	0.382248	25.3539	LDHB, TPI1, GATM, GGH, HIBADH
GOTERM_BP_ALL	GO:0042180~cellular ketone metabolic process	5	14.2857	0.0216951	28	567	14116	4.4457	0.999803	0.377503	26.2651	LDHB, TPI1, GATM, GGH, HIBADH
GOTERM_BP_ALL	GO:0006739~NADP metabolic process	2	5.71429	0.0301843	28	16	14116	63.0179	0.999993	0.466076	34.6728	TPI1, HIBADH
GOTERM_BP_ALL	GO:0006732~coenzyme metabolic process	3	8.57143	0.034319	28	153	14116	9.88515	0.999999	0.492992	38.4373	LDHB, TPI1, HIBADH
GOTERM_BP_ALL	GO:0006006~glucose metabolic process	3	8.57143	0.034319	28	153	14116	9.88515	0.999999	0.492992	38.4373	LDHB, TPI1, HIBADH
GOTERM_BP_ALL	GO:0044262~cellular carbohydrate metabolic process	4	11.4286	0.0367614	28	387	14116	5.21078	1	0.500322	40.5653	LDHB, TPI1, CHST2, HIBADH
GOTERM_BP_ALL	GO:0006066~alcohol metabolic process	4	11.4286	0.0475373	28	429	14116	4.70063	1	0.577337	49.1644	LDHB, TPI1, CHST2, HIBADH
GOTERM_BP_ALL	GO:0019318~hexose metabolic process	3	8.57143	0.0517205	28	192	14116	7.87723	1	0.592692	52.1797	LDHB, TPI1, HIBADH
GOTERM_BP_ALL	GO:0051186~cofactor metabolic process	3	8.57143	0.0531686	28	195	14116	7.75604	1	0.587504	53.1842	LDHB, TPI1, HIBADH
GOTERM_BP_ALL	GO:0008645~hexose transport	2	5.71429	0.0558741	28	30	14116	33.6095	1	0.591243	55.0086	YES1, M6PR
GOTERM_BP_ALL	GO:0015749~monosaccharide transport	2	5.71429	0.0576838	28	31	14116	32.5253	1	0.588905	56.1919	YES1, M6PR
KEGG_PATHWAY	hsa04530:Tight junction	3	8.57143	0.0649999	17	134	5085	6.69666	0.90485	0.90485	44.8608	CLDN4, MYL12B, YES1
GOTERM_BP_ALL	GO:0006090~pyruvate metabolic process	2	5.71429	0.0773713	28	42	14116	24.0068	1	0.686578	67.3282	LDHB, TPI1
GOTERM_BP_ALL	GO:0005975~carbohydrate metabolic process	4	11.4286	0.0790917	28	530	14116	3.80485	1	0.68168	68.1643	LDHB, TPI1, CHST2, HIBADH
GOTERM_BP_ALL	GO:0006096~glycolysis	2	5.71429	0.0861887	28	47	14116	21.4529	1	0.701505	71.4083	LDHB, TPI1

## Sheet: Module7
Category	Term	Count	%	PValue	List Total	Pop Hits	Pop Total	Fold Enrichment	Bonferroni	Benjamini	FDR	Genes
GOTERM_BP_ALL	GO:0065004~protein-DNA complex assembly	17	13.7097	1.6879e-17	115	91	14116	22.9309	1.82631e-14	1.82631e-14	2.69362e-14	HIST1H2AB, HIST1H4L, HIST1H4K, HIST1H2BO, HIST1H2BK, HIST1H2BL, HIST1H4B, H2AFZ, ASF1B, HIST3H2BB, HIST1H4H, HIST1H2BB, HIST1H2BC, HIST1H2BD, HIST1H1B, HIST1H1A, CENPF, HIST1H3A, HIST1H3B, HIST1H2AI, HIST1H3C, HIST1H2AH, HIST1H2AJ, HIST1H2AM, HIST1H2AL, HIST1H3H, HIST1H3I
GOTERM_BP_ALL	GO:0006323~DNA packaging	18	14.5161	4.55212e-17	115	117	14116	18.8843	4.92539e-14	2.4627e-14	7.26445e-14	HIST1H2AB, HIST1H4L, HIST1H4K, HIST1H2BO, HIST1H2BK, HIST1H2BL, HIST1H4B, H2AFZ, SEP15, ASF1B, HIST3H2BB, TOP2A, HIST1H4H, HIST1H2BB, HIST1H2BC, HIST1H2BD, HIST1H1B, HIST1H1A, HIST1H3A, HIST1H3B, HIST1H2AI, HIST1H2AH, HIST1H3C, HIST1H2AJ, HIST1H2AM, HIST1H2AL, HIST1H3H, HIST1H3I
GOTERM_BP_ALL	GO:0006334~nucleosome assembly	16	12.9032	1.41883e-16	115	84	14116	23.3805	1.20126e-13	4.00791e-14	1.77636e-13	HIST1H2AB, HIST1H2BB, HIST1H2BC, HIST1H4L, HIST1H2BD, HIST1H4K, HIST1H1B, HIST1H1A, HIST1H2BO, HIST1H2BK, HIST1H4B, HIST1H2BL, HIST1H3A, HIST1H2AI, HIST1H3B, H2AFZ, HIST1H2AH, HIST1H3C, HIST1H2AJ, HIST1H2AM, HIST3H2BB, ASF1B, HIST1H2AL, HIST1H3H, HIST1H3I, HIST1H4H
GOTERM_BP_ALL	GO:0031497~chromatin assembly	16	12.9032	2.46861e-16	115	87	14116	22.5743	2.40252e-13	6.00631e-14	3.55271e-13	HIST1H2AB, HIST1H2BB, HIST1H2BC, HIST1H4L, HIST1H2BD, HIST1H4K, HIST1H1B, HIST1H1A, HIST1H2BO, HIST1H2BK, HIST1H4B, HIST1H2BL, HIST1H3A, HIST1H2AI, HIST1H3B, H2AFZ, HIST1H2AH, HIST1H3C, HIST1H2AJ, HIST1H2AM, HIST3H2BB, ASF1B, HIST1H2AL, HIST1H3H, HIST1H3I, HIST1H4H
GOTERM_BP_ALL	GO:0034728~nucleosome organization	16	12.9032	7.02116e-16	115	93	14116	21.1179	7.20757e-13	1.44107e-13	1.06581e-12	HIST1H2AB, HIST1H2BB, HIST1H2BC, HIST1H4L, HIST1H2BD, HIST1H4K, HIST1H1B, HIST1H1A, HIST1H2BO, HIST1H2BK, HIST1H4B, HIST1H2BL, HIST1H3A, HIST1H2AI, HIST1H3B, H2AFZ, HIST1H2AH, HIST1H3C, HIST1H2AJ, HIST1H2AM, HIST3H2BB, ASF1B, HIST1H2AL, HIST1H3H, HIST1H3I, HIST1H4H
GOTERM_BP_ALL	GO:0006333~chromatin assembly or disassembly	16	12.9032	8.67293e-14	115	127	14116	15.4643	9.38185e-11	1.56364e-11	1.38367e-10	HIST1H2AB, HIST1H2BB, HIST1H2BC, HIST1H4L, HIST1H2BD, HIST1H4K, HIST1H1B, HIST1H1A, HIST1H2BO, HIST1H2BK, HIST1H4B, HIST1H2BL, HIST1H3A, HIST1H2AI, HIST1H3B, H2AFZ, HIST1H2AH, HIST1H3C, HIST1H2AJ, HIST1H2AM, HIST3H2BB, ASF1B, HIST1H2AL, HIST1H3H, HIST1H3I, HIST1H4H
KEGG_PATHWAY	hsa05322:Systemic lupus erythematosus	16	12.9032	6.91912e-13	66	99	5085	12.4518	6.22702e-11	6.22702e-11	7.52687e-10	HIST1H2AB, HIST1H2BB, HIST1H2BC, HIST1H4L, HIST1H4K, HIST1H2BD, HLA-DRB1, HIST1H2BO, C1QB, HIST1H2BK, HIST1H4B, HIST1H2BL, HIST1H3A, HIST1H2AI, HIST1H3B, H2AFZ, HIST1H2AH, HIST1H3C, HIST1H2AJ, HIST1H2AM, HIST3H2BB, HIST1H2AL, HIST1H3H, HIST1H3I, HIST1H4H, HLA-DRA
GOTERM_BP_ALL	GO:0006996~organelle organization	36	29.0323	1.45759e-10	115	1332	14116	3.31751	1.57711e-07	2.25302e-08	2.32608e-07	HIST1H2AB, HIST1H4L, HIST1H4K, TTK, PTTG1, HIST1H2BO, TMSB15A, HIST1H2BK, RAC3, HIST1H2BL, HIST1H4B, SEP15, BUB1, H2AFZ, CDCA2, HIST3H2BB, ASF1B, TOP2A, ASPM, SRGN, HIST1H4H, HIST1H2BB, CDK1, HIST1H2BC, HIST1H2BD, HIST1H1B, HIST1H1A, CYCS, FSCN1, CENPF, CDC20, BIRC5, PPARGC1A, CCNB1, HIST1H3A, HIST1H2AI, HIST1H3B, CKS2, HIST1H2AH, HIST1H3C, STMN1, HIST1H2AJ, HIST1H2AM, HIST1H2AL, HIST1H3H, HIST1H…
GOTERM_BP_ALL	GO:0034621~cellular macromolecular complex subunit organization	18	14.5161	3.86902e-09	115	357	14116	6.18897	4.18627e-06	5.23285e-07	6.17434e-06	HIST1H2AB, HIST1H4L, HIST1H4K, HIST1H2BO, HIST1H2BK, HIST1H2BL, HIST1H4B, H2AFZ, ASF1B, HIST3H2BB, HIST1H4H, HIST1H2BB, HIST1H2BC, HIST1H2BD, HIST1H1B, HIST1H1A, CENPF, HIST1H3A, HIST1H3B, HIST1H2AI, HIST1H2AH, HIST1H3C, HIST1H2AJ, STMN1, HIST1H2AM, HIST1H2AL, HIST1H3H, HIST1H3I
GOTERM_BP_ALL	GO:0034622~cellular macromolecular complex assembly	17	13.7097	5.30496e-09	115	318	14116	6.56199	5.73995e-06	6.37774e-07	8.46586e-06	HIST1H2AB, HIST1H4L, HIST1H4K, HIST1H2BO, HIST1H2BK, HIST1H2BL, HIST1H4B, H2AFZ, ASF1B, HIST3H2BB, HIST1H4H, HIST1H2BB, HIST1H2BC, HIST1H2BD, HIST1H1B, HIST1H1A, CENPF, HIST1H3A, HIST1H3B, HIST1H2AI, HIST1H3C, HIST1H2AH, HIST1H2AJ, HIST1H2AM, HIST1H2AL, HIST1H3H, HIST1H3I
GOTERM_BP_ALL	GO:0051276~chromosome organization	20	16.129	1.06155e-08	115	485	14116	5.06177	1.14859e-05	1.1486e-06	1.69406e-05	HIST1H2AB, HIST1H4L, HIST1H4K, PTTG1, HIST1H2BO, HIST1H2BK, HIST1H2BL, HIST1H4B, H2AFZ, SEP15, ASF1B, HIST3H2BB, TOP2A, HIST1H4H, HIST1H2BB, HIST1H2BC, HIST1H2BD, HIST1H1B, HIST1H1A, CENPF, HIST1H3A, HIST1H2AI, HIST1H3B, HIST1H2AH, HIST1H3C, HIST1H2AJ, HIST1H2AM, HIST1H2AL, HIST1H3H, HIST1H3I
GOTERM_BP_ALL	GO:0022607~cellular component assembly	26	20.9677	2.98067e-08	115	887	14116	3.59802	3.22504e-05	2.93189e-06	4.75667e-05	HIST1H2AB, POLR2G, HIST1H4L, HIST1H4K, ITGB4, HIST1H2BO, HIST1H2BK, RAC3, HIST1H2BL, HIST1H4B, H2AFZ, ANGPT1, HIST3H2BB, ASF1B, HIST1H4H, KLF5, HIST1H2BB, HIST1H2BC, HIST1H2BD, HIST1H1B, HIST1H1A, FSCN1, PFKP, CENPF, CASC5, PPARGC1A, HIST1H3A, HIST1H2AI, HIST1H3B, HIST1H2AH, HIST1H3C, HIST1H2AJ, HIST1H2AM, HIST1H2AL, HIST1H3H, HIST1H3I
GOTERM_BP_ALL	GO:0006325~chromatin organization	17	13.7097	6.01421e-08	115	378	14116	5.5204	6.50716e-05	5.42279e-06	9.5977e-05	HIST1H2AB, HIST1H4L, HIST1H4K, HIST1H2BO, HIST1H2BK, HIST1H2BL, HIST1H4B, H2AFZ, SEP15, ASF1B, HIST3H2BB, HIST1H4H, HIST1H2BB, HIST1H2BC, HIST1H2BD, HIST1H1B, HIST1H1A, HIST1H3A, HIST1H3B, HIST1H2AI, HIST1H3C, HIST1H2AH, HIST1H2AJ, HIST1H2AM, HIST1H2AL, HIST1H3H, HIST1H3I
GOTERM_BP_ALL	GO:0044085~cellular component biogenesis	27	21.7742	7.729e-08	115	1001	14116	3.31088	8.36243e-05	6.43288e-06	0.000123342	HIST1H2AB, POLR2G, HIST1H4L, HIST1H4K, ITGB4, HIST1H2BO, HIST1H2BK, RAC3, HIST1H2BL, HIST1H4B, H2AFZ, ANGPT1, HIST3H2BB, ASF1B, HIST1H4H, KLF5, HIST1H2BB, HIST1H2BC, HIST1H2BD, HIST1H1B, HIST1H1A, FSCN1, PFKP, CENPF, CASC5, PPARGC1A, EIF4A3, HIST1H3A, HIST1H2AI, HIST1H3B, HIST1H2AH, HIST1H3C, HIST1H2AJ, HIST1H2AM, HIST1H2AL, HIST1H3H, HIST1H3I
GOTERM_BP_ALL	GO:0043933~macromolecular complex subunit organization	22	17.7419	2.07731e-07	115	710	14116	3.80345	0.00022474	1.60545e-05	0.000331504	HIST1H2AB, POLR2G, HIST1H4L, HIST1H4K, HIST1H2BO, HIST1H2BK, HIST1H2BL, HIST1H4B, H2AFZ, ANGPT1, ASF1B, HIST3H2BB, HIST1H4H, HIST1H2BB, HIST1H2BC, HIST1H2BD, HIST1H1B, HIST1H1A, PFKP, CENPF, PPARGC1A, HIST1H3A, HIST1H2AI, HIST1H3B, HIST1H2AH, HIST1H3C, HIST1H2AJ, STMN1, HIST1H2AM, HIST1H2AL, HIST1H3H, HIST1H3I
GOTERM_BP_ALL	GO:0016043~cellular component organization	44	35.4839	2.98193e-07	115	2498	14116	2.16209	0.000322593	2.15094e-05	0.000475867	TTK, PTTG1, HIST1H2BO, TMSB15A, HIST1H2BK, HIST1H2BL, CDCA2, H2AFZ, SEP15, ANGPT1, HIST3H2BB, TOP2A, ASPM, CDK1, HIST1H1B, HIST1H1A, CYCS, PFKP, PPARGC1A, STMN1, HIST1H2AB, POLR2G, HIST1H4L, HIST1H4K, ITGB4, HIST1H4B, RAC3, BUB1, ASF1B, SRGN, HIST1H4H, KLF5, HIST1H2BB, HIST1H2BC, HIST1H2BD, FSCN1, CENPF, CASC5, BIRC5, CDC20, CCNB1, TFRC, HIST1H3A, HIST1H2AI, CKS2, PHGDH, HIST1H3B, HIST1H2AH, HIST…
GOTERM_BP_ALL	GO:0065003~macromolecular complex assembly	21	16.9355	3.24404e-07	115	665	14116	3.87625	0.000350944	2.19376e-05	0.000517695	HIST1H2AB, POLR2G, HIST1H4L, HIST1H4K, HIST1H2BO, HIST1H2BK, HIST1H2BL, HIST1H4B, H2AFZ, ANGPT1, ASF1B, HIST3H2BB, HIST1H4H, HIST1H2BB, HIST1H2BC, HIST1H2BD, HIST1H1B, HIST1H1A, PFKP, CENPF, PPARGC1A, HIST1H3A, HIST1H2AI, HIST1H3B, HIST1H2AH, HIST1H3C, HIST1H2AJ, HIST1H2AM, HIST1H2AL, HIST1H3H, HIST1H3I
GOTERM_BP_ALL	GO:0000278~mitotic cell cycle	14	11.2903	8.85948e-06	115	370	14116	4.64451	0.0095402	0.000563723	0.0141374	CDK1, CENPF, TTK, CDK6, CDC20, BIRC5, PTTG1, CCNB1, PSMB6, PSMA4, CDCA2, BUB1, STMN1, ASPM
GOTERM_BP_ALL	GO:0022402~cell cycle process	17	13.7097	1.1916e-05	115	565	14116	3.6933	0.0128104	0.00071603	0.0190143	CDK1, CENPF, TTK, CDK6, CDC20, BIRC5, PTTG1, KLHDC3, CCNB1, PSMB6, PSMA4, CDCA2, CKS2, BUB1, PHGDH, STMN1, ASPM
GOTERM_BP_ALL	GO:0000279~M phase	13	10.4839	1.38242e-05	115	329	14116	4.85022	0.0148466	0.000786947	0.0220589	CDK1, CENPF, TTK, CDC20, BIRC5, PTTG1, KLHDC3, CCNB1, CDCA2, CKS2, BUB1, STMN1, ASPM
GOTERM_BP_ALL	GO:0022403~cell cycle phase	14	11.2903	2.90426e-05	115	414	14116	4.15089	0.0309359	0.00156999	0.0463372	CDK1, CENPF, TTK, CDK6, CDC20, BIRC5, PTTG1, KLHDC3, CCNB1, CDCA2, CKS2, BUB1, STMN1, ASPM
GOTERM_BP_ALL	GO:0031577~spindle checkpoint	4	3.22581	0.000107026	115	12	14116	40.9159	0.109354	0.00549949	0.170659	BUB1, CENPF, TTK, BIRC5
GOTERM_BP_ALL	GO:0051301~cell division	11	8.87097	0.000136705	115	295	14116	4.57704	0.137504	0.00670131	0.217936	CCNB1, CDK1, BUB1, CKS2, CDCA2, CENPF, CDK6, BIRC5, CDC20, PTTG1, ASPM
GOTERM_BP_ALL	GO:0007049~cell cycle	18	14.5161	0.00015756	115	776	14116	2.84724	0.156751	0.00738533	0.251144	CDK1, CENPF, TTK, CDK6, CDC20, BIRC5, PTTG1, KLHDC3, CCNB1, PSMB6, PSMA4, CDCA2, CKS2, BUB1, PHGDH, STMN1, ASPM, TFDP1
KEGG_PATHWAY	hsa04110:Cell cycle	9	7.25806	0.000166071	66	125	5085	5.54727	0.0148365	0.00744595	0.180516	CCNB1, CDK1, BUB1, PCNA, TTK, CDK6, CDC20, PTTG1, TFDP1
GOTERM_BP_ALL	GO:0007067~mitosis	9	7.25806	0.000409427	115	220	14116	5.0215	0.357951	0.0182927	0.651383	CCNB1, CDK1, BUB1, CDCA2, CENPF, BIRC5, CDC20, PTTG1, ASPM
GOTERM_BP_ALL	GO:0000280~nuclear division	9	7.25806	0.000409427	115	220	14116	5.0215	0.357951	0.0182927	0.651383	CCNB1, CDK1, BUB1, CDCA2, CENPF, BIRC5, CDC20, PTTG1, ASPM
GOTERM_BP_ALL	GO:0000087~M phase of mitotic cell cycle	9	7.25806	0.000461564	115	224	14116	4.93183	0.393183	0.0197828	0.734044	CCNB1, CDK1, BUB1, CDCA2, CENPF, BIRC5, CDC20, PTTG1, ASPM
GOTERM_BP_ALL	GO:0048285~organelle fission	9	7.25806	0.000534195	115	229	14116	4.82415	0.439067	0.0219913	0.849092	CCNB1, CDK1, BUB1, CDCA2, CENPF, BIRC5, CDC20, PTTG1, ASPM
GOTERM_BP_ALL	GO:0006091~generation of precursor metabolites and energy	10	8.06452	0.000975629	115	313	14116	3.92166	0.652206	0.0383613	1.54564	SDHB, TMX1, CYCS, TXN, PFKP, ATP5C1, BPGM, GAPDH, PPARGC1A, NDUFA12
GOTERM_BP_ALL	GO:0006950~response to stress	26	20.9677	0.00175793	115	1685	14116	1.89403	0.850992	0.0657314	2.76879	TMX1, CCL8, PTTG1, CXCL10, LGALS3BP, HIST1H2BK, SLC2A1, TAP1, ANGPT1, TOP2A, MDFI, CDK1, HIST1H2BC, SOCS3, LYZ, STAT1, PPARGC1A, VDAC3, NDUFA12, CCNB1, CD83, C1QB, TFRC, MNDA, PCNA, HLA-DRA
GOTERM_BP_ALL	GO:0031145~anaphase-promoting complex-dependent proteasomal ubiquitin-dependent protein catabolic process	5	4.03226	0.00186987	115	65	14116	9.44214	0.868019	0.0674485	2.94264	CCNB1, CDK1, PSMB6, PSMA4, CDC20
GOTERM_BP_ALL	GO:0051437~positive regulation of ubiquitin-protein ligase activity during mitotic cell cycle	5	4.03226	0.00220794	115	68	14116	9.02558	0.90852	0.0766261	3.46592	CCNB1, CDK1, PSMB6, PSMA4, CDC20
GOTERM_BP_ALL	GO:0022900~electron transport chain	6	4.83871	0.00229582	115	114	14116	6.46041	0.916836	0.0770902	3.60152	SDHB, TMX1, CYCS, TXN, PPARGC1A, NDUFA12
GOTERM_BP_ALL	GO:0051443~positive regulation of ubiquitin-protein ligase activity	5	4.03226	0.00245538	115	70	14116	8.7677	0.930051	0.0797637	3.84725	CCNB1, CDK1, PSMB6, PSMA4, CDC20
GOTERM_BP_ALL	GO:0051439~regulation of ubiquitin-protein ligase activity during mitotic cell cycle	5	4.03226	0.00258598	115	71	14116	8.64421	0.93929	0.0813946	4.04794	CCNB1, CDK1, PSMB6, PSMA4, CDC20
GOTERM_BP_ALL	GO:0031399~regulation of protein modification process	9	7.25806	0.0026879	115	295	14116	3.74485	0.945645	0.0820878	4.20429	MDFI, CCNB1, CDK1, PSMB6, SOCS3, PSMA4, TTK, CDC20, PPARGC1A
GOTERM_BP_ALL	GO:0051351~positive regulation of ligase activity	5	4.03226	0.00286134	115	73	14116	8.40739	0.954969	0.0847729	4.4698	CCNB1, CDK1, PSMB6, PSMA4, CDC20
GOTERM_BP_ALL	GO:0045841~negative regulation of mitotic metaphase/anaphase transition	3	2.41935	0.00339056	115	11	14116	33.4767	0.974646	0.0970413	5.27572	BUB1, CENPF, TTK
GOTERM_BP_ALL	GO:0007094~mitotic cell cycle spindle assembly checkpoint	3	2.41935	0.00339056	115	11	14116	33.4767	0.974646	0.0970413	5.27572	BUB1, CENPF, TTK
GOTERM_BP_ALL	GO:0051438~regulation of ubiquitin-protein ligase activity	5	4.03226	0.00363618	115	78	14116	7.86845	0.980581	0.10105	5.64758	CCNB1, CDK1, PSMB6, PSMA4, CDC20
GOTERM_BP_ALL	GO:0006952~defense response	13	10.4839	0.00402531	115	615	14116	2.59467	0.987275	0.108497	6.23392	HIST1H2BC, LYZ, CCL8, VDAC3, CXCL10, CD83, C1QB, LGALS3BP, HIST1H2BK, TFRC, TAP1, MNDA, HLA-DRA
GOTERM_BP_ALL	GO:0051784~negative regulation of nuclear division	3	2.41935	0.00404727	115	12	14116	30.687	0.987575	0.106415	6.26691	BUB1, CENPF, TTK
GOTERM_BP_ALL	GO:0045839~negative regulation of mitosis	3	2.41935	0.00404727	115	12	14116	30.687	0.987575	0.106415	6.26691	BUB1, CENPF, TTK
GOTERM_BP_ALL	GO:0031401~positive regulation of protein modification process	7	5.64516	0.0040813	115	187	14116	4.59484	0.988026	0.104726	6.31802	CCNB1, CDK1, PSMB6, PSMA4, TTK, CDC20, PPARGC1A
GOTERM_BP_ALL	GO:0051340~regulation of ligase activity	5	4.03226	0.00416356	115	81	14116	7.57703	0.98905	0.104262	6.44142	CCNB1, CDK1, PSMB6, PSMA4, CDC20
GOTERM_BP_ALL	GO:0031398~positive regulation of protein ubiquitination	5	4.03226	0.0047404	115	84	14116	7.30642	0.99415	0.115216	7.30252	CCNB1, CDK1, PSMB6, PSMA4, CDC20
GOTERM_BP_ALL	GO:0032268~regulation of cellular protein metabolic process	11	8.87097	0.00500327	115	474	14116	2.84858	0.995604	0.118572	7.69247	MDFI, CCNB1, CDK1, EIF4A3, EIF4EBP1, PSMB6, SOCS3, PSMA4, TTK, CDC20, PPARGC1A
GOTERM_BP_ALL	GO:0007093~mitotic cell cycle checkpoint	4	3.22581	0.0050053	115	43	14116	11.4184	0.995614	0.116085	7.69548	CDK1, BUB1, CENPF, TTK
GOTERM_BP_ALL	GO:0000075~cell cycle checkpoint	5	4.03226	0.00628995	115	91	14116	6.74439	0.998916	0.140768	9.57908	CDK1, BUB1, CENPF, TTK, BIRC5
GOTERM_BP_ALL	GO:0031396~regulation of protein ubiquitination	5	4.03226	0.00873312	115	100	14116	6.13739	0.999924	0.186428	13.0623	CCNB1, CDK1, PSMB6, PSMA4, CDC20
GOTERM_BP_ALL	GO:0010498~proteasomal protein catabolic process	5	4.03226	0.00934927	115	102	14116	6.01705	0.999961	0.194462	13.9207	CCNB1, CDK1, PSMB6, PSMA4, CDC20
GOTERM_BP_ALL	GO:0043161~proteasomal ubiquitin-dependent protein catabolic process	5	4.03226	0.00934927	115	102	14116	6.01705	0.999961	0.194462	13.9207	CCNB1, CDK1, PSMB6, PSMA4, CDC20
GOTERM_BP_ALL	GO:0006955~immune response	13	10.4839	0.00977927	115	690	14116	2.31264	0.999976	0.198705	14.515	GBP5, HLA-DRB1, HLA-A, CCL8, CD1A, CXCL10, CD83, C1QB, TAP1, CTSC, GBP4, HLA-DRA, GBP1
KEGG_PATHWAY	hsa04115:p53 signaling pathway	5	4.03226	0.01074	66	68	5085	5.66511	0.621611	0.276709	11.0833	CCNB1, CDK1, SERPINB5, CYCS, CDK6
GOTERM_BP_ALL	GO:0032270~positive regulation of cellular protein metabolic process	7	5.64516	0.0115356	115	233	14116	3.6877	0.999996	0.226017	16.9028	CCNB1, CDK1, PSMB6, PSMA4, TTK, CDC20, PPARGC1A
KEGG_PATHWAY	hsa05416:Viral myocarditis	5	4.03226	0.0124547	66	71	5085	5.42574	0.676308	0.245719	12.7456	HLA-DRB1, RAC3, CYCS, HLA-A, HLA-DRA
GOTERM_BP_ALL	GO:0051246~regulation of protein metabolic process	11	8.87097	0.0128799	115	546	14116	2.47294	0.999999	0.244618	18.6881	MDFI, CCNB1, CDK1, EIF4A3, EIF4EBP1, PSMB6, SOCS3, PSMA4, TTK, CDC20, PPARGC1A
GOTERM_BP_ALL	GO:0030071~regulation of mitotic metaphase/anaphase transition	3	2.41935	0.0134401	115	22	14116	16.7383	1	0.249543	19.4213	BUB1, CENPF, TTK
GOTERM_BP_ALL	GO:0051247~positive regulation of protein metabolic process	7	5.64516	0.0139574	115	243	14116	3.53595	1	0.25358	20.0929	CCNB1, CDK1, PSMB6, PSMA4, TTK, CDC20, PPARGC1A
GOTERM_BP_ALL	GO:0055114~oxidation reduction	12	9.67742	0.0141814	115	639	14116	2.30512	1	0.252923	20.3822	SDHB, TMX1, CYCS, TXN, COX6B1, PRDX4, PHGDH, SMOX, GAPDH, PPARGC1A, NDUFA12, MOXD1
GOTERM_BP_ALL	GO:0002376~immune system process	16	12.9032	0.014285	115	998	14116	1.9679	1	0.250459	20.5156	TMX1, GBP5, HLA-DRB1, HLA-A, CCL8, CDK6, CD1A, BPGM, CXCL10, CD83, C1QB, TAP1, CTSC, GBP4, GBP1, HLA-DRA
GOTERM_BP_ALL	GO:0051235~maintenance of location	4	3.22581	0.0149569	115	64	14116	7.67174	1	0.256559	21.3759	MDFI, TMSB15A, ASPM, SRGN
GOTERM_BP_ALL	GO:0010948~negative regulation of cell cycle process	3	2.41935	0.0171826	115	25	14116	14.7297	1	0.284575	24.1635	BUB1, CENPF, TTK
GOTERM_BP_ALL	GO:0051726~regulation of cell cycle	8	6.45161	0.0178039	115	331	14116	2.96671	1	0.288945	24.9249	CCNB1, CDK1, BUB1, CKS2, CENPF, TTK, CDK6, BIRC5
GOTERM_BP_ALL	GO:0006564~L-serine biosynthetic process	2	1.6129	0.0240344	115	3	14116	81.8319	1	0.364817	32.1747	PHGDH, PSAT1
GOTERM_BP_ALL	GO:0008283~cell proliferation	9	7.25806	0.024915	115	436	14116	2.53379	1	0.370421	33.1448	TMX1, TXN, FSCN1, BUB1, CKS2, PCNA, CENPF, ASPM, TFDP1
KEGG_PATHWAY	hsa05016:Huntington's disease	7	5.64516	0.0265509	66	180	5085	2.99621	0.911245	0.383918	25.3787	SDHB, POLR2G, CYCS, COX6B1, ATP5C1, VDAC3, PPARGC1A
GOTERM_BP_ALL	GO:0007059~chromosome segregation	4	3.22581	0.0277679	115	81	14116	6.06162	1	0.398201	36.1989	CENPF, BIRC5, PTTG1, TOP2A
GOTERM_BP_ALL	GO:0045786~negative regulation of cell cycle	4	3.22581	0.0277679	115	81	14116	6.06162	1	0.398201	36.1989	BUB1, CENPF, TTK, CDK6
GOTERM_BP_ALL	GO:0051129~negative regulation of cellular component organization	5	4.03226	0.0279982	115	142	14116	4.32211	1	0.395715	36.4397	EIF4EBP1, TMSB15A, BUB1, CENPF, TTK
GOTERM_BP_ALL	GO:0010639~negative regulation of organelle organization	4	3.22581	0.0286572	115	82	14116	5.9877	1	0.397953	37.1238	TMSB15A, BUB1, CENPF, TTK
GOTERM_BP_ALL	GO:0019882~antigen processing and presentation	4	3.22581	0.0295615	115	83	14116	5.91556	1	0.402715	38.0515	HLA-DRB1, HLA-A, CD1A, HLA-DRA
GOTERM_BP_ALL	GO:0048015~phosphoinositide-mediated signaling	4	3.22581	0.0343074	115	88	14116	5.57945	1	0.445779	42.7133	HIST1H4L, HIST1H4K, HIST1H4B, CKS2, PCNA, TOP2A, HIST1H4H
GOTERM_BP_ALL	GO:0007346~regulation of mitotic cell cycle	5	4.03226	0.0346992	115	152	14116	4.03776	1	0.44449	43.0832	CDK1, BUB1, CENPF, TTK, BIRC5
GOTERM_BP_ALL	GO:0006366~transcription from RNA polymerase II promoter	6	4.83871	0.0411637	115	234	14116	3.14738	1	0.497982	48.8706	KLF5, POLR2G, LMO4, PTTG1, STAT1, PPARGC1A
GOTERM_BP_ALL	GO:0006511~ubiquitin-dependent protein catabolic process	6	4.83871	0.0464027	115	242	14116	3.04333	1	0.535741	53.1512	CCNB1, CDK1, RNF144B, PSMB6, PSMA4, CDC20
GOTERM_BP_ALL	GO:0051329~interphase of mitotic cell cycle	4	3.22581	0.0507473	115	103	14116	4.76691	1	0.563378	56.4437	CCNB1, CENPF, CDK6, BIRC5
GOTERM_BP_ALL	GO:0007051~spindle organization	3	2.41935	0.0511058	115	45	14116	8.18319	1	0.560713	56.7055	CKS2, TTK, STMN1
KEGG_PATHWAY	hsa04114:Oocyte meiosis	5	4.03226	0.0512755	66	110	5085	3.50207	0.991238	0.545952	43.5956	CCNB1, CDK1, BUB1, CDC20, PTTG1
GOTERM_BP_ALL	GO:0051325~interphase	4	3.22581	0.0544206	115	106	14116	4.63199	1	0.578924	59.0571	CCNB1, CENPF, CDK6, BIRC5
GOTERM_BP_ALL	GO:0006096~glycolysis	3	2.41935	0.0552306	115	47	14116	7.83497	1	0.579294	59.6132	PFKP, BPGM, GAPDH
GOTERM_BP_ALL	GO:0045185~maintenance of protein location	3	2.41935	0.0573357	115	48	14116	7.67174	1	0.588241	61.0256	MDFI, TMSB15A, SRGN
GOTERM_BP_ALL	GO:0032269~negative regulation of cellular protein metabolic process	5	4.03226	0.0580247	115	180	14116	3.40966	1	0.587698	61.4777	EIF4A3, EIF4EBP1, PSMB6, PSMA4, CDC20
GOTERM_BP_ALL	GO:0007568~aging	4	3.22581	0.0595115	115	110	14116	4.46356	1	0.592259	62.4366	C1QB, TFRC, SOCS3, CTSC
GOTERM_BP_ALL	GO:0050896~response to stimulus	37	29.8387	0.0606935	115	3502	14116	1.29688	1	0.594771	63.1829	TMX1, HLA-DRB1, COPS3, CCL8, PTTG1, CXCL10, EIF4EBP1, LGALS3BP, HIST1H2BK, SLC2A1, TAP1, ANGPT1, TOP2A, MDFI, CDK1, HIST1H2BC, GBP5, SOCS3, SLC6A14, HLA-A, LYZ, CENPF, CD1A, STAT1, VDAC3, PPARGC1A, NDUFA12, CCNB1, C1QB, CD83, TFRC, MNDA, PCNA, CTSC, GBP4, GBP1, HLA-DRA
GOTERM_BP_ALL	GO:0006563~L-serine metabolic process	2	1.6129	0.0628257	115	8	14116	30.687	1	0.602981	64.4943	PHGDH, PSAT1
GOTERM_BP_ALL	GO:0010564~regulation of cell cycle process	4	3.22581	0.0648185	115	114	14116	4.30694	1	0.61003	65.6801	BUB1, CENPF, TTK, BIRC5
GOTERM_BP_ALL	GO:0051248~negative regulation of protein metabolic process	5	4.03226	0.0649007	115	187	14116	3.28203	1	0.605775	65.7282	EIF4A3, EIF4EBP1, PSMB6, PSMA4, CDC20
GOTERM_BP_ALL	GO:0006519~cellular amino acid and derivative metabolic process	7	5.64516	0.0656591	115	352	14116	2.44101	1	0.605511	66.1691	IARS, SLC6A14, PHGDH, SMOX, PSAT1, TPMT, MOXD1
GOTERM_BP_ALL	GO:0006997~nucleus organization	3	2.41935	0.0660271	115	52	14116	7.08161	1	0.603018	66.3812	CYCS, SEP15, TOP2A
OMIM_DISEASE	Common variants at CD40 and other loci confer risk of rheumatoid arthritis	2	1.6129	0.0677075	33	8	3671	27.8106	0.995782	0.995782	52.3647	HLA-DRB1, CDK6
GOTERM_BP_ALL	GO:0006260~DNA replication	5	4.03226	0.067973	115	190	14116	3.23021	1	0.609497	67.4817	TMX1, PCNA, CENPF, TOP2A, TK1
GOTERM_BP_ALL	GO:0009617~response to bacterium	5	4.03226	0.0711199	115	193	14116	3.18	1	0.622233	69.1903	HIST1H2BC, HIST1H2BK, SOCS3, LYZ, STAT1
GOTERM_BP_ALL	GO:0048523~negative regulation of cellular process	20	16.129	0.0733293	115	1660	14116	1.47889	1	0.62946	70.3391	MDFI, TMX1, CDK1, HIST1H4L, HIST1H4K, SOCS3, PAK1IP1, CENPF, TTK, CDK6, CDC20, BIRC5, EIF4A3, EIF4EBP1, PSMB6, TMSB15A, KRT5, HIST1H4B, PSMA4, BUB1, ASPM, SRGN, HIST1H4H
GOTERM_BP_ALL	GO:0007088~regulation of mitosis	3	2.41935	0.0751253	115	56	14116	6.57578	1	0.634308	71.2434	BUB1, CENPF, TTK
GOTERM_BP_ALL	GO:0051783~regulation of nuclear division	3	2.41935	0.0751253	115	56	14116	6.57578	1	0.634308	71.2434	BUB1, CENPF, TTK
GOTERM_BP_ALL	GO:0031667~response to nutrient levels	5	4.03226	0.0754304	115	197	14116	3.11543	1	0.631505	71.3944	TFRC, SOCS3, ANGPT1, STAT1, PPARGC1A
KEGG_PATHWAY	hsa05330:Allograft rejection	3	2.41935	0.0767871	66	36	5085	6.42045	0.999246	0.642002	58.0697	HLA-DRB1, HLA-A, HLA-DRA
GOTERM_BP_ALL	GO:0009056~catabolic process	16	12.9032	0.0791737	115	1253	14116	1.56741	1	0.645753	73.1877	RNF144B, CDK1, SOCS3, CYCS, LYZ, PFKP, CDC20, BPGM, MOXD1, CCNB1, EIF4A3, SDHB, PSMB6, PSMA4, SMOX, GAPDH
GOTERM_BP_ALL	GO:0006007~glucose catabolic process	3	2.41935	0.0798162	115	58	14116	6.34903	1	0.644601	73.4847	PFKP, BPGM, GAPDH
KEGG_PATHWAY	hsa05012:Parkinson's disease	5	4.03226	0.0801346	66	128	5085	3.00959	0.999457	0.609251	59.6943	SDHB, CYCS, COX6B1, ATP5C1, VDAC3
GOTERM_BP_ALL	GO:0009987~cellular process	93	75	0.0813195	115	10541	14116	1.08297	1	0.647555	74.1676	LMO4, GDF5, AQP5, TTK, PTTG1, CXCL10, HIST1H2BO, EIF4EBP1, HIST1H2BK, HIST1H2BL, SLC2A1, CDCA2, H2AFZ, SEP15, SMOX, LSM2, ASPM, SOCS3, PPARGC1A, MOXD1, PSMA4, MNDA, ATP5C1, STMN1, PRPS2, TMX1, HIST1H4L, HIST1H4K, ITGB4, CCL8, TK1, LGALS3BP, PSMB6, RAC3, HIST1H4B, TMEM123, ASF1B, SRGN, TFDP1, HIST1H4H, MDFI, KLF5, FSCN1, SLC6A14, CASC5, CDC20, BPGM, VDAC3, PKP1, DSG3, HIST1H3A, PCNA, HIST1H3B, HIS…
GOTERM_BP_ALL	GO:0009070~serine family amino acid biosynthetic process	2	1.6129	0.0853628	115	11	14116	22.3178	1	0.66202	75.9234	PHGDH, PSAT1
GOTERM_BP_ALL	GO:0051707~response to other organism	6	4.83871	0.0858442	115	290	14116	2.53961	1	0.66008	76.1249	HIST1H2BC, HIST1H2BK, SOCS3, LYZ, CCL8, STAT1
GOTERM_BP_ALL	GO:0006351~transcription, DNA-dependent	6	4.83871	0.0877818	115	292	14116	2.52222	1	0.664595	76.9198	KLF5, POLR2G, LMO4, PTTG1, STAT1, PPARGC1A
KEGG_PATHWAY	hsa05332:Graft-versus-host disease	3	2.41935	0.088168	66	39	5085	5.92657	0.999753	0.602673	63.3627	HLA-DRB1, HLA-A, HLA-DRA
KEGG_PATHWAY	hsa04612:Antigen processing and presentation	4	3.22581	0.0891372	66	83	5085	3.71303	0.999776	0.568405	63.7841	HLA-DRB1, TAP1, HLA-A, HLA-DRA
GOTERM_BP_ALL	GO:0048519~negative regulation of biological process	21	16.9355	0.0894536	115	1812	14116	1.42257	1	0.667833	77.5856	MDFI, TMX1, CDK1, HIST1H4L, HIST1H4K, SOCS3, PAK1IP1, CENPF, TTK, CDK6, CDC20, BIRC5, CD83, EIF4A3, EIF4EBP1, PSMB6, TMSB15A, KRT5, HIST1H4B, PSMA4, BUB1, ASPM, SRGN, HIST1H4H
GOTERM_BP_ALL	GO:0032774~RNA biosynthetic process	6	4.83871	0.0917258	115	296	14116	2.48813	1	0.673503	78.4617	KLF5, POLR2G, LMO4, PTTG1, STAT1, PPARGC1A
GOTERM_BP_ALL	GO:0045454~cell redox homeostasis	3	2.41935	0.0919238	115	63	14116	5.84513	1	0.67042	78.5366	TMX1, TXN, PRDX4
KEGG_PATHWAY	hsa04640:Hematopoietic cell lineage	4	3.22581	0.0966979	66	86	5085	3.58351	0.999894	0.564855	66.9236	TFRC, HLA-DRB1, CD1A, HLA-DRA
GOTERM_BP_ALL	GO:0051436~negative regulation of ubiquitin-protein ligase activity during mitotic cell cycle	3	2.41935	0.0969087	115	65	14116	5.66528	1	0.686811	80.3416	PSMB6, PSMA4, CDC20
GOTERM_BP_ALL	GO:0033043~regulation of organelle organization	5	4.03226	0.0988914	115	217	14116	2.82829	1	0.690756	81.0191	TMSB15A, BUB1, CENPF, TTK, PPARGC1A
GOTERM_BP_ALL	GO:0051704~multi-organism process	10	8.06452	0.0994859	115	681	14116	1.80246	1	0.689288	81.218	HIST1H2BC, HIST1H2BK, TFRC, HLA-DRB1, SOCS3, TAP1, HLA-A, LYZ, CCL8, STAT1

## Sheet: Module8
Category	Term	Count	%	PValue	List Total	Pop Hits	Pop Total	Fold Enrichment	Bonferroni	Benjamini	FDR	Genes
GOTERM_BP_ALL	GO:0048523~negative regulation of cellular process	9	28.125	0.00466377	25	1660	14116	3.0613	0.93569	0.93569	6.65189	CCND1, TBX3, NME1-NME2, PHB, PSMD3, HSPB1, RHOB, ADIPOR1, HSPA9
GOTERM_BP_ALL	GO:0048519~negative regulation of biological process	9	28.125	0.00796591	25	1812	14116	2.8045	0.990856	0.904378	11.1097	CCND1, TBX3, NME1-NME2, PHB, PSMD3, HSPB1, RHOB, ADIPOR1, HSPA9
GOTERM_BP_ALL	GO:0051246~regulation of protein metabolic process	5	15.625	0.012708	25	546	14116	5.1707	0.999451	0.918118	17.1654	CCND1, UBE2Z, PTPLAD1, PSMD3, HSPB1
GOTERM_BP_ALL	GO:0043066~negative regulation of apoptosis	4	12.5	0.0214251	25	354	14116	6.38011	0.999997	0.958344	27.3061	TBX3, NME1-NME2, HSPB1, HSPA9
GOTERM_BP_ALL	GO:0043069~negative regulation of programmed cell death	4	12.5	0.0222251	25	359	14116	6.29125	0.999998	0.928543	28.1763	TBX3, NME1-NME2, HSPB1, HSPA9
GOTERM_BP_ALL	GO:0060548~negative regulation of cell death	4	12.5	0.0223871	25	360	14116	6.27378	0.999998	0.890857	28.3513	TBX3, NME1-NME2, HSPB1, HSPA9
GOTERM_BP_ALL	GO:0010033~response to organic substance	5	15.625	0.0317481	25	721	14116	3.91567	1	0.933162	37.816	GOT2, CCND1, NME1-NME2, HSPB1, ADIPOR1
GOTERM_BP_ALL	GO:0042981~regulation of apoptosis	5	15.625	0.0447067	25	804	14116	3.51144	1	0.965123	49.0066	TBX3, NME1-NME2, PHB, HSPB1, HSPA9
GOTERM_BP_ALL	GO:0032268~regulation of cellular protein metabolic process	4	12.5	0.0451429	25	474	14116	4.76489	1	0.950848	49.3483	CCND1, PTPLAD1, PSMD3, HSPB1
GOTERM_BP_ALL	GO:0043067~regulation of programmed cell death	5	15.625	0.0460949	25	812	14116	3.47685	1	0.937345	50.087	TBX3, NME1-NME2, PHB, HSPB1, HSPA9
GOTERM_BP_ALL	GO:0010941~regulation of cell death	5	15.625	0.0466219	25	815	14116	3.46405	1	0.921745	50.4914	TBX3, NME1-NME2, PHB, HSPB1, HSPA9
GOTERM_BP_ALL	GO:0006916~anti-apoptosis	3	9.375	0.0474	25	206	14116	8.22291	1	0.907023	51.0831	TBX3, HSPB1, HSPA9
GOTERM_BP_ALL	GO:0030856~regulation of epithelial cell differentiation	2	6.25	0.0481966	25	29	14116	38.9407	1	0.89252	51.682	CCND1, NME1-NME2
GOTERM_BP_ALL	GO:0045596~negative regulation of cell differentiation	3	9.375	0.0515955	25	216	14116	7.84222	1	0.891514	54.1614	CCND1, TBX3, NME1-NME2
GOTERM_BP_ALL	GO:0051649~establishment of localization in cell	5	15.625	0.0534057	25	852	14116	3.31362	1	0.883261	55.4329	TBX3, RHOB, MRPL45, EXOC2, HSPA9
GOTERM_BP_ALL	GO:0007266~Rho protein signal transduction	2	6.25	0.0626959	25	38	14116	29.7179	1	0.907025	61.4573	PTPLAD1, RHOB
GOTERM_BP_ALL	GO:0051641~cellular localization	5	15.625	0.0689863	25	928	14116	3.04224	1	0.915263	65.0957	TBX3, RHOB, MRPL45, EXOC2, HSPA9
GOTERM_BP_ALL	GO:0051239~regulation of multicellular organismal process	5	15.625	0.0709768	25	937	14116	3.01302	1	0.909362	66.1785	CCND1, TBX3, NME1-NME2, DIO3, RHOB
GOTERM_BP_ALL	GO:0051093~negative regulation of developmental process	3	9.375	0.0710564	25	259	14116	6.54023	1	0.897426	66.2212	CCND1, TBX3, NME1-NME2
GOTERM_BP_ALL	GO:0044093~positive regulation of molecular function	4	12.5	0.0754982	25	586	14116	3.8542	1	0.90014	68.523	CCND1, NME1-NME2, PTPLAD1, PSMD3
GOTERM_BP_ALL	GO:0065009~regulation of molecular function	5	15.625	0.0783	25	969	14116	2.91352	1	0.897625	69.8989	CCND1, NME1-NME2, TBC1D9, PTPLAD1, PSMD3
PANTHER_PATHWAY	P00013:Cell cycle	2	6.25	0.0849389	10	28	2857	20.4071	0.858126	0.858126	50.0776	CCND1, PSMD3
GOTERM_BP_ALL	GO:0031399~regulation of protein modification process	3	9.375	0.088915	25	295	14116	5.7421	1	0.91664	74.6191	CCND1, PTPLAD1, PSMD3
GOTERM_BP_ALL	GO:0044267~cellular protein metabolic process	8	25	0.0913787	25	2355	14116	1.9181	1	0.913332	75.6112	CCND1, UBE2Z, MRPL27, PTPLAD1, PHB, PSMD3, MRPL45, HSPA9
GOTERM_BP_ALL	GO:0045787~positive regulation of cell cycle	2	6.25	0.0926136	25	57	14116	19.8119	1	0.907174	76.0948	CCND1, TBX3
