# Supplementary material for: The MS-lincRNA landscape reveals a novel lincRNA BCLIN25 that contributes to tumorigenesis by upregulating ERBB2 expression via epigenetic modification and RNA–RNA interactions in breast cancer
Source: Cell Death Dis. 2019 Dec 4;10(12):920. doi: 10.1038/s41419-019-2137-5 (PMC6892920; doi:10.1038/s41419-019-2137-5)
Supplement: Supplementary file 14 — Supplementary Table 6 [file 41419_2019_2137_MOESM14_ESM.xlsx]

## Sheet: Sheet1
Supplemental Table 5: Details of the Linctype genes given in Figure 4A.
Ordered in Fig. 4A	TranscriptID	chrom	txStart	txEnd	transcript_id_type	gene_name	Length	oId	Specifically High
1	TCONS_00162974	chr18	20253882	20265175	Novel lincRNA	BCLIN1	11294	CUFF.119172.1	Luminal A
2	TCONS_00041227	chr10	63166404	63213208	protein_coding	TMEM26	46805	ENST00000399298	Luminal A
3	TCONS_00058110	chr11	9041070	9113150	protein_coding	SCUBE2	72081	ENST00000457346	Luminal A
4	TCONS_00260115	chr4	157997554	158091958	protein_coding	GLRB	94405	ENST00000509282	Luminal A
5	TCONS_00296862	chr6	168841830	169068674	protein_coding	SMOC2	226845	ENST00000356284	Luminal A
6	TCONS_00210317	chr2	173092601	173093211	Novel lincRNA	BCLIN2	611	CUFF.150321.1	Luminal A
7	TCONS_00305699	chr6	71928182	71928666	Novel lincRNA	BCLIN3	485	CUFF.239124.1	Normal breast
8	TCONS_00046534	chr10	92902821	92903933	Novel lincRNA	BCLIN4	1113	CUFF.34020.1	Normal breast
9	TCONS_00259313	chr4	129579770	129583152	Novel lincRNA	BCLIN5	3383	CUFF.207615.1	Normal breast
10	TCONS_00203469	chr2	192699027	192711981	protein_coding	SDPR	12955	ENST00000304141	Normal breast
11	TCONS_00224280	chr21	28387440	28392667	Novel lincRNA	BCLIN6	5228	CUFF.165932.1	Normal breast
12	TCONS_00157038	chr17	66768001	66777212	Novel lincRNA	BCLIN7	9212	CUFF.115117.1	Normal breast
13	TCONS_00046223	chr10	81414746	81415700	Novel lincRNA	BCLIN8	955	CUFF.33099.1	Normal breast
14	TCONS_00031816	chr1	170877987	170882122	Novel lincRNA	BCLIN9	4136	CUFF.15771.1	Triple negative
15	TCONS_00031817	chr1	170882504	170890148	Novel lincRNA	BCLIN10	7645	CUFF.15774.1	Triple negative
16	TCONS_00353624	chr9	66764161	66828961	Novel lincRNA	BCLIN11	64801	CUFF.286455.1	Luminal B(HER2-)
17	TCONS_00354956	chr9	113575596	113577003	Novel lincRNA	BCLIN12	1408	CUFF.290894.1	Luminal B(HER2-)
18	TCONS_00312396	chr7	94285636	94299007	protein_coding	PEG10	13372	ENST00000482108	Luminal B(HER2-)
19	TCONS_00183286	chr19	22063185	22096961	Novel lincRNA	BCLIN13	33777	CUFF.127650.1	Luminal B(HER2-)
20	TCONS_00043634	chr10	117816443	118032796	protein_coding	GFRA1	216354	ENST00000439649	Luminal B(HER2-)
21	TCONS_00087902	chr12	88982558	88983523	Novel lincRNA	BCLIN14	966	CUFF.63533.1	Luminal B(HER2-)
22	TCONS_00162906	chr18	14932102	14943499	Novel lincRNA	BCLIN15	11398	CUFF.119001.1	Luminal B(HER2-)
23	TCONS_00324419	chr7	77113295	77115532	Novel lincRNA	BCLIN16	2238	CUFF.257748.1	Luminal B(HER2-)
24	TCONS_00031322	chr1	121484325	121485436	Novel lincRNA	BCLIN17	1112	CUFF.12466.1	Breast cancer
25	TCONS_00023684	chr1	152004981	152009511	protein_coding	S100A11	4531	ENST00000271638	Breast cancer
26	TCONS_00017550	chr1	31205315	31230667	protein_coding	LAPTM5	25353	ENST00000294507	Breast cancer
27	TCONS_00057122	chr11	1773981	1785222	protein_coding	CTSD	11242	ENST00000236671	Breast cancer
28	TCONS_00142481	chr17	42422647	42430470	protein_coding	GRN	7824	ENST00000053867	Breast cancer
29	TCONS_00226714	chr22	32340446	32353590	protein_coding	YWHAH	13145	ENST00000248975	Breast cancer
30	TCONS_00196058	chr2	20400557	20424873	protein_coding	SDC1	24317	ENST00000254351	Breast cancer
31	TCONS_00011903	chr1	198608224	198726412	protein_coding	PTPRC	118189	ENST00000348564	Breast cancer
32	TCONS_00053780	chr11	76494282	76509198	protein_coding	TSKU	14917	ENST00000333090	Breast cancer
33	TCONS_00091913	chr13	31710764	31736064	protein_coding	HSPH1	25301	ENST00000320027	Breast cancer
34	TCONS_00187560	chr2	87923090	87965973	miRNA	MIR4435-1	42884	CUFF.140844.1	Breast cancer
35	TCONS_00104690	chr14	61110132	61116180	protein_coding	SIX1	6049	ENST00000247182	Breast cancer
36	TCONS_00306957	chr6	120277014	120277727	Novel lincRNA	BCLIN18	714	CUFF.244519.1	Triple negative,Luminal B(HER2-)
37	TCONS_00307016	chr6	120458123	120458726	Novel lincRNA	BCLIN19	604	CUFF.244705.1	Triple negative,Luminal B(HER2-)
38	TCONS_00093973	chr13	20200004	20205594	Novel lincRNA	BCLIN20	5591	CUFF.68718.1	Triple negative,Luminal B(HER2-)
39	TCONS_00006079	chr1	84609953	84704181	protein_coding	PRKACB	94229	ENST00000370685	Luminal A
40	TCONS_00332392	chr8	17913933	17941879	protein_coding	ASAH1	27947	ENST00000262097	Luminal A
41	TCONS_00098033	chr14	43421894	43443169	Novel lincRNA	BCLIN21	21276	CUFF.80245.1	Luminal A,Luminal B(HER2+),Luminal B(HER2-)
42	TCONS_00033723	chr10	8982799	8991633	Novel lincRNA	BCLIN22	8835	CUFF.25821.1	Luminal A,Luminal B(HER2+),Luminal B(HER2-)
43	TCONS_00165025	chr19	4969131	5153606	protein_coding	KDM4B	184476	ENST00000159111	Luminal A,Luminal B(HER2+),Luminal B(HER2-)
44	TCONS_00232386	chr22	47893871	47901990	Novel lincRNA	BCLIN23	8120	CUFF.172898.1	Luminal A,Luminal B(HER2+),Luminal B(HER2-)
45	TCONS_00058341	chr11	12195645	12297187	antisense	RP11-265D17.2	101543	CUFF.41956.1	Luminal A,Luminal B(HER2+),Luminal B(HER2-)
46	TCONS_00014535	chr1	246887348	246931439	protein_coding	SCCPDH	44092	ENST00000366510	Luminal A,Luminal B(HER2+),Luminal B(HER2-)
47	TCONS_00296252	chr6	151773421	151791236	protein_coding	C6orf211	17816	ENST00000367294	Luminal A,Luminal B(HER2+),Luminal B(HER2-)
48	TCONS_00340760	chr8	128675816	128677684	Novel lincRNA	BCLIN24	1869	CUFF.279658.1	HER2,Triple negative
49	TCONS_00027336	chr1	211771317	211779906	Novel lincRNA	BCLIN25	8590	CUFF.20051.2	HER2,Triple negative
50	TCONS_00323444	chr7	14031323	14032152	Novel lincRNA	BCLIN26	830	CUFF.251920.1	Triple negative
51	TCONS_00286662	chr5	6778916	6779507	Novel lincRNA	BCLIN27	592	CUFF.215033.1	Triple negative
52	TCONS_00030792	chr1	87874959	87876364	Novel lincRNA	BCLIN28	1406	CUFF.9001.1	Triple negative
53	TCONS_00032403	chr1	203985649	203991341	Novel lincRNA	BCLIN29	5693	CUFF.18952.1	Triple negative
54	TCONS_00286539	chr5	1131897	1136627	Novel lincRNA	BCLIN30	4731	CUFF.214574.1	Triple negative
55	TCONS_00066528	chr11	34736789	34737952	Novel lincRNA	BCLIN31	1164	CUFF.43351.2	Triple negative
56	TCONS_00254419	chr3	179933447	179934871	Novel lincRNA	BCLIN32	1425	CUFF.193353.1	Triple negative
57	TCONS_00141610	chr17	37617763	37682416	protein_coding	CDK12	64654	ENST00000584632	HER2
58	TCONS_00324550	chr7	89041195	89044892	Novel lincRNA	BCLIN33	3698	CUFF.259375.1	HER2
59	TCONS_00080448	chr12	49726199	49730971	protein_coding	C1QL4	4773	ENST00000334221	HER2
60	TCONS_00342982	chr9	80912058	80945009	protein_coding	PSAT1	32952	ENST00000376588	HER2,Triple negative
