# Supplementary material for: The MS-lincRNA landscape reveals a novel lincRNA BCLIN25 that contributes to tumorigenesis by upregulating ERBB2 expression via epigenetic modification and RNA–RNA interactions in breast cancer
Source: Cell Death Dis. 2019 Dec 4;10(12):920. doi: 10.1038/s41419-019-2137-5 (PMC6892920; doi:10.1038/s41419-019-2137-5)
Supplement: Supplementary file 15 — Supplementary Table 7 [file 41419_2019_2137_MOESM15_ESM.xlsx]

## Sheet: Targetscan
miRNA	Position in the UTR	seed match	context++ score	context++ score percentile	weighted context++ score	conserved branch length	Pct
Conserved sites
hsa-miR-185-5p	95-101	7mer-m8	-0.07	59	-0.07	4.039	N/A
hsa-miR-4306	95-101	7mer-m8	-0.06	54	-0.06	4.039	N/A
hsa-miR-4644	95-101	7mer-m8	-0.04	41	-0.04	4.039	N/A
hsa-miR-423-5p	189-196	8mer	-0.19	82	-0.19	2.314	N/A
hsa-miR-3184-5p	189-196	8mer	-0.19	82	-0.19	2.314	N/A
hsa-miR-133a-3p.1	247-253	7mer-m8	-0.12	66	-0.12	5.72	N/A
hsa-miR-18b-5p	283-289	7mer-m8	-0.2	90	-0.2	3.608	N/A
hsa-miR-18a-5p	283-289	7mer-m8	-0.2	90	-0.2	3.608	N/A
hsa-miR-4735-3p	283-289	7mer-m8	-0.16	87	-0.16	3.608	N/A
hsa-miR-4319	384-391	8mer	-0.11	74	-0.11	2.242	< 0.1
hsa-miR-125b-5p	384-391	8mer	-0.11	72	-0.1	2.242	< 0.1
hsa-miR-125a-5p	384-391	8mer	-0.1	71	-0.1	2.242	< 0.1
Poorly conserved sites
hsa-miR-128-1-5p	15-22	8mer	-0.55	99	-0.55	0	N/A
hsa-miR-128-2-5p	15-22	8mer	-0.47	99	-0.47	0	N/A
hsa-miR-1227-5p	16-22	7mer-m8	-0.19	89	-0.19	0	N/A
hsa-miR-6845-5p	16-22	7mer-1A	-0.22	79	-0.22	0	N/A
hsa-miR-6762-5p	16-22	7mer-1A	-0.22	78	-0.22	0	N/A
hsa-miR-4731-5p	18-24	7mer-m8	-0.17	87	-0.17	0	N/A
hsa-miR-4505	19-25	7mer-m8	-0.12	72	-0.12	0	N/A
hsa-miR-5787	19-25	7mer-m8	-0.06	67	-0.06	0	N/A
hsa-miR-762	20-26	7mer-m8	-0.07	62	-0.07	0.021	N/A
hsa-miR-4498	20-26	7mer-m8	-0.11	60	-0.11	0.021	N/A
hsa-miR-4492	20-26	7mer-m8	-0.05	58	-0.05	0.021	N/A
hsa-miR-5001-5p	20-26	7mer-m8	-0.09	53	-0.09	0.021	N/A
hsa-miR-185-3p	21-27	7mer-m8	-0.16	64	-0.16	0.072	N/A
hsa-miR-6846-5p	22-28	7mer-m8	-0.19	71	-0.19	0	N/A
hsa-miR-6848-5p	22-28	7mer-m8	-0.19	70	-0.19	0	N/A
hsa-miR-6805-5p	23-29	7mer-m8	-0.23	82	-0.23	0	N/A
hsa-miR-3179	25-31	7mer-m8	-0.02	38	-0.02	0	N/A
hsa-miR-6727-5p	32-38	7mer-m8	-0.37	90	-0.37	0	N/A
hsa-miR-6775-5p	32-38	7mer-1A	-0.31	88	-0.31	0	N/A
hsa-miR-5090	32-38	7mer-1A	-0.3	86	-0.3	0	N/A
hsa-miR-4508	32-38	7mer-1A	-0.2	84	-0.2	0	N/A
hsa-miR-3615	35-41	7mer-m8	-0.09	45	-0.09	0	N/A
hsa-miR-6892-3p	37-43	7mer-m8	-0.02	46	-0.02	0	N/A
hsa-miR-7160-3p	41-47	7mer-m8	-0.16	82	-0.16	0	N/A
hsa-miR-2467-3p	45-51	7mer-m8	-0.02	33	-0.02	0.615	N/A
hsa-miR-1910-3p	47-53	7mer-m8	-0.02	49	-0.02	0	N/A
hsa-miR-6511a-5p	47-53	7mer-m8	-0.02	38	-0.02	0	N/A
hsa-miR-4692	48-54	7mer-m8	-0.14	86	-0.14	0	N/A
hsa-miR-4514	48-54	7mer-m8	-0.13	84	-0.13	0	N/A
hsa-miR-4690-5p	50-56	7mer-m8	-0.11	87	-0.11	0	N/A
hsa-miR-214-3p	51-57	7mer-m8	-0.13	86	-0.13	0.021	N/A
hsa-miR-3619-5p	51-57	7mer-m8	-0.12	85	-0.12	0.021	N/A
hsa-miR-761	51-57	7mer-m8	-0.05	79	-0.05	0.021	N/A
hsa-miR-7112-5p	55-62	8mer	-0.5	97	-0.5	0	N/A
hsa-miR-214-3p	63-69	7mer-m8	-0.16	90	-0.16	0.671	N/A
hsa-miR-3619-5p	63-69	7mer-m8	-0.12	84	-0.12	0.671	N/A
hsa-miR-761	63-69	7mer-m8	-0.03	74	-0.03	0.671	N/A
hsa-miR-4530	64-70	7mer-m8	-0.23	94	-0.23	0	N/A
hsa-miR-634	65-71	7mer-m8	-0.03	20	-0.03	0.021	N/A
hsa-miR-1226-3p	66-72	7mer-m8	-0.16	87	-0.16	0.275	N/A
hsa-miR-593-5p	68-75	8mer	-0.27	89	-0.27	0	N/A
hsa-miR-891a-3p	70-76	7mer-m8	-0.15	84	-0.15	0	N/A
hsa-miR-759	74-80	7mer-m8	-0.02	51	-0.02	0.312	N/A
hsa-miR-525-5p	76-83	8mer	-0.32	97	-0.32	0.347	N/A
hsa-miR-520a-5p	76-83	8mer	-0.29	96	-0.29	0.347	N/A
hsa-miR-3180-5p	77-84	8mer	-0.05	67	-0.05	0	N/A
hsa-miR-2861	84-90	7mer-1A	-0.13	77	-0.13	0	N/A
hsa-miR-6724-5p	85-91	7mer-1A	-0.18	83	-0.18	0	N/A
hsa-miR-6773-5p	85-91	7mer-1A	-0.17	81	-0.17	0	N/A
hsa-miR-635	86-93	8mer	-0.29	96	-0.29	0.273	N/A
hsa-miR-6774-5p	86-93	8mer	-0.3	96	-0.3	0.273	N/A
hsa-miR-924	90-96	7mer-m8	-0.06	59	-0.06	0.072	N/A
hsa-miR-5007-5p	91-97	7mer-m8	-0.08	72	-0.08	0	N/A
hsa-miR-8085	96-102	7mer-m8	-0.16	78	-0.16	0.072	N/A
hsa-miR-6731-5p	96-102	7mer-m8	-0.15	76	-0.15	0.072	N/A
hsa-miR-3175	97-104	8mer	-0.23	88	-0.23	0	N/A
hsa-miR-1343-5p	98-104	7mer-1A	-0.2	90	-0.2	0.072	N/A
hsa-miR-939-5p	98-104	7mer-1A	-0.2	89	-0.2	0.072	N/A
hsa-miR-6763-5p	98-104	7mer-m8	-0.16	80	-0.16	0.072	N/A
hsa-miR-3150a-3p	98-104	7mer-m8	-0.13	74	-0.13	0.072	N/A
hsa-miR-6825-5p	98-104	7mer-1A	-0.2	73	-0.2	0	N/A
hsa-miR-8089	99-105	7mer-m8	-0.1	72	-0.1	0.072	N/A
hsa-miR-4700-5p	99-105	7mer-m8	-0.09	70	-0.09	0.072	N/A
hsa-miR-4667-5p	99-105	7mer-m8	-0.08	65	-0.08	0.072	N/A
hsa-miR-6852-5p	100-106	7mer-m8	-0.2	92	-0.2	0	N/A
hsa-miR-4292	101-108	8mer	-0.41	98	-0.41	0	N/A
hsa-miR-6791-5p	101-108	8mer	-0.38	98	-0.38	0	N/A
hsa-miR-4308	102-108	7mer-1A	-0.13	84	-0.13	0	N/A
hsa-miR-670-5p	103-109	7mer-1A	-0.03	58	-0.03	0	N/A
hsa-miR-6875-3p	106-112	7mer-m8	-0.02	52	-0.02	0	N/A
hsa-miR-424-3p	127-133	7mer-m8	-0.07	68	-0.07	0.43	N/A
hsa-miR-548an	134-140	7mer-m8	-0.07	68	-0.07	0	N/A
hsa-miR-186-3p	137-143	7mer-m8	-0.02	52	-0.02	0	N/A
hsa-miR-519e-5p	151-157	7mer-1A	-0.01	27	-0.01	0.072	N/A
hsa-miR-515-5p	151-157	7mer-1A	-0.01	26	-0.01	0.072	N/A
hsa-miR-597-3p	153-159	7mer-m8	-0.06	65	-0.06	0.409	N/A
hsa-miR-5697	165-171	7mer-1A	-0.01	27	-0.01	0	N/A
hsa-miR-26a-5p	165-171	7mer-m8	-0.02	16	-0.02	0.031	N/A
hsa-miR-1297	165-171	7mer-m8	-0.02	16	-0.02	0.031	N/A
hsa-miR-26b-5p	165-171	7mer-m8	-0.02	15	-0.02	0.031	N/A
hsa-miR-4465	165-171	7mer-m8	-0.02	10	-0.02	0.031	N/A
hsa-miR-6747-5p	171-178	8mer	-0.29	95	-0.29	0	N/A
hsa-miR-4664-5p	172-178	7mer-1A	-0.11	77	-0.11	0	N/A
hsa-miR-342-5p	172-178	7mer-1A	-0.12	75	-0.12	0	N/A
hsa-miR-4651	172-178	7mer-1A	-0.21	74	-0.21	0	N/A
hsa-miR-6737-5p	172-178	7mer-m8	-0.13	71	-0.13	0	N/A
hsa-miR-6819-5p	172-178	7mer-m8	-0.13	70	-0.13	0	N/A
hsa-miR-6812-5p	172-178	7mer-m8	-0.13	69	-0.13	0	N/A
hsa-miR-608	172-178	7mer-1A	-0.17	61	-0.17	0	N/A
hsa-miR-7155-5p	173-179	7mer-m8	-0.02	36	-0.02	0	N/A
hsa-miR-6852-5p	174-180	7mer-m8	-0.12	82	-0.12	0	N/A
hsa-miR-6791-5p	175-182	8mer	-0.29	95	-0.29	0	N/A
hsa-miR-4292	175-182	8mer	-0.27	94	-0.27	0	N/A
hsa-miR-4308	176-182	7mer-1A	-0.06	61	-0.06	0	N/A
hsa-miR-7113-3p	177-183	7mer-m8	-0.02	38	-0.02	0	N/A
hsa-miR-6749-3p	179-185	7mer-m8	-0.07	56	-0.07	0	N/A
hsa-miR-4268	181-187	7mer-m8	-0.02	49	-0.02	0	N/A
hsa-miR-6736-3p	183-189	7mer-m8	-0.13	83	-0.13	0	N/A
hsa-miR-4660	184-190	7mer-m8	-0.16	84	-0.16	0.021	N/A
hsa-miR-486-3p	187-193	7mer-m8	-0.16	64	-0.16	0.072	N/A
hsa-miR-4688	188-194	7mer-m8	-0.07	47	-0.07	0	N/A
hsa-miR-6743-5p	188-194	7mer-m8	-0.03	16	-0.03	0	N/A
hsa-miR-1914-3p	190-196	7mer-1A	-0.02	36	-0.02	0	N/A
hsa-miR-6738-5p	190-196	7mer-1A	-0.03	35	-0.03	0	N/A
hsa-miR-6734-5p	190-196	7mer-m8	-0.03	31	-0.03	0.31	N/A
hsa-miR-5194	190-196	7mer-1A	-0.02	26	-0.02	0	N/A
hsa-miR-7160-5p	192-198	7mer-m8	-0.04	49	-0.04	0.273	N/A
hsa-miR-4656	194-200	7mer-m8	-0.13	77	-0.13	0.409	N/A
hsa-miR-185-3p	195-202	8mer	-0.45	97	-0.45	0.445	N/A
hsa-miR-4489	196-202	7mer-1A	-0.18	84	-0.18	0	N/A
hsa-miR-4283	196-202	7mer-1A	-0.04	51	-0.04	0	N/A
hsa-miR-3151-5p	197-203	7mer-m8	-0.18	88	-0.18	0.417	N/A
hsa-miR-92a-2-5p	198-204	7mer-m8	-0.08	68	-0.08	1.296	N/A
hsa-miR-6756-5p	199-205	7mer-m8	-0.25	84	-0.25	0	N/A
hsa-miR-6766-5p	199-205	7mer-m8	-0.2	78	-0.2	0	N/A
hsa-miR-6804-5p	201-207	7mer-m8	-0.15	66	-0.15	0	N/A
hsa-miR-4779	203-209	7mer-m8	-0.14	83	-0.14	0	N/A
hsa-miR-765	205-211	7mer-m8	-0.13	71	-0.13	0.021	N/A
hsa-miR-4459	207-213	7mer-m8	-0.11	84	-0.11	0	N/A
hsa-miR-4722-5p	208-214	7mer-m8	-0.08	71	-0.08	0	N/A
hsa-miR-6893-5p	210-216	7mer-m8	-0.25	96	-0.25	0.075	N/A
hsa-miR-6808-5p	210-216	7mer-m8	-0.23	95	-0.23	0.075	N/A
hsa-miR-940	210-216	7mer-m8	-0.16	89	-0.16	0.075	N/A
hsa-miR-3714	211-217	7mer-m8	-0.02	49	-0.02	0	N/A
hsa-miR-605-3p	212-219	8mer	-0.17	80	-0.17	0	N/A
hsa-miR-6126	213-219	7mer-m8	-0.14	90	-0.14	0	N/A
hsa-miR-4493	213-219	7mer-1A	-0.07	62	-0.07	0	N/A
hsa-miR-4656	217-224	8mer	-0.33	97	-0.33	0.409	N/A
hsa-miR-4741	218-224	7mer-1A	-0.18	90	-0.18	0	N/A
hsa-miR-1587	218-224	7mer-m8	-0.21	88	-0.21	0	N/A
hsa-miR-3620-5p	218-224	7mer-m8	-0.16	88	-0.16	0	N/A
hsa-miR-4675	218-224	7mer-1A	-0.1	85	-0.1	0	N/A
hsa-miR-4492	218-224	7mer-1A	-0.15	84	-0.15	0.448	N/A
hsa-miR-5001-5p	218-224	7mer-1A	-0.21	83	-0.21	0.448	N/A
hsa-miR-4498	218-224	7mer-1A	-0.21	83	-0.21	0.448	N/A
hsa-miR-762	218-224	7mer-1A	-0.15	81	-0.15	0.448	N/A
hsa-miR-6829-5p	218-224	7mer-1A	-0.11	77	-0.11	0	N/A
hsa-miR-378g	219-225	7mer-m8	-0.14	87	-0.14	0	N/A
hsa-miR-5787	221-227	7mer-m8	-0.24	95	-0.24	0.409	N/A
hsa-miR-4505	221-227	7mer-m8	-0.27	93	-0.27	0.409	N/A
hsa-miR-323b-5p	231-237	7mer-m8	-0.24	89	-0.24	0.707	N/A
hsa-miR-494-5p	231-237	7mer-m8	-0.24	89	-0.24	0.707	N/A
hsa-miR-410-5p	231-237	7mer-m8	-0.24	89	-0.24	0.707	N/A
hsa-miR-6086	233-239	7mer-m8	-0.18	94	-0.18	0.505	N/A
hsa-miR-377-5p	233-239	7mer-m8	-0.2	90	-0.2	0.505	N/A
hsa-miR-4281	247-253	7mer-1A	-0.1	79	-0.1	0	N/A
hsa-miR-7152-3p	248-254	7mer-m8	-0.08	72	-0.08	0.409	N/A
hsa-miR-6769b-5p	256-263	8mer	-0.32	97	-0.32	0	N/A
hsa-miR-6769a-5p	256-263	8mer	-0.34	97	-0.34	0	N/A
hsa-miR-541-3p	257-263	7mer-1A	-0.12	79	-0.12	0	N/A
hsa-miR-654-5p	257-263	7mer-1A	-0.11	77	-0.11	0	N/A
hsa-miR-92a-2-5p	257-263	7mer-1A	-0.06	61	-0.06	0	N/A
hsa-miR-4456	258-265	8mer	-0.33	96	-0.33	0	N/A
hsa-miR-4299	259-265	7mer-1A	-0.03	51	-0.03	0	N/A
hsa-miR-7978	259-265	7mer-1A	-0.03	47	-0.03	0	N/A
hsa-miR-548q	259-265	7mer-1A	-0.01	46	-0.01	0	N/A
hsa-miR-6764-3p	260-266	7mer-m8	-0.05	71	-0.05	0	N/A
hsa-miR-6824-3p	260-266	7mer-m8	-0.03	59	-0.03	0	N/A
hsa-miR-3943	269-275	7mer-m8	-0.07	67	-0.07	0.021	N/A
hsa-miR-1225-3p	270-276	7mer-m8	-0.07	62	-0.07	0.021	N/A
hsa-miR-505-5p	272-278	7mer-1A	-0.01	18	-0.01	0.072	N/A
hsa-miR-6880-5p	274-280	7mer-m8	-0.02	22	-0.02	0.31	N/A
hsa-miR-6745	275-282	8mer	-0.04	32	-0.04	0	N/A
hsa-miR-363-5p	275-282	8mer	-0.03	28	-0.03	0	N/A
hsa-miR-6766-5p	276-282	7mer-1A	-0.1	52	-0.1	0	N/A
hsa-miR-6756-5p	276-282	7mer-1A	-0.08	44	-0.08	0	N/A
hsa-miR-4483	276-282	7mer-1A	-0.01	34	-0.01	0.021	N/A
hsa-miR-1293	276-282	7mer-1A	-0.01	16	-0.01	0.021	N/A
hsa-miR-6776-5p	277-283	7mer-m8	-0.02	36	-0.02	0.273	N/A
hsa-miR-5589-5p	278-285	8mer	-0.05	79	-0.05	0.31	N/A
hsa-miR-4731-5p	279-285	7mer-1A	-0.13	79	-0.13	0	N/A
hsa-miR-493-3p	285-291	7mer-1A	-0.04	60	-0.04	0.117	N/A
hsa-miR-6126	286-292	7mer-1A	-0.06	80	-0.06	0	N/A
hsa-miR-6864-5p	286-292	7mer-1A	-0.11	75	-0.11	0	N/A
hsa-miR-211-5p	291-297	7mer-m8	-0.02	41	-0.02	0.117	N/A
hsa-miR-204-5p	291-297	7mer-m8	-0.02	41	-0.02	0.117	N/A
hsa-miR-6832-3p	291-297	7mer-1A	-0.01	25	-0.01	0	N/A
hsa-miR-3657	294-300	7mer-m8	-0.25	90	-0.25	0	N/A
hsa-miR-6728-3p	306-312	7mer-1A	-0.14	88	-0.14	0	N/A
hsa-miR-3191-5p	307-313	7mer-1A	-0.08	73	-0.08	0	N/A
hsa-miR-2117	308-314	7mer-m8	-0.02	27	-0.02	0	N/A
hsa-miR-597-3p	309-315	7mer-m8	-0.14	82	-0.14	0.409	N/A
hsa-miR-23a-5p	311-317	7mer-1A	-0.1	78	-0.1	0	N/A
hsa-miR-23b-5p	311-317	7mer-1A	-0.14	78	-0.14	0	N/A
hsa-miR-6861-5p	313-319	7mer-1A	-0.18	88	-0.18	0	N/A
hsa-miR-6776-5p	313-319	7mer-1A	-0.08	69	-0.08	0	N/A
hsa-miR-330-5p	314-320	7mer-m8	-0.19	91	-0.19	0.484	N/A
hsa-miR-326	314-320	7mer-m8	-0.18	89	-0.18	0.484	N/A
hsa-miR-514a-5p	315-322	8mer	-0.2	93	-0.2	0.072	N/A
hsa-miR-3664-5p	316-322	7mer-1A	-0.11	86	-0.11	0	N/A
hsa-miR-4714-5p	316-322	7mer-1A	-0.1	77	-0.1	0	N/A
hsa-miR-4726-3p	322-328	7mer-m8	-0.18	94	-0.18	0	N/A
hsa-miR-198	329-335	7mer-m8	-0.02	28	-0.02	0.075	N/A
hsa-miR-564	335-341	7mer-1A	-0.25	80	-0.25	0.021	N/A
hsa-miR-6757-3p	339-345	7mer-m8	-0.05	65	-0.05	0	N/A
hsa-miR-216b-3p	341-347	7mer-1A	-0.04	62	-0.04	0	N/A
hsa-miR-377-3p	342-348	7mer-1A	-0.12	74	-0.12	0.933	N/A
hsa-miR-4724-3p	345-357	non-canonical	N/A	N/A	N/A	0	N/A
hsa-miR-4724-3p	345-357	non-canonical	N/A	N/A	N/A	0	N/A
hsa-miR-29b-1-5p	347-353	7mer-1A	-0.01	40	-0.01	0	N/A
hsa-miR-1237-3p	350-356	7mer-m8	-0.04	60	-0.04	0.021	N/A
hsa-miR-6878-3p	354-360	7mer-1A	-0.12	75	-0.12	0.273	N/A
hsa-miR-4754	361-367	7mer-m8	-0.36	90	-0.35	0	N/A
hsa-miR-4734	363-369	7mer-1A	-0.19	79	-0.19	0	N/A
hsa-miR-6815-3p	367-373	7mer-m8	-0.02	30	-0.02	0	N/A
hsa-miR-3158-3p	369-375	7mer-m8	-0.06	63	-0.06	0	N/A
hsa-miR-3127-5p	371-377	7mer-m8	-0.25	92	-0.25	0.021	N/A
hsa-miR-3918	371-377	7mer-1A	-0.17	85	-0.17	0	N/A
hsa-miR-642b-3p	377-383	7mer-m8	-0.02	34	-0.02	0	N/A
hsa-miR-642a-3p	377-383	7mer-m8	-0.02	34	-0.02	0	N/A
hsa-miR-1197	379-385	7mer-m8	-0.15	88	-0.15	0.201	N/A
hsa-miR-5004-5p	380-387	8mer	-0.14	68	-0.14	0	N/A
hsa-miR-1224-5p	381-387	7mer-m8	-0.04	74	-0.04	0.201	N/A
hsa-miR-4751	381-387	7mer-1A	-0.09	66	-0.09	0	N/A
hsa-miR-544b	383-389	7mer-m8	-0.09	70	-0.08	0	N/A
hsa-miR-670-5p	385-391	7mer-m8	-0.02	46	-0.02	0	N/A
hsa-miR-4732-3p	385-391	7mer-1A	-0.01	43	-0.01	0	N/A
hsa-miR-345-3p	385-391	7mer-1A	-0.01	27	-0.01	0	N/A
hsa-miR-7113-3p	386-392	7mer-m8	-0.02	38	-0.02	0	N/A
hsa-miR-7106-3p	387-394	8mer	-0.14	75	-0.14	0	N/A
hsa-miR-6752-3p	392-398	7mer-1A	-0.01	27	-0.01	0	N/A
hsa-miR-670-5p	393-399	7mer-1A	-0.01	34	-0.01	0	N/A
hsa-miR-6734-3p	395-401	7mer-m8	-0.04	58	-0.04	0	N/A
hsa-miR-4297	396-402	7mer-m8	-0.08	61	-0.08	0.409	N/A
hsa-miR-5581-5p	396-402	7mer-m8	-0.06	49	-0.06	0.409	N/A
hsa-miR-1245b-5p	398-404	7mer-m8	-0.04	53	-0.04	0.409	N/A
hsa-miR-3142	398-404	7mer-m8	-0.04	52	-0.04	0.409	N/A
hsa-miR-4650-5p	399-406	8mer	-0.16	90	-0.15	0.31	N/A
hsa-miR-1972	400-406	7mer-1A	-0.07	62	-0.07	0.072	N/A
hsa-miR-298	407-413	7mer-m8	-0.02	33	-0.02	0.021	N/A
hsa-miR-922	409-415	7mer-m8	-0.02	52	-0.02	0.021	N/A
hsa-miR-4530	410-416	7mer-m8	-0.25	95	-0.25	0	N/A
hsa-miR-1202	412-418	7mer-m8	-0.19	94	-0.19	0.021	N/A
hsa-miR-3972	412-418	7mer-m8	-0.24	93	-0.24	0.021	N/A
hsa-miR-3194-5p	412-418	7mer-1A	-0.09	71	-0.09	0	N/A
hsa-miR-1224-3p	424-431	8mer	-0.13	84	-0.13	0	N/A
hsa-miR-1260b	425-431	7mer-m8	-0.1	66	-0.1	0	N/A
hsa-miR-1260a	425-431	7mer-m8	-0.1	66	-0.1	0	N/A
hsa-miR-532-3p	426-432	7mer-m8	-0.02	63	-0.02	0.04	N/A
hsa-miR-4290	429-435	7mer-m8	-0.06	47	-0.06	0	N/A
hsa-miR-7160-3p	432-438	7mer-m8	-0.04	52	-0.04	0	N/A
hsa-miR-6718-5p	441-447	7mer-m8	-0.2	90	-0.2	0	N/A
hsa-miR-203b-5p	441-447	7mer-m8	-0.14	84	-0.13	0	N/A
hsa-miR-4657	441-452	non-canonical	N/A	N/A	N/A	0	N/A
hsa-miR-4657	441-452	non-canonical	N/A	N/A	N/A	0	N/A
hsa-miR-4795-5p	443-449	7mer-m8	-0.03	44	-0.03	0	N/A
hsa-miR-4308	448-454	7mer-m8	-0.06	64	-0.06	0.409	N/A
hsa-miR-331-3p	449-456	8mer	-0.23	95	-0.23	0.94	N/A
hsa-miR-6810-3p	450-456	7mer-1A	-0.01	29	-0.01	0	N/A
hsa-miR-6801-3p	450-456	7mer-1A	-0.01	27	-0.01	0	N/A
hsa-miR-6826-3p	451-457	7mer-1A	-0.01	29	-0.01	0	N/A
hsa-miR-657	456-462	7mer-m8	-0.03	52	-0.03	0.021	N/A
hsa-miR-4736	457-464	8mer	-0.23	95	-0.22	0	N/A
hsa-miR-1207-5p	458-464	7mer-1A	-0.14	77	-0.13	0	N/A
hsa-miR-4763-3p	458-464	7mer-1A	-0.12	75	-0.12	0	N/A
hsa-miR-7150	458-464	7mer-m8	-0.11	72	-0.11	0	N/A
hsa-miR-3622b-5p	462-469	8mer	-0.23	91	-0.23	0	N/A
hsa-miR-23b-5p	463-475	non-canonical	N/A	N/A	N/A	0	N/A
hsa-miR-23b-5p	463-475	non-canonical	N/A	N/A	N/A	0	N/A
hsa-miR-4720-5p	464-470	7mer-m8	-0.02	47	-0.02	0	N/A
hsa-miR-4799-3p	464-470	7mer-m8	-0.02	36	-0.02	0	N/A
hsa-miR-5588-5p	464-470	7mer-m8	-0.02	35	-0.02	0	N/A
hsa-miR-8073	465-472	8mer	-0.22	94	-0.21	0.409	N/A
hsa-miR-221-5p	465-472	8mer	-0.2	92	-0.2	0.409	N/A
hsa-miR-1343-3p	467-473	7mer-1A	-0.09	68	-0.09	0.31	N/A
hsa-miR-6783-3p	467-473	7mer-1A	-0.03	44	-0.03	0.31	N/A
hsa-miR-1197	476-482	7mer-1A	-0.01	41	-0.01	1.124	N/A
hsa-miR-3117-3p	477-483	7mer-1A	-0.08	52	-0.08	0.021	N/A
hsa-miR-4476	488-494	7mer-m8	-0.11	83	-0.11	0.625	N/A
hsa-miR-6876-5p	488-494	7mer-m8	-0.08	77	-0.08	0.625	N/A
hsa-miR-1252-5p	490-496	7mer-m8	-0.02	20	-0.02	0.021	N/A
hsa-miR-4533	491-497	7mer-m8	-0.04	51	-0.04	0	N/A
hsa-miR-4476	492-498	7mer-m8	-0.05	70	-0.05	0.625	N/A
hsa-miR-6876-5p	492-498	7mer-m8	-0.05	70	-0.05	0.625	N/A
hsa-miR-873-5p.2	494-500	7mer-m8	-0.09	71	-0.09	0.503	N/A
hsa-miR-6165	495-501	7mer-m8	-0.15	86	-0.15	0	N/A
hsa-miR-4471	504-511	8mer	-0.22	89	-0.22	0	N/A
hsa-miR-8059	504-511	8mer	-0.16	88	-0.16	0	N/A
hsa-miR-1292-5p	505-511	7mer-1A	-0.14	82	-0.13	0.075	N/A
hsa-miR-4646-5p	506-513	8mer	-0.13	87	-0.13	0	N/A
hsa-miR-204-3p	506-513	8mer	-0.05	80	-0.05	0	N/A
hsa-miR-3192-5p	507-513	7mer-1A	-0.12	85	-0.12	0.021	N/A
hsa-miR-6506-5p	507-513	7mer-1A	-0.08	85	-0.08	0	N/A
hsa-miR-619-5p	507-513	7mer-1A	-0.05	84	-0.05	0	N/A
hsa-miR-4314	507-513	7mer-m8	-0.11	70	-0.11	0	N/A
hsa-miR-1298-3p	508-514	7mer-m8	-0.14	78	-0.14	0.072	N/A
hsa-miR-6512-3p	515-522	8mer	-0.13	81	-0.13	0	N/A
hsa-miR-6720-5p	515-522	8mer	-0.13	81	-0.13	0	N/A
hsa-miR-6849-3p	515-521	7mer-1A	-0.04	59	-0.04	0	N/A
hsa-miR-3127-3p	520-526	7mer-m8	-0.03	45	-0.03	0	N/A
hsa-miR-6756-3p	520-526	7mer-m8	-0.03	44	-0.03	0	N/A
hsa-miR-6846-3p	522-528	7mer-m8	-0.06	46	-0.05	0	N/A
hsa-miR-711	524-530	7mer-1A	-0.09	69	-0.09	0.075	N/A
hsa-miR-3652	527-533	7mer-m8	-0.02	26	-0.02	0	N/A
hsa-miR-4430	527-533	7mer-m8	-0.02	24	-0.02	0	N/A
hsa-miR-485-5p	529-535	7mer-m8	-0.02	18	-0.02	0.06	N/A
hsa-miR-6884-5p	529-535	7mer-m8	-0.02	17	-0.02	0.06	N/A
hsa-miR-1236-3p	539-545	7mer-m8	-0.11	80	-0.11	0.021	N/A
hsa-miR-877-3p	540-547	8mer	-0.12	79	-0.12	0	N/A
hsa-miR-6881-3p	541-548	8mer	-0.06	66	-0.06	0	N/A
hsa-miR-7111-3p	542-548	7mer-1A	-0.05	65	-0.05	0	N/A
hsa-miR-6780a-3p	542-548	7mer-1A	-0.04	55	-0.04	0	N/A
hsa-miR-4326	543-550	8mer	-0.25	92	-0.24	0	N/A
hsa-miR-512-3p	549-555	7mer-m8	-0.12	82	-0.12	0.075	N/A
hsa-miR-1825	551-557	7mer-m8	-0.26	95	-0.25	0.021	N/A
hsa-miR-2355-5p	554-560	7mer-m8	-0.11	74	-0.11	0	N/A
hsa-miR-4432	559-565	7mer-m8	-0.05	75	-0.05	0	N/A
hsa-miR-7161-5p	560-566	7mer-m8	-0.02	49	-0.02	0	N/A
hsa-miR-548u	560-566	7mer-m8	-0.02	48	-0.02	0	N/A
hsa-miR-4512	577-583	7mer-m8	-0.21	91	-0.21	0	N/A
hsa-miR-3918	578-584	7mer-m8	-0.29	95	-0.29	0	N/A
hsa-miR-6132	579-585	7mer-m8	-0.16	80	-0.15	0.075	N/A
hsa-miR-6836-5p	579-585	7mer-m8	-0.14	78	-0.14	0.075	N/A
hsa-miR-1207-5p	580-586	7mer-m8	-0.12	75	-0.12	0	N/A
hsa-miR-4763-3p	580-586	7mer-m8	-0.1	70	-0.1	0	N/A
hsa-miR-6721-5p	581-588	8mer	-0.32	95	-0.32	0	N/A
hsa-miR-6758-3p	588-594	7mer-1A	-0.01	37	-0.01	0	N/A
hsa-miR-5007-5p	592-599	8mer	-0.14	85	-0.14	0	N/A
hsa-miR-711	600-606	7mer-1A	-0.18	87	-0.18	0.075	N/A
hsa-miR-3654	602-608	7mer-m8	-0.02	60	-0.02	0	N/A
hsa-miR-181a-2-3p	605-611	7mer-1A	-0.04	58	-0.04	0	N/A
hsa-miR-6509-3p	605-611	7mer-m8	-0.04	46	-0.04	0	N/A
hsa-miR-1273g-3p	605-611	7mer-1A	-0.01	32	-0.01	0	N/A
hsa-miR-4642	610-616	7mer-m8	-0.08	71	-0.08	0	N/A
hsa-miR-3688-5p	612-618	7mer-1A	-0.12	74	-0.12	0	N/A
hsa-miR-891a-3p	612-618	7mer-1A	-0.06	64	-0.06	0	N/A
hsa-miR-7974	615-621	7mer-m8	-0.06	45	-0.06	0	N/A
hsa-miR-4741	616-623	8mer	-0.17	89	-0.17	0	N/A
hsa-miR-4675	616-623	8mer	-0.11	88	-0.11	0	N/A
hsa-miR-4656	617-623	7mer-1A	-0.13	77	-0.13	0	N/A
hsa-miR-1587	617-623	7mer-m8	-0.12	73	-0.12	0	N/A
hsa-miR-3620-5p	617-623	7mer-m8	-0.07	71	-0.07	0	N/A
hsa-miR-4492	617-623	7mer-1A	-0.09	71	-0.08	0.075	N/A
hsa-miR-4498	617-623	7mer-1A	-0.15	71	-0.15	0.075	N/A
hsa-miR-5001-5p	617-623	7mer-1A	-0.14	68	-0.14	0.075	N/A
hsa-miR-762	617-623	7mer-1A	-0.09	67	-0.08	0.075	N/A
hsa-miR-6829-5p	617-623	7mer-1A	-0.01	34	-0.01	0	N/A
hsa-miR-378g	618-624	7mer-m8	-0.04	62	-0.04	0	N/A
hsa-miR-320e	621-627	7mer-m8	-0.02	37	-0.02	0	N/A
hsa-miR-6895-5p	627-633	7mer-m8	-0.12	75	-0.12	0	N/A
hsa-miR-5681a	630-636	7mer-m8	-0.02	40	-0.02	0	N/A
hsa-miR-651-3p	633-639	7mer-m8	-0.02	37	-0.02	0	N/A
hsa-miR-1252-5p	634-640	7mer-m8	-0.02	20	-0.02	0.021	N/A
hsa-miR-4533	635-642	8mer	-0.15	85	-0.14	0	N/A
hsa-miR-3202	636-642	7mer-1A	-0.1	70	-0.09	0	N/A
hsa-miR-875-3p	638-644	7mer-1A	-0.13	87	-0.13	0.072	N/A
hsa-miR-1299	638-644	7mer-m8	-0.06	60	-0.06	0.021	N/A
hsa-miR-6128	638-644	7mer-1A	-0.02	57	-0.02	0.075	N/A
hsa-miR-6840-3p	645-651	7mer-m8	-0.04	74	-0.04	0	N/A
hsa-miR-4482-5p	647-653	7mer-1A	-0.14	89	-0.13	0	N/A
hsa-miR-3130-5p	647-653	7mer-1A	-0.09	83	-0.09	0	N/A
hsa-miR-1295b-5p	647-653	7mer-1A	-0.11	83	-0.11	0	N/A
hsa-miR-1912	647-653	7mer-1A	-0.08	73	-0.08	0	N/A
hsa-miR-222-5p	652-658	7mer-1A	-0.07	65	-0.07	0	N/A
hsa-miR-30e-3p	653-659	7mer-m8	-0.02	54	-0.02	0.075	N/A
hsa-miR-30d-3p	653-659	7mer-m8	-0.02	54	-0.02	0.075	N/A
hsa-miR-30a-3p	653-659	7mer-m8	-0.02	54	-0.02	0.075	N/A
hsa-miR-6883-3p	664-670	7mer-1A	-0.06	64	-0.06	0	N/A
hsa-miR-1972	673-680	8mer	-0.11	76	-0.11	0.072	N/A
hsa-miR-4650-5p	674-680	7mer-1A	-0.07	75	-0.07	0	N/A
hsa-miR-1266-5p	676-682	7mer-1A	-0.07	73	-0.07	0.021	N/A
hsa-miR-4518	676-682	7mer-1A	-0.02	57	-0.02	0.021	N/A
hsa-miR-3664-3p	676-682	7mer-1A	-0.04	55	-0.03	0	N/A
hsa-miR-6892-3p	679-685	7mer-m8	-0.08	69	-0.08	0	N/A
hsa-miR-6795-3p	681-687	7mer-1A	-0.18	88	-0.17	0	N/A
hsa-miR-6826-3p	681-688	8mer	-0.21	87	-0.21	0	N/A
hsa-miR-6887-3p	681-687	7mer-1A	-0.05	47	-0.05	0	N/A
hsa-miR-1296-5p	691-698	8mer	-0.42	96	-0.42	0.075	N/A
hsa-miR-4512	691-697	7mer-1A	-0.1	75	-0.1	0	N/A
hsa-miR-6895-5p	691-697	7mer-1A	-0.11	73	-0.11	0	N/A
hsa-miR-7160-3p	691-697	7mer-1A	-0.07	66	-0.07	0	N/A
hsa-miR-2909	692-698	7mer-m8	-0.07	75	-0.07	0	N/A
hsa-miR-4287	697-703	7mer-m8	-0.11	86	-0.11	0.273	N/A
hsa-miR-4685-3p	697-703	7mer-m8	-0.09	81	-0.09	0.273	N/A
hsa-miR-2116-5p	708-715	8mer	-0.03	55	-0.03	0	N/A
hsa-miR-4677-5p	709-716	8mer	-0.26	96	-0.25	0.072	N/A
hsa-miR-22-5p	709-715	7mer-1A	-0.05	62	-0.05	0	N/A
hsa-miR-6739-3p	710-717	8mer	-0.2	91	-0.2	0	N/A
hsa-miR-4273	710-716	7mer-1A	-0.05	84	-0.05	0	N/A
hsa-miR-7156-5p	710-716	7mer-1A	-0.07	79	-0.07	0	N/A
hsa-miR-375	711-717	7mer-1A	-0.12	89	-0.12	0.332	< 0.1
hsa-miR-3140-3p	714-720	7mer-m8	-0.08	74	-0.08	0	N/A
hsa-miR-4790-5p	716-722	7mer-m8	-0.27	89	-0.27	0	N/A
hsa-miR-4315	716-722	7mer-1A	-0.2	78	-0.2	0	N/A
hsa-miR-4506	722-728	7mer-m8	-0.1	77	-0.1	0	N/A
hsa-miR-4790-3p	724-730	7mer-1A	-0.04	51	-0.03	0	N/A
hsa-miR-5187-3p	726-732	7mer-1A	-0.01	41	-0.01	0	N/A
hsa-miR-4680-3p	726-732	7mer-1A	-0.01	30	-0.01	0	N/A
hsa-miR-4427	726-732	7mer-1A	-0.01	22	-0.01	0	N/A
hsa-miR-146a-3p	727-734	8mer	-0.11	77	-0.1	0	N/A
hsa-miR-4653-5p	728-734	7mer-1A	-0.1	80	-0.1	0.31	N/A
hsa-miR-3921	728-734	7mer-1A	-0.05	66	-0.05	0.31	N/A
hsa-miR-301b-5p	728-734	7mer-1A	-0.01	48	-0.01	0.072	N/A
hsa-miR-301a-5p	728-734	7mer-1A	-0.01	48	-0.01	0.072	N/A
hsa-miR-593-3p	729-735	7mer-m8	-0.17	88	-0.17	0.021	N/A
hsa-miR-7845-5p	736-742	7mer-m8	-0.19	85	-0.19	0	N/A
hsa-miR-211-3p	737-744	8mer	-0.27	98	-0.27	0	N/A
hsa-miR-4441	738-744	7mer-1A	-0.12	78	-0.12	0	N/A
hsa-miR-6754-5p	738-744	7mer-1A	-0.1	75	-0.1	0	N/A
hsa-miR-4270	738-744	7mer-1A	-0.09	73	-0.09	0	N/A
hsa-miR-3127-5p	739-745	7mer-1A	-0.19	85	-0.19	0.021	N/A
hsa-miR-4748	744-750	7mer-1A	-0.05	77	-0.05	0	N/A
hsa-miR-4464	744-750	7mer-1A	-0.08	75	-0.08	0	N/A
hsa-miR-329-5p	744-750	7mer-1A	-0.01	39	-0.01	0	N/A
hsa-miR-486-3p	754-760	7mer-m8	-0.34	92	-0.34	0	N/A
hsa-miR-6885-5p	756-763	8mer	-0.73	99	-0.72	0	N/A
hsa-miR-328-5p	756-763	8mer	-0.67	99	-0.66	0	N/A
hsa-miR-7109-5p	757-763	7mer-m8	-0.26	90	-0.26	0	N/A
hsa-miR-6887-5p	757-763	7mer-1A	-0.25	72	-0.25	0	N/A
hsa-miR-6795-5p	757-763	7mer-1A	-0.24	70	-0.24	0	N/A
hsa-miR-6072	763-769	7mer-1A	-0.08	72	-0.08	0	N/A
hsa-miR-6891-3p	763-769	7mer-1A	-0.05	63	-0.05	0	N/A
hsa-miR-670-3p	764-770	7mer-m8	-0.02	28	-0.02	0.108	N/A
hsa-miR-3667-3p	766-773	8mer	-0.23	94	-0.23	0	N/A
hsa-miR-6734-3p	767-773	7mer-1A	-0.1	74	-0.1	0	N/A
hsa-miR-6868-3p	768-774	7mer-1A	-0.04	58	-0.04	0	N/A
hsa-miR-4326	770-776	7mer-1A	-0.07	68	-0.07	0	N/A
hsa-miR-6730-3p	783-789	7mer-m8	-0.21	93	-0.2	0	N/A
hsa-miR-888-3p	784-791	8mer	-0.17	90	-0.16	0	N/A
hsa-miR-1254	792-798	7mer-m8	-0.27	97	-0.25	0.021	N/A
hsa-miR-3116	792-798	7mer-m8	-0.26	97	-0.23	0.021	N/A
hsa-miR-520d-5p	798-804	7mer-m8	-0.02	68	-0.02	0	N/A
hsa-miR-524-5p	798-804	7mer-m8	-0.02	67	-0.02	0	N/A
hsa-let-7c-3p	800-806	7mer-m8	-0.04	54	-0.03	0.505	N/A
hsa-miR-3664-5p	804-810	7mer-m8	-0.15	91	-0.14	0	N/A
hsa-miR-6835-3p	809-815	7mer-m8	-0.15	95	-0.14	2.485	N/A
hsa-miR-548e-5p	810-816	7mer-m8	-0.02	39	-0.02	0	N/A
hsa-miR-548ah-3p	823-830	8mer	-0.06	94	-0.06	0.072	N/A
hsa-miR-548am-3p	823-830	8mer	-0.06	94	-0.06	0.072	N/A
hsa-miR-548j-3p	823-830	8mer	-0.06	94	-0.06	0.072	N/A
hsa-miR-548ae-3p	823-830	8mer	-0.06	93	-0.05	0.072	N/A
hsa-miR-548aq-3p	823-830	8mer	-0.06	93	-0.05	0.072	N/A
hsa-miR-548aj-3p	823-830	8mer	-0.04	90	-0.03	0.072	N/A
hsa-miR-548x-3p	823-830	8mer	-0.04	90	-0.03	0.072	N/A
hsa-miR-548ac	824-830	7mer-1A	-0.01	57	-0.01	0.347	N/A
hsa-miR-548z	824-830	7mer-1A	-0.01	57	-0.01	0.347	N/A
hsa-miR-548bb-3p	824-830	7mer-1A	-0.01	57	-0.01	0.347	N/A
hsa-miR-548d-3p	824-830	7mer-1A	-0.01	57	-0.01	0.347	N/A
hsa-miR-548h-3p	824-830	7mer-1A	-0.01	57	-0.01	0.347	N/A
hsa-miR-559	828-834	7mer-m8	-0.11	94	-0.1	0.075	N/A
hsa-miR-548y	828-834	7mer-m8	-0.1	91	-0.09	0.075	N/A
hsa-miR-548aq-5p	828-834	7mer-m8	-0.04	88	-0.04	0.075	N/A
hsa-miR-548a-5p	828-834	7mer-m8	-0.08	88	-0.07	0.075	N/A
hsa-miR-548ak	828-834	7mer-m8	-0.08	88	-0.07	0.075	N/A
hsa-miR-548bb-5p	828-834	7mer-m8	-0.08	88	-0.07	0.075	N/A
hsa-miR-548ap-5p	828-834	7mer-m8	-0.07	87	-0.06	0.075	N/A
hsa-miR-548j-5p	828-834	7mer-m8	-0.07	87	-0.06	0.075	N/A
hsa-miR-548ar-5p	828-834	7mer-m8	-0.08	87	-0.07	0.075	N/A
hsa-miR-548w	828-834	7mer-m8	-0.07	86	-0.06	0.075	N/A
hsa-miR-548ab	828-834	7mer-m8	-0.07	85	-0.06	0.075	N/A
hsa-miR-548i	828-834	7mer-m8	-0.07	85	-0.06	0.075	N/A
hsa-miR-548as-5p	828-834	7mer-m8	-0.06	84	-0.05	0.075	N/A
hsa-miR-548au-5p	828-834	7mer-m8	-0.06	83	-0.05	0.075	N/A
hsa-miR-548am-5p	828-834	7mer-m8	-0.06	83	-0.05	0.075	N/A
hsa-miR-548ay-5p	828-834	7mer-m8	-0.06	83	-0.05	0.075	N/A
hsa-miR-548b-5p	828-834	7mer-m8	-0.06	83	-0.05	0.075	N/A
hsa-miR-548ad-5p	828-834	7mer-m8	-0.06	83	-0.05	0.075	N/A
hsa-miR-548d-5p	828-834	7mer-m8	-0.06	83	-0.05	0.075	N/A
hsa-miR-548o-5p	828-834	7mer-m8	-0.06	83	-0.05	0.075	N/A
hsa-miR-548ae-5p	828-834	7mer-m8	-0.06	83	-0.05	0.075	N/A
hsa-miR-548c-5p	828-834	7mer-m8	-0.06	83	-0.05	0.075	N/A
hsa-miR-548h-5p	828-834	7mer-m8	-0.06	83	-0.05	0.075	N/A
hsa-miR-548n	829-835	7mer-m8	-0.05	84	-0.04	0.021	N/A
hsa-miR-3613-3p	833-839	7mer-m8	-0.02	58	-0.02	0	N/A
hsa-miR-302d-5p	850-856	7mer-1A	-0.01	50	-0.01	0.409	N/A
hsa-miR-302b-5p	850-856	7mer-1A	-0.01	49	-0.01	0.409	N/A
hsa-miR-452-3p	854-860	7mer-1A	-0.18	92	-0.16	0	N/A
hsa-miR-205-3p	857-863	7mer-1A	-0.02	69	-0.02	0.409	N/A
hsa-miR-193a-5p	864-871	8mer	-0.24	93	-0.22	0.369	< 0.1
hsa-miR-6742-3p	867-873	7mer-m8	-0.05	71	-0.04	0	N/A
hsa-miR-4292	868-874	7mer-m8	-0.16	83	-0.15	0	N/A
hsa-miR-6791-5p	868-874	7mer-m8	-0.15	80	-0.14	0	N/A
hsa-miR-331-3p	869-875	7mer-m8	-0.11	82	-0.1	1.022	N/A
hsa-miR-6867-3p	874-880	7mer-1A	-0.11	75	-0.02	0	N/A
hsa-miR-629-3p	874-880	7mer-m8	-0.02	71	0	0	N/A
hsa-miR-4713-5p	874-880	7mer-1A	-0.1	64	-0.02	0	N/A
hsa-miR-660-5p	879-885	7mer-m8	-0.13	80	-0.03	0.075	N/A
hsa-miR-3529-3p	885-891	7mer-1A	-0.08	75	-0.02	0	N/A
hsa-miR-6778-3p	894-901	8mer	-0.33	97	-0.06	0	N/A
hsa-miR-6836-3p	895-902	8mer	-0.27	95	-0.05	0	N/A
hsa-miR-6829-3p	895-901	7mer-1A	-0.09	77	-0.02	0	N/A
hsa-miR-6791-3p	895-901	7mer-1A	-0.09	77	-0.02	0	N/A
hsa-miR-3152-5p	896-902	7mer-m8	-0.15	82	-0.03	0	N/A
hsa-miR-216b-3p	901-907	7mer-m8	-0.02	42	0	0	N/A
hsa-miR-6859-3p	908-914	7mer-m8	-0.29	92	-0.05	0	N/A
hsa-miR-6816-3p	911-917	7mer-m8	-0.03	65	0	0	N/A
hsa-miR-6770-5p	914-920	7mer-m8	-0.02	43	0	0	N/A
hsa-miR-4516	915-922	8mer	-0.03	71	-0.01	0	N/A
hsa-miR-4434	915-922	8mer	-0.03	52	-0.01	0	N/A
hsa-miR-5703	915-922	8mer	-0.03	50	-0.01	0	N/A
hsa-miR-4531	916-922	7mer-m8	-0.02	20	0	0	N/A
hsa-miR-7847-3p	918-924	7mer-1A	-0.14	69	-0.03	0	N/A
hsa-miR-3911	919-925	7mer-m8	-0.12	72	-0.02	0	N/A
hsa-miR-4455	921-928	8mer	-0.28	87	-0.05	0	N/A
hsa-miR-6772-5p	922-928	7mer-1A	-0.17	79	-0.03	0	N/A
hsa-miR-609	922-928	7mer-1A	-0.13	72	-0.02	0.075	N/A
hsa-miR-6748-5p	923-929	7mer-m8	-0.3	92	-0.05	0	N/A
hsa-miR-4796-3p	926-932	7mer-m8	-0.05	81	-0.01	0	N/A
hsa-miR-520h	927-933	7mer-m8	-0.02	44	0	0.021	N/A
hsa-miR-520g-3p	927-933	7mer-m8	-0.02	44	0	0.021	N/A
hsa-miR-4694-3p	934-940	7mer-m8	-0.02	42	0	0	N/A
hsa-miR-548aw	938-944	7mer-1A	-0.06	88	-0.01	0	N/A
hsa-miR-518a-5p	938-944	7mer-1A	-0.06	79	-0.01	0.021	N/A
hsa-miR-527	938-944	7mer-1A	-0.06	79	-0.01	0.021	N/A
hsa-miR-450b-5p	939-945	7mer-m8	-0.08	79	-0.02	0.467	N/A
hsa-miR-1277-5p	945-951	7mer-m8	-0.02	53	0	0	N/A
hsa-miR-3135a	963-969	7mer-1A	-0.06	41	0	0	N/A
hsa-miR-1295a	971-977	7mer-m8	-0.14	72	0	0.021	N/A
hsa-miR-1295b-3p	972-978	7mer-m8	-0.05	44	0	0	N/A
hsa-miR-361-3p	981-987	7mer-m8	-0.05	52	0	0.075	N/A
hsa-miR-183-5p.1	995-1001	7mer-m8	-0.03	54	0	1.328	< 0.1
hsa-miR-6757-5p	999-1005	7mer-m8	-0.11	71	0	0	N/A
hsa-miR-7515	1001-1007	7mer-m8	-0.04	38	0	0	N/A
hsa-miR-3202	1002-1008	7mer-m8	-0.17	84	0	0	N/A
hsa-miR-6876-5p	1003-1009	7mer-m8	-0.05	71	0	0	N/A
hsa-miR-4476	1003-1009	7mer-m8	-0.02	49	0	0	N/A
hsa-miR-873-5p.2	1005-1011	7mer-m8	-0.12	78	0	0.699	N/A
hsa-miR-6165	1006-1012	7mer-m8	-0.12	81	0	0	N/A
hsa-miR-4468	1008-1014	7mer-1A	-0.15	82	0	0	N/A
hsa-miR-4792	1010-1016	7mer-m8	-0.24	92	0	0	N/A
hsa-miR-4735-3p	1013-1019	7mer-1A	-0.06	71	0	0.707	< 0.1
hsa-miR-18a-5p	1013-1019	7mer-1A	-0.05	69	0	0.707	< 0.1
hsa-miR-18b-5p	1013-1019	7mer-1A	-0.05	69	0	0.707	< 0.1
hsa-miR-4658	1019-1026	8mer	-0.18	94	0	0	N/A
hsa-miR-6790-5p	1019-1026	8mer	-0.17	93	0	0	N/A
hsa-miR-3659	1019-1025	7mer-1A	-0.12	77	0	0	N/A
hsa-miR-574-5p	1019-1025	7mer-1A	-0.17	76	0	0	N/A
hsa-miR-4758-5p	1020-1026	7mer-1A	-0.12	85	0	0	N/A
hsa-miR-1238-5p	1020-1026	7mer-1A	-0.11	83	0	0	N/A
hsa-miR-3125	1027-1033	7mer-m8	-0.12	83	0	0	N/A
hsa-miR-3916	1027-1033	7mer-m8	-0.1	78	0	0	N/A
hsa-miR-6859-5p	1027-1033	7mer-m8	-0.04	70	0	0	N/A
hsa-miR-583	1029-1035	7mer-m8	-0.04	73	0	0.075	N/A
hsa-miR-6124	1032-1038	7mer-m8	-0.02	69	0	0	N/A
hsa-miR-665	1036-1042	7mer-1A	-0.1	73	0	1.874	N/A
hsa-miR-1470	1040-1046	7mer-1A	-0.01	46	0	0	N/A
hsa-miR-4667-3p	1040-1046	7mer-1A	-0.01	21	0	0	N/A
hsa-miR-4469	1041-1047	7mer-m8	-0.02	59	0	0	N/A
hsa-miR-4691-3p	1047-1053	7mer-m8	-0.05	69	0	0	N/A
hsa-miR-7977	1050-1057	8mer	-0.13	86	0	0	N/A
hsa-miR-4699-5p	1056-1063	8mer	-0.03	48	0	0	N/A
hsa-miR-4762-3p	1061-1067	7mer-1A	-0.04	69	0	0	N/A
hsa-miR-3160-5p	1063-1069	7mer-m8	-0.02	41	0	0	N/A
hsa-miR-6870-3p	1072-1078	7mer-m8	-0.02	56	0	0	N/A
hsa-miR-6891-3p	1073-1080	8mer	-0.16	85	0	0	N/A
hsa-miR-6072	1073-1080	8mer	-0.14	82	0	0	N/A
hsa-miR-4268	1076-1082	7mer-m8	-0.04	63	0	0	N/A
hsa-miR-149-5p	1079-1086	8mer	-0.08	77	0	0.052	N/A
hsa-miR-6504-5p	1080-1086	7mer-1A	-0.12	79	0	0.052	< 0.1
hsa-miR-3064-5p	1080-1086	7mer-1A	-0.1	74	0	0.052	< 0.1
hsa-miR-664a-5p	1080-1086	7mer-1A	-0.06	63	0	0	N/A
hsa-miR-4794	1080-1086	7mer-1A	-0.05	59	0	0	N/A
hsa-miR-1231	1082-1088	7mer-m8	-0.02	51	0	0	N/A
hsa-miR-654-3p	1083-1089	7mer-m8	-0.02	38	0	0.021	N/A
hsa-miR-4764-5p	1086-1092	7mer-1A	-0.02	20	0	0	N/A
hsa-miR-1243	1088-1094	7mer-m8	-0.03	35	0	0	N/A
hsa-miR-146a-5p	1092-1098	7mer-m8	-0.02	31	0	0.298	< 0.1
hsa-miR-146b-5p	1092-1098	7mer-m8	-0.02	31	0	0.298	< 0.1
hsa-miR-7153-5p	1092-1098	7mer-m8	-0.02	30	0	0.298	< 0.1
hsa-miR-4516	1094-1100	7mer-1A	-0.01	45	0	0	N/A
hsa-miR-5703	1094-1100	7mer-1A	-0.01	35	0	0	N/A
hsa-miR-4434	1094-1100	7mer-1A	-0.01	33	0	0	N/A
hsa-miR-4531	1094-1100	7mer-m8	-0.02	20	0	0	N/A
hsa-miR-3135b	1096-1102	7mer-m8	-0.03	53	0	0	N/A
hsa-miR-320e	1098-1104	7mer-m8	-0.05	60	0	0	N/A
hsa-miR-127-5p	1100-1106	7mer-m8	-0.02	35	0	0	N/A
hsa-miR-3928-5p	1100-1106	7mer-1A	-0.01	34	0	0.072	N/A
hsa-miR-6806-3p	1100-1106	7mer-1A	-0.01	33	0	0.072	N/A
hsa-miR-345-3p	1103-1109	7mer-m8	-0.02	39	0	0	N/A
hsa-miR-6732-3p	1105-1111	7mer-m8	-0.02	32	0	0	N/A
hsa-miR-6793-3p	1109-1115	7mer-m8	-0.02	60	0	0	N/A
hsa-miR-361-3p	1111-1117	7mer-1A	-0.07	59	0	0.021	N/A
hsa-miR-4267	1126-1132	7mer-1A	-0.01	42	0	0	N/A
hsa-miR-5586-5p	1127-1133	7mer-m8	-0.16	86	0	0	N/A
hsa-miR-5187-3p	1131-1138	8mer	-0.03	68	0	0	N/A
hsa-miR-4680-3p	1132-1138	7mer-1A	-0.01	30	0	0	N/A
hsa-miR-4427	1132-1138	7mer-1A	-0.01	22	0	0	N/A
hsa-miR-5100	1137-1143	7mer-m8	-0.02	60	0	0	N/A
hsa-miR-1288-5p	1137-1143	7mer-1A	-0.01	22	0	0	N/A
hsa-miR-4330	1138-1145	8mer	-0.03	63	0	0	N/A
hsa-miR-5088-5p	1144-1150	7mer-m8	-0.24	93	0	0	N/A
hsa-miR-7152-3p	1156-1162	7mer-1A	-0.05	65	0	0	N/A
hsa-miR-3663-5p	1156-1162	7mer-1A	-0.02	63	0	0	N/A
hsa-miR-6507-5p	1165-1171	7mer-1A	-0.01	45	0	0	N/A
hsa-miR-5692a	1169-1175	7mer-1A	-0.01	56	0	0	N/A
hsa-miR-4799-5p	1171-1178	8mer	-0.03	72	0	0	N/A
hsa-miR-3677-5p	1194-1200	7mer-m8	-0.24	93	0	0	N/A
hsa-miR-4758-5p	1196-1202	7mer-m8	-0.06	73	0	0	N/A
hsa-miR-1238-5p	1196-1202	7mer-m8	-0.04	65	0	0	N/A
hsa-miR-4481	1196-1202	7mer-1A	-0.07	63	0	0	N/A
hsa-miR-4745-5p	1196-1202	7mer-1A	-0.1	61	0	0	N/A
hsa-miR-7855-5p	1199-1205	7mer-m8	-0.15	84	0	0	N/A
hsa-miR-4792	1199-1205	7mer-1A	-0.11	75	0	0	N/A
hsa-miR-4710	1199-1205	7mer-1A	-0.06	62	0	0	N/A
hsa-miR-4299	1200-1207	8mer	-0.12	85	0	0	N/A
hsa-miR-4456	1201-1207	7mer-1A	-0.21	90	0	0	N/A
hsa-miR-7978	1201-1207	7mer-1A	-0.09	79	0	0	N/A
hsa-miR-548q	1201-1207	7mer-1A	-0.03	69	0	0	N/A
hsa-miR-766-5p	1218-1224	7mer-m8	-0.07	58	0	0	N/A
hsa-miR-3173-3p	1220-1226	7mer-m8	-0.08	71	0	0.075	N/A
hsa-miR-6891-5p	1220-1226	7mer-m8	-0.06	65	0	0.075	N/A
hsa-miR-4457	1223-1230	8mer	-0.03	57	0	0	N/A
hsa-miR-513b-5p	1224-1230	7mer-m8	-0.02	48	0	0.075	N/A
hsa-miR-125b-2-3p	1224-1230	7mer-1A	-0.01	32	0	0	N/A
hsa-miR-4279	1233-1239	7mer-m8	-0.1	84	0	0	N/A
hsa-miR-6845-3p	1234-1240	7mer-m8	-0.03	52	0	0	N/A
hsa-miR-4639-3p	1236-1242	7mer-m8	-0.09	82	0	0.072	N/A
hsa-miR-6777-3p	1237-1243	7mer-m8	-0.1	76	0	0	N/A
hsa-miR-3162-3p	1246-1252	7mer-m8	-0.3	91	-0.01	0	N/A
hsa-miR-361-3p	1253-1259	7mer-1A	-0.09	68	0	0.021	N/A
hsa-miR-3679-3p	1254-1261	8mer	-0.27	92	0	0	N/A
hsa-miR-3124-3p	1257-1263	7mer-1A	-0.02	36	0	0	N/A
hsa-miR-6830-3p	1258-1264	7mer-m8	-0.02	54	0	0	N/A
hsa-miR-6747-3p	1266-1272	7mer-m8	-0.07	68	0	0	N/A
hsa-miR-6752-3p	1267-1273	7mer-m8	-0.2	85	0	0	N/A
hsa-miR-4725-5p	1269-1275	7mer-m8	-0.11	61	0	0.075	N/A
hsa-miR-411-5p.1	1273-1279	7mer-m8	-0.02	60	0	1.598	N/A
hsa-miR-936	1274-1280	7mer-m8	-0.02	17	0	0.021	N/A
hsa-miR-188-3p	1279-1285	7mer-m8	-0.02	23	0	0	N/A
hsa-miR-4433a-5p	1280-1286	7mer-m8	-0.23	92	0	0	N/A
hsa-miR-5588-3p	1281-1287	7mer-m8	-0.12	75	0	0	N/A
hsa-miR-1252-3p	1286-1292	7mer-m8	-0.02	64	0	0	N/A
hsa-miR-3662	1287-1293	7mer-m8	-0.02	64	0	0	N/A
hsa-miR-651-3p	1291-1297	7mer-m8	-0.02	37	0	0	N/A
hsa-miR-6830-5p	1292-1298	7mer-m8	-0.02	24	0	0	N/A
hsa-miR-6809-5p	1294-1300	7mer-m8	-0.16	79	0	0	N/A
hsa-miR-4662a-5p	1301-1307	7mer-m8	-0.02	13	0	0	N/A
hsa-miR-103b	1303-1309	7mer-m8	-0.11	74	0	0	N/A
hsa-miR-4720-5p	1307-1314	8mer	-0.11	83	0	0	N/A
hsa-miR-4799-3p	1307-1314	8mer	-0.11	81	0	0	N/A
hsa-miR-5588-5p	1307-1314	8mer	-0.11	81	0	0	N/A
hsa-miR-6868-5p	1308-1314	7mer-1A	-0.08	66	0	0	N/A
hsa-miR-3128	1308-1314	7mer-1A	-0.06	65	0	0	N/A
hsa-miR-6780a-3p	1311-1317	7mer-m8	-0.02	35	0	0	N/A
hsa-miR-4268	1313-1319	7mer-m8	-0.12	84	0	0	N/A
hsa-miR-3670	1316-1322	7mer-1A	-0.12	66	0	0.072	N/A
hsa-miR-5190	1320-1326	7mer-1A	-0.01	53	0	0	N/A
hsa-miR-4276	1320-1326	7mer-m8	-0.02	25	0	0	N/A
hsa-miR-4697-3p	1321-1327	7mer-m8	-0.12	68	0	0	N/A
hsa-miR-370-5p	1324-1330	7mer-1A	-0.03	63	0	0.192	N/A
hsa-miR-1193	1324-1330	7mer-1A	-0.01	37	0	0.192	N/A
hsa-miR-483-3p.1	1331-1337	7mer-1A	-0.18	91	0	0.559	N/A
hsa-miR-5690	1335-1341	7mer-m8	-0.11	87	0	0	N/A
hsa-miR-4520-3p	1339-1345	7mer-m8	-0.07	63	0	0	N/A
hsa-miR-4638-3p	1340-1347	8mer	-0.27	93	0	0	N/A
hsa-miR-378f	1341-1347	7mer-1A	-0.09	70	0	0.64	N/A
hsa-miR-378e	1341-1347	7mer-1A	-0.09	70	0	0.64	N/A
hsa-miR-378h	1341-1347	7mer-1A	-0.09	69	0	0.64	N/A
hsa-miR-378d	1341-1347	7mer-1A	-0.09	69	0	0.64	N/A
hsa-miR-422a	1341-1347	7mer-1A	-0.09	69	0	0.64	N/A
hsa-miR-378i	1341-1347	7mer-1A	-0.09	69	0	0.64	N/A
hsa-miR-378c	1341-1347	7mer-1A	-0.09	69	0	0.64	N/A
hsa-miR-378a-3p	1341-1347	7mer-1A	-0.09	69	0	0.64	N/A
hsa-miR-378b	1341-1347	7mer-1A	-0.07	61	0	0.64	N/A
hsa-miR-5706	1342-1348	7mer-1A	-0.1	79	0	0	N/A
hsa-miR-4782-5p	1342-1348	7mer-1A	-0.1	78	0	0	N/A
hsa-miR-1299	1342-1348	7mer-1A	-0.1	72	0	0.021	N/A
hsa-miR-516b-5p	1342-1348	7mer-1A	-0.04	42	0	0.075	N/A
hsa-miR-3160-5p	1345-1351	7mer-m8	-0.02	41	0	0	N/A
hsa-miR-27a-5p	1348-1354	7mer-1A	-0.16	76	0	0.072	N/A
hsa-miR-4417	1349-1355	7mer-m8	-0.15	84	0	0	N/A
hsa-miR-541-3p	1350-1356	7mer-m8	-0.3	95	-0.01	0.072	N/A
hsa-miR-654-5p	1350-1356	7mer-m8	-0.28	94	0	0.072	N/A
hsa-miR-6756-5p	1351-1358	8mer	-0.36	95	-0.01	0	N/A
hsa-miR-6766-5p	1351-1358	8mer	-0.34	95	-0.01	0	N/A
hsa-miR-6745	1352-1358	7mer-1A	-0.12	70	0	0.505	N/A
hsa-miR-363-5p	1352-1358	7mer-1A	-0.11	69	0	0.505	N/A
hsa-miR-1293	1352-1358	7mer-1A	-0.07	62	0	0.021	N/A
hsa-miR-4483	1352-1358	7mer-1A	-0.02	54	0	0.021	N/A
hsa-miR-6776-5p	1353-1359	7mer-m8	-0.07	66	0	0.273	N/A
hsa-miR-5589-5p	1354-1360	7mer-m8	-0.03	64	0	0.31	N/A
hsa-miR-5787	1355-1362	8mer	-0.28	97	0	0	N/A
hsa-miR-4505	1355-1362	8mer	-0.36	97	-0.01	0	N/A
hsa-miR-4430	1356-1362	7mer-1A	-0.16	89	0	0.31	N/A
hsa-miR-3652	1356-1362	7mer-1A	-0.15	86	0	0.31	N/A
hsa-miR-6842-3p	1356-1362	7mer-m8	-0.12	72	0	0	N/A
hsa-miR-3064-5p	1357-1363	7mer-m8	-0.17	88	0	0.461	0.12
hsa-miR-6504-5p	1357-1363	7mer-m8	-0.14	83	0	0.461	0.12
hsa-miR-5580-5p	1358-1365	8mer	-0.16	79	0	0.072	N/A
hsa-miR-6737-3p	1362-1368	7mer-m8	-0.02	36	0	0.31	N/A
hsa-miR-7157-3p	1362-1368	7mer-m8	-0.02	35	0	0.31	N/A
hsa-miR-5008-3p	1362-1368	7mer-m8	-0.02	35	0	0.31	N/A
hsa-miR-7974	1364-1371	8mer	-0.07	48	0	0	N/A
hsa-miR-4687-3p	1365-1371	7mer-1A	-0.07	66	0	0	N/A
hsa-miR-500a-3p	1379-1385	7mer-1A	-0.04	46	0	0	N/A
hsa-miR-557	1380-1386	7mer-m8	-0.02	76	0	0	N/A
hsa-miR-507	1380-1386	7mer-m8	-0.02	65	0	0	N/A
hsa-miR-3121-5p	1382-1388	7mer-m8	-0.02	56	0	0	N/A
hsa-miR-6849-3p	1386-1392	7mer-m8	-0.02	29	0	0	N/A
hsa-miR-4690-3p	1390-1397	8mer	-0.03	59	0	0	N/A
hsa-miR-5685	1390-1397	8mer	-0.03	44	0	0	N/A
hsa-miR-6885-5p	1410-1417	8mer	-0.58	96	-0.01	0	N/A
hsa-miR-328-5p	1410-1417	8mer	-0.5	96	-0.01	0	N/A
hsa-miR-7109-5p	1411-1417	7mer-m8	-0.17	76	0	0	N/A
hsa-miR-6887-5p	1411-1417	7mer-1A	-0.2	60	0	0	N/A
hsa-miR-6795-5p	1411-1417	7mer-1A	-0.18	58	0	0	N/A
hsa-miR-4472	1412-1419	8mer	-0.17	86	0	0	N/A
hsa-miR-4447	1412-1419	8mer	-0.17	86	0	0	N/A
hsa-miR-6796-5p	1413-1419	7mer-m8	-0.17	78	0	0	N/A
hsa-miR-6742-5p	1413-1419	7mer-1A	-0.1	69	0	0.31	N/A
hsa-miR-491-5p	1413-1419	7mer-1A	-0.13	69	0	1.38	N/A
hsa-miR-3151-5p	1413-1419	7mer-1A	-0.01	34	0	0.021	N/A
hsa-miR-299-3p	1414-1420	7mer-m8	-0.09	69	0	0.809	N/A
hsa-miR-1-3p	1417-1423	7mer-m8	-0.02	38	0	0.346	< 0.1
hsa-miR-206	1417-1423	7mer-m8	-0.02	38	0	0.346	< 0.1
hsa-miR-613	1417-1423	7mer-m8	-0.02	37	0	0.346	< 0.1
hsa-miR-6716-5p	1418-1425	8mer	-0.15	77	0	0	N/A
hsa-miR-4646-5p	1420-1427	8mer	-0.11	84	0	0	N/A
hsa-miR-204-3p	1420-1427	8mer	-0.05	79	0	0	N/A
hsa-miR-619-5p	1421-1427	7mer-1A	-0.05	85	0	0	N/A
hsa-miR-6506-5p	1421-1427	7mer-1A	-0.06	80	0	0	N/A
hsa-miR-3192-5p	1421-1427	7mer-1A	-0.08	75	0	0.021	N/A
hsa-miR-4314	1421-1427	7mer-m8	-0.11	69	0	0	N/A
hsa-miR-622	1424-1430	7mer-m8	-0.06	66	0	0.021	N/A
hsa-let-7d-3p	1433-1439	7mer-1A	-0.29	84	0	0	N/A
hsa-let-7e-3p	1433-1439	7mer-1A	-0.23	73	0	0	N/A
hsa-miR-6867-5p	1442-1448	7mer-1A	-0.06	36	0	0	N/A
hsa-miR-6867-5p	1443-1449	7mer-m8	-0.15	64	0	0	N/A
hsa-miR-648	1445-1451	7mer-1A	-0.09	78	0	0.072	N/A
hsa-miR-708-3p	1449-1455	7mer-1A	-0.12	79	0	0.072	N/A
hsa-miR-155-5p	1455-1461	7mer-m8	-0.07	62	0	0.201	< 0.1
hsa-miR-1283	1465-1471	7mer-m8	-0.02	20	0	0.021	N/A
hsa-miR-187-5p	1466-1472	7mer-m8	-0.02	26	0	0	N/A
hsa-miR-4796-3p	1474-1481	8mer	-0.05	80	0	0	N/A
hsa-miR-526b-3p	1475-1481	7mer-1A	-0.01	49	0	3.412	0.19
hsa-miR-20b-5p	1475-1481	7mer-1A	-0.01	47	0	3.412	0.19
hsa-miR-93-5p	1475-1481	7mer-1A	-0.01	47	0	3.412	0.19
hsa-miR-17-5p	1475-1481	7mer-1A	-0.01	47	0	3.412	0.19
hsa-miR-20a-5p	1475-1481	7mer-1A	-0.01	46	0	3.412	0.19
hsa-miR-519d-3p	1475-1481	7mer-1A	-0.01	46	0	3.412	0.19
hsa-miR-106b-5p	1475-1481	7mer-1A	-0.01	46	0	3.412	0.19
hsa-miR-106a-5p	1475-1481	7mer-1A	-0.01	45	0	3.412	0.19
hsa-miR-3609	1475-1481	7mer-1A	-0.01	42	0	0	N/A
hsa-miR-548ah-5p	1475-1481	7mer-1A	-0.01	39	0	0	N/A
hsa-miR-545-5p	1478-1484	7mer-m8	-0.02	28	0	0	N/A
hsa-miR-34c-5p	1481-1487	7mer-1A	-0.25	85	0	0.117	< 0.1
hsa-miR-34a-5p	1481-1487	7mer-1A	-0.24	84	0	0.117	< 0.1
hsa-miR-548au-3p	1481-1487	7mer-1A	-0.16	83	0	0	N/A
hsa-miR-449b-5p	1481-1487	7mer-1A	-0.24	83	0	0.117	< 0.1
hsa-miR-449a	1481-1487	7mer-1A	-0.21	81	0	0.117	< 0.1
hsa-miR-7150	1482-1488	7mer-1A	-0.2	88	0	0	N/A
hsa-miR-5690	1489-1495	7mer-1A	-0.04	69	0	0	N/A
hsa-miR-513b-3p	1493-1499	7mer-m8	-0.02	25	0	0	N/A
hsa-miR-6837-5p	1500-1506	7mer-m8	-0.25	92	0	0	N/A
hsa-miR-4685-5p	1500-1506	7mer-m8	-0.23	91	0	0	N/A
hsa-miR-6764-5p	1501-1507	7mer-m8	-0.28	97	0	0	N/A
hsa-miR-1915-3p	1501-1507	7mer-m8	-0.2	95	0	0	N/A
hsa-miR-1273d	1504-1510	7mer-1A	-0.01	42	0	0	N/A
hsa-miR-6867-3p	1512-1518	7mer-1A	-0.21	92	0	0	N/A
hsa-miR-629-3p	1512-1518	7mer-m8	-0.09	87	0	0	N/A
hsa-miR-4713-5p	1512-1518	7mer-1A	-0.18	86	0	0	N/A
hsa-miR-3064-3p	1530-1536	7mer-m8	-0.22	89	0	0	N/A
hsa-miR-4502	1535-1541	7mer-1A	-0.04	64	0	0	N/A
hsa-miR-3120-5p	1538-1544	7mer-m8	-0.15	88	0	0	N/A
hsa-miR-5699-3p	1539-1545	7mer-m8	-0.13	81	0	0	N/A
hsa-miR-4421	1539-1545	7mer-m8	-0.14	79	0	0	N/A

## Sheet: Tarbase
ERBB2	hsa-miR-1207-5p
ERBB2	hsa-miR-125a-5p
ERBB2	hsa-miR-125b-5p
ERBB2	hsa-miR-1260a
ERBB2	hsa-miR-134-5p
ERBB2	hsa-miR-185-3p
ERBB2	hsa-miR-193a-5p
ERBB2	hsa-miR-193b-5p
ERBB2	hsa-miR-197-3p
ERBB2	hsa-miR-199a-5p
ERBB2	hsa-miR-19a-3p
ERBB2	hsa-miR-27a-3p
ERBB2	hsa-miR-3158-3p
ERBB2	hsa-miR-323b-5p
ERBB2	hsa-miR-331-3p
ERBB2	hsa-miR-342-5p
ERBB2	hsa-miR-375
ERBB2	hsa-miR-449a
ERBB2	hsa-miR-449b-5p
ERBB2	hsa-miR-4786-3p
ERBB2	hsa-miR-486-3p
ERBB2	hsa-miR-489-3p
ERBB2	hsa-miR-489-5p
ERBB2	hsa-miR-491-5p
ERBB2	hsa-miR-498
ERBB2	hsa-miR-522-5p
ERBB2	hsa-miR-541-3p
ERBB2	hsa-miR-548d-3p
ERBB2	hsa-miR-552-3p
ERBB2	hsa-miR-559
ERBB2	hsa-miR-593-5p
ERBB2	hsa-miR-608
ERBB2	hsa-miR-609
ERBB2	hsa-miR-634
ERBB2	hsa-miR-654-5p
ERBB2	hsa-miR-877-3p
ERBB2	hsa-miR-877-5p
ERBB2	hsa-miR-888-3p
ERBB2	hsa-miR-940
ERBB2	hsa-miR-96-5p

## Sheet: RNA22
hsa_let_7a_5p ENSG00000141736_ENST00000269571_17_1 SEQ_FROM_335_358 0 test.seq -13.50 ACCTGGAACTCACCTACCTGCCCA TGAGGTAGTAGGTTGTATAGTT ..(((..((..((((((.(((((( )).)))))))))).)).))).. 17 17 24 0 0 0.007250 CDS
hsa_let_7a_5p ENSG00000141736_ENST00000269571_17_1 SEQ_FROM_566_587 0 test.seq -13.00 GCCTGCGGGAGCTGCAGCTTCG TGAGGTAGTAGGTTGTATAGTT ..(((.(.((.((((.(((((( )))))).)))).)).).))).. 16 16 22 0 0 0.249000 CDS
hsa_let_7a_5p ENSG00000141736_ENST00000269571_17_1 SEQ_FROM_904_928 0 test.seq -17.20 CACTCTGACTGCCTGGCCTGCCTCC TGAGGTAGTAGGTTGTATAGTT .(((...((.(((((..(((((((. .)))))))))))).))..))). 17 17 25 0 0 0.064600 CDS
hsa_let_7a_5p ENSG00000141736_ENST00000269571_17_1 SEQ_FROM_946_966 0 test.seq -14.20 ATCTGTGAGCTGCACTGCCCA TGAGGTAGTAGGTTGTATAGTT ..(((((((((..(((((((( )).)))))).)))).))))).. 17 17 21 0 0 0.031800 CDS
hsa_let_7a_5p ENSG00000141736_ENST00000269571_17_1 SEQ_FROM_1747_1766 0 test.seq -12.70 AACTGCAGCCAGTTCCTTCG TGAGGTAGTAGGTTGTATAGTT ((((((((((..((.((((( ))))).))..))))))..)))) 17 17 20 0 0 0.110000 CDS
hsa_let_7a_5p ENSG00000141736_ENST00000269571_17_1 SEQ_FROM_1906_1925 0 test.seq -16.10 CAGTGTGTGGCCTGTGCCCA TGAGGTAGTAGGTTGTATAGTT .(.((((..((((((((((( )).)))).)))))..)))).). 16 16 20 0 0 0.380000 CDS
hsa_let_7a_5p ENSG00000141736_ENST00000269571_17_1 SEQ_FROM_2020_2041 0 test.seq -12.70 GGCGCATGCCAGCCTTGCCCCA TGAGGTAGTAGGTTGTATAGTT (((..((((.(((((((((.(( )).))))..))))))))).))) 18 18 22 0 0 0.119000 CDS
hsa_let_7a_5p ENSG00000141736_ENST00000269571_17_1 SEQ_FROM_3621_3641 0 test.seq -19.50 GGGCCCTCTGCCTGCTGCCCG TGAGGTAGTAGGTTGTATAGTT .........(((((((((((( )).))))))))))......... 12 12 21 0 0 0.088800 CDS
hsa_let_7a_5p ENSG00000141736_ENST00000269571_17_1 SEQ_FROM_3776_3798 0 test.seq -12.50 AGCCCCACCCTCCTCCTGCCTTC TGAGGTAGTAGGTTGTATAGTT (((...((...(((.(((((((. .))))))).)))..))...))) 15 15 23 0 0 0.000707 CDS
hsa_let_7b_5p ENSG00000141736_ENST00000269571_17_1 SEQ_FROM_334_358 0 test.seq -16.00 AACCTGGAACTCACCTACCTGCCCA TGAGGTAGTAGGTTGTGTGGTT .(((....((..((((((.(((((( )).)))))))))).))..))). 17 17 25 0 0 0.007250 CDS
hsa_let_7b_5p ENSG00000141736_ENST00000269571_17_1 SEQ_FROM_565_587 0 test.seq -18.90 GGCCTGCGGGAGCTGCAGCTTCG TGAGGTAGTAGGTTGTGTGGTT ((((.(((.((.((((.(((((( )))))).)))).)).))))))) 19 19 23 0 0 0.249000 CDS
hsa_let_7b_5p ENSG00000141736_ENST00000269571_17_1 SEQ_FROM_905_928 0 test.seq -15.30 ACTCTGACTGCCTGGCCTGCCTCC TGAGGTAGTAGGTTGTGTGGTT .........(((((..(((((((. .))))))))))))......... 12 12 24 0 0 0.064600 CDS
hsa_let_7b_5p ENSG00000141736_ENST00000269571_17_1 SEQ_FROM_835_856 0 test.seq -18.20 CGCTGCAAGGGGCCACTGCCCA TGAGGTAGTAGGTTGTGTGGTT .((..((...(((((((((((( )).)))))).)))).))..)). 16 16 22 0 0 0.037500 CDS
hsa_let_7b_5p ENSG00000141736_ENST00000269571_17_1 SEQ_FROM_1561_1582 0 test.seq -15.00 ATCCACCATAACACCCACCTCT TGAGGTAGTAGGTTGTGTGGTT ..((((.(((((..(.(((((. .))))).)...))))))))).. 15 15 22 0 0 0.154000 CDS
hsa_let_7b_5p ENSG00000141736_ENST00000269571_17_1 SEQ_FROM_1747_1766 0 test.seq -12.70 AACTGCAGCCAGTTCCTTCG TGAGGTAGTAGGTTGTGTGGTT ((((((((((..((.((((( ))))).))..))))))..)))) 17 17 20 0 0 0.110000 CDS
hsa_let_7b_5p ENSG00000141736_ENST00000269571_17_1 SEQ_FROM_2020_2041 0 test.seq -14.70 GGCGCATGCCAGCCTTGCCCCA TGAGGTAGTAGGTTGTGTGGTT (((.(((((.(((((((((.(( )).))))..))))))))))))) 19 19 22 0 0 0.119000 CDS
hsa_let_7b_5p ENSG00000141736_ENST00000269571_17_1 SEQ_FROM_3233_3253 0 test.seq -12.90 TACCCCAGCAGGGCTTCTTCT TGAGGTAGTAGGTTGTGTGGTT .((((((((...(((.((((. .)))).)))..)))).).))). 15 15 21 0 0 0.076200 CDS
hsa_let_7b_5p ENSG00000141736_ENST00000269571_17_1 SEQ_FROM_3504_3525 0 test.seq -16.00 CCCCACAGTACCCCTGCCCTCT TGAGGTAGTAGGTTGTGTGGTT ..(((((..(((.(((((.((. .)))))))..)))..))))).. 15 15 22 0 0 0.246000 CDS
hsa_let_7b_5p ENSG00000141736_ENST00000269571_17_1 SEQ_FROM_3622_3641 0 test.seq -21.10 GGCCCTCTGCCTGCTGCCCG TGAGGTAGTAGGTTGTGTGGTT (((((.(.(((((((((((( )).)))))))))).).).)))) 18 18 20 0 0 0.088800 CDS
hsa_let_7b_5p ENSG00000141736_ENST00000269571_17_1 SEQ_FROM_3776_3798 0 test.seq -20.10 AGCCCCACCCTCCTCCTGCCTTC TGAGGTAGTAGGTTGTGTGGTT ((((.(((...(((.(((((((. .))))))).)))..))).)))) 17 17 23 0 0 0.000707 CDS
hsa_let_7b_5p ENSG00000141736_ENST00000269571_17_1 SEQ_FROM_3852_3870 0 test.seq -12.90 GGCTCCACCCAGCACCTTC TGAGGTAGTAGGTTGTGTGGTT (((..(((((.(((((((. .))))).)).))..)))..))) 15 15 19 0 0 0.138000 CDS
hsa_let_7c_5p ENSG00000141736_ENST00000269571_17_1 SEQ_FROM_334_358 0 test.seq -14.90 AACCTGGAACTCACCTACCTGCCCA TGAGGTAGTAGGTTGTATGGTT .(((....((..((((((.(((((( )).)))))))))).))..))). 17 17 25 0 0 0.007250 CDS
hsa_let_7c_5p ENSG00000141736_ENST00000269571_17_1 SEQ_FROM_565_587 0 test.seq -15.50 GGCCTGCGGGAGCTGCAGCTTCG TGAGGTAGTAGGTTGTATGGTT (((((((..((.((((.(((((( )))))).)))).))))).)))) 19 19 23 0 0 0.249000 CDS
hsa_let_7c_5p ENSG00000141736_ENST00000269571_17_1 SEQ_FROM_904_928 0 test.seq -17.20 CACTCTGACTGCCTGGCCTGCCTCC TGAGGTAGTAGGTTGTATGGTT .(((...((.(((((..(((((((. .)))))))))))).))..))). 17 17 25 0 0 0.064600 CDS
hsa_let_7c_5p ENSG00000141736_ENST00000269571_17_1 SEQ_FROM_946_966 0 test.seq -12.90 ATCTGTGAGCTGCACTGCCCA TGAGGTAGTAGGTTGTATGGTT ..(((((((((..(((((((( )).)))))).)))).))))).. 17 17 21 0 0 0.031800 CDS
hsa_let_7c_5p ENSG00000141736_ENST00000269571_17_1 SEQ_FROM_1747_1766 0 test.seq -12.70 AACTGCAGCCAGTTCCTTCG TGAGGTAGTAGGTTGTATGGTT ((((((((((..((.((((( ))))).))..))))))..)))) 17 17 20 0 0 0.110000 CDS
hsa_let_7c_5p ENSG00000141736_ENST00000269571_17_1 SEQ_FROM_2020_2041 0 test.seq -15.70 GGCGCATGCCAGCCTTGCCCCA TGAGGTAGTAGGTTGTATGGTT (((.(((((.(((((((((.(( )).))))..))))))))))))) 19 19 22 0 0 0.119000 CDS
hsa_let_7c_5p ENSG00000141736_ENST00000269571_17_1 SEQ_FROM_3622_3641 0 test.seq -19.70 GGCCCTCTGCCTGCTGCCCG TGAGGTAGTAGGTTGTATGGTT ((((..(.(((((((((((( )).)))))))))).)...)))) 17 17 20 0 0 0.088800 CDS
hsa_let_7c_5p ENSG00000141736_ENST00000269571_17_1 SEQ_FROM_3776_3798 0 test.seq -16.40 AGCCCCACCCTCCTCCTGCCTTC TGAGGTAGTAGGTTGTATGGTT ((((..((...(((.(((((((. .))))))).)))..))..)))) 16 16 23 0 0 0.000707 CDS
hsa_let_7d_5p ENSG00000141736_ENST00000269571_17_1 SEQ_FROM_566_587 0 test.seq -13.30 GCCTGCGGGAGCTGCAGCTTCG AGAGGTAGTAGGTTGCATAGTT ..(((.(.((.((((.(((((. .))))).)))).)).).))).. 15 15 22 0 0 0.249000 CDS
hsa_let_7d_5p ENSG00000141736_ENST00000269571_17_1 SEQ_FROM_904_928 0 test.seq -17.90 CACTCTGACTGCCTGGCCTGCCTCC AGAGGTAGTAGGTTGCATAGTT .(((.((...(((((..(((((((. .))))))))))))..)).))). 17 17 25 0 0 0.064600 CDS
hsa_let_7d_5p ENSG00000141736_ENST00000269571_17_1 SEQ_FROM_1745_1765 0 test.seq -14.20 TCAACTGCAGCCAGTTCCTTC AGAGGTAGTAGGTTGCATAGTT .....(((((((..((((((. .)))).))..)))))))..... 13 13 21 0 0 0.110000 CDS
hsa_let_7e_5p ENSG00000141736_ENST00000269571_17_1 SEQ_FROM_335_358 0 test.seq -15.70 ACCTGGAACTCACCTACCTGCCCA TGAGGTAGGAGGTTGTATAGTT ..(((..((..((((.(((((((( )).)))))))))).)).))).. 17 17 24 0 0 0.007250 CDS
hsa_let_7e_5p ENSG00000141736_ENST00000269571_17_1 SEQ_FROM_904_928 0 test.seq -19.50 CACTCTGACTGCCTGGCCTGCCTCC TGAGGTAGGAGGTTGTATAGTT .(((...((.((((..((((((((. .)))))))))))).))..))). 17 17 25 0 0 0.064600 CDS
hsa_let_7e_5p ENSG00000141736_ENST00000269571_17_1 SEQ_FROM_914_934 0 test.seq -18.00 GCCTGGCCTGCCTCCACTTCA TGAGGTAGGAGGTTGTATAGTT ..(((..(.(((((((((((( )))))).)))))).)..))).. 16 16 21 0 0 0.064600 CDS
hsa_let_7e_5p ENSG00000141736_ENST00000269571_17_1 SEQ_FROM_946_966 0 test.seq -13.30 ATCTGTGAGCTGCACTGCCCA TGAGGTAGGAGGTTGTATAGTT ..(((((((((...((((((( )).)))))..)))).))))).. 16 16 21 0 0 0.031800 CDS
hsa_let_7e_5p ENSG00000141736_ENST00000269571_17_1 SEQ_FROM_1562_1582 0 test.seq -13.50 TCCACCATAACACCCACCTCT TGAGGTAGGAGGTTGTATAGTT ......(((((..(((((((. .))))).))..)))))...... 12 12 21 0 0 0.154000 CDS
hsa_let_7e_5p ENSG00000141736_ENST00000269571_17_1 SEQ_FROM_1906_1925 0 test.seq -14.10 CAGTGTGTGGCCTGTGCCCA TGAGGTAGGAGGTTGTATAGTT .(.((((..((((.(((((( )).)))).).)))..)))).). 15 15 20 0 0 0.380000 CDS
hsa_let_7e_5p ENSG00000141736_ENST00000269571_17_1 SEQ_FROM_1747_1766 0 test.seq -12.00 AACTGCAGCCAGTTCCTTCG TGAGGTAGGAGGTTGTATAGTT ((((((((((..((.((((( ))))).))..))))))..)))) 17 17 20 0 0 0.110000 CDS
hsa_let_7e_5p ENSG00000141736_ENST00000269571_17_1 SEQ_FROM_3250_3270 0 test.seq -13.20 TTCTGTCCAGACCCTGCCCCG TGAGGTAGGAGGTTGTATAGTT ..((((.(((.(((((((.(( )).)))))).).))).)))).. 16 16 21 0 0 0.076200 CDS
hsa_let_7e_5p ENSG00000141736_ENST00000269571_17_1 SEQ_FROM_3502_3525 0 test.seq -13.80 GACCCCACAGTACCCCTGCCCTCT TGAGGTAGGAGGTTGTATAGTT ......(((..(((((((((.((. .)))))))).))))))...... 14 14 24 0 0 0.246000 CDS
hsa_let_7e_5p ENSG00000141736_ENST00000269571_17_1 SEQ_FROM_3776_3798 0 test.seq -19.30 AGCCCCACCCTCCTCCTGCCTTC TGAGGTAGGAGGTTGTATAGTT (((...((...(((((((((((. .)))))))))))..))...))) 16 16 23 0 0 0.000707 CDS
hsa_let_7f_5p ENSG00000141736_ENST00000269571_17_1 SEQ_FROM_564_587 0 test.seq -12.60 AGGCCTGCGGGAGCTGCAGCTTCG TGAGGTAGTAGATTGTATAGTT .....(((((...((((.(((((( )))))).)))).)))))..... 15 15 24 0 0 0.249000 CDS
hsa_let_7g_3p ENSG00000141736_ENST00000269571_17_1 SEQ_FROM_2514_2533 0 test.seq -16.90 TCTGGGCATCTGCCTGACAT CTGTACAGGCCACTGCCTTGC ...(((((...((((((((. .))).)))))...)))))... 13 13 20 0 0 0.228000 CDS
hsa_let_7g_3p ENSG00000141736_ENST00000269571_17_1 SEQ_FROM_3240_3259 0 test.seq -19.20 GCAGGGCTTCTTCTGTCCAG CTGTACAGGCCACTGCCTTGC (((((((....(((((.((( ))).))))).....))))))) 15 15 20 0 0 0.076200 CDS
hsa_let_7g_5p ENSG00000141736_ENST00000269571_17_1 SEQ_FROM_566_587 0 test.seq -16.80 GCCTGCGGGAGCTGCAGCTTCG TGAGGTAGTAGTTTGTACAGTT ..(((.(.(((((((.(((((( )))))).))))))).).))).. 17 17 22 0 0 0.249000 CDS
hsa_let_7g_5p ENSG00000141736_ENST00000269571_17_1 SEQ_FROM_946_966 0 test.seq -14.00 ATCTGTGAGCTGCACTGCCCA TGAGGTAGTAGTTTGTACAGTT ..(((((....(((((((((( )).)))))).))...))))).. 15 15 21 0 0 0.031800 CDS
hsa_let_7g_5p ENSG00000141736_ENST00000269571_17_1 SEQ_FROM_910_928 0 test.seq -14.00 GACTGCCTGGCCTGCCTCC TGAGGTAGTAGTTTGTACAGTT (((((...((((((((((. .)))))))..)))....))))) 15 15 19 0 0 0.064600 CDS
hsa_let_7g_5p ENSG00000141736_ENST00000269571_17_1 SEQ_FROM_835_856 0 test.seq -14.20 CGCTGCAAGGGGCCACTGCCCA TGAGGTAGTAGTTTGTACAGTT .((((..(.((((.(((((((( )).)))))).)))).).)))). 17 17 22 0 0 0.037500 CDS
hsa_let_7g_5p ENSG00000141736_ENST00000269571_17_1 SEQ_FROM_1051_1072 0 test.seq -15.10 GCCTGTCCCTACAACTACCTTT TGAGGTAGTAGTTTGTACAGTT ..((((.(..((.((((((((. .)))))))).))..).)))).. 15 15 22 0 0 0.253000 CDS
hsa_let_7g_5p ENSG00000141736_ENST00000269571_17_1 SEQ_FROM_3250_3270 0 test.seq -14.40 TTCTGTCCAGACCCTGCCCCG TGAGGTAGTAGTTTGTACAGTT ..((((.(((((.(((((.(( )).)))))..))))).)))).. 16 16 21 0 0 0.076200 CDS
hsa_let_7i_3p ENSG00000141736_ENST00000269571_17_1 SEQ_FROM_1276_1294 0 test.seq -12.80 AGCCTGGCATTTCTGCCGG CTGCGCAAGCTACTGCCTTGCT (((..((((....(((((( ))).)))......))))..))) 13 13 19 0 0 0.333000 CDS
hsa_let_7i_3p ENSG00000141736_ENST00000269571_17_1 SEQ_FROM_1809_1832 0 test.seq -14.40 CCCCAGGGAGTATGTGAATGCCAG CTGCGCAAGCTACTGCCTTGCT ....(((.((((.((...(((((( ))).))).)))))).))).... 15 15 24 0 0 0.257000 CDS
hsa_let_7i_3p ENSG00000141736_ENST00000269571_17_1 SEQ_FROM_3239_3259 0 test.seq -16.82 AGCAGGGCTTCTTCTGTCCAG CTGCGCAAGCTACTGCCTTGCT ((((((((......(((.((( ))).))).......)))))))) 14 14 21 0 0 0.076200 CDS
hsa_let_7i_5p ENSG00000141736_ENST00000269571_17_1 SEQ_FROM_565_587 0 test.seq -19.70 GGCCTGCGGGAGCTGCAGCTTCG TGAGGTAGTAGTTTGTGCTGTT (((..(((.(((((((.(((((( )))))).))))))).))).))) 19 19 23 0 0 0.249000 CDS
hsa_let_7i_5p ENSG00000141736_ENST00000269571_17_1 SEQ_FROM_910_928 0 test.seq -14.30 GACTGCCTGGCCTGCCTCC TGAGGTAGTAGTTTGTGCTGTT (((.(((..(((((((((. .)))))))..))..).)).))) 15 15 19 0 0 0.064600 CDS
hsa_let_7i_5p ENSG00000141736_ENST00000269571_17_1 SEQ_FROM_835_856 0 test.seq -15.30 CGCTGCAAGGGGCCACTGCCCA TGAGGTAGTAGTTTGTGCTGTT .((.(((..((((.(((((((( )).)))))).)))).))).)). 17 17 22 0 0 0.037500 CDS
hsa_let_7i_5p ENSG00000141736_ENST00000269571_17_1 SEQ_FROM_1050_1072 0 test.seq -12.40 TGCCTGTCCCTACAACTACCTTT TGAGGTAGTAGTTTGTGCTGTT .((..(..(..((.((((((((. .)))))))).))..)..).)). 14 14 23 0 0 0.253000 CDS
hsa_let_7i_5p ENSG00000141736_ENST00000269571_17_1 SEQ_FROM_1311_1332 0 test.seq -14.30 CCCAGCCTCCAACACTGCCCCG TGAGGTAGTAGTTTGTGCTGTT ..((((..(.(((((((((.(( )).)))))).))).).)))).. 16 16 22 0 0 0.038600 CDS
hsa_let_7i_5p ENSG00000141736_ENST00000269571_17_1 SEQ_FROM_3619_3641 0 test.seq -14.40 GAGGGCCCTCTGCCTGCTGCCCG TGAGGTAGTAGTTTGTGCTGTT ((.(((.(.....(((((((((( )).))))))))...).))).)) 16 16 23 0 0 0.088800 CDS
hsa_miR_101_3p ENSG00000141736_ENST00000269571_17_1 SEQ_FROM_811_832 0 test.seq -12.20 ACTGTCTGTGCCGGTGGCTGTG TACAGTACTGTGATAACTGAA ......(((..(((((.((((( ))))))))))..)))...... 13 13 22 0 0 0.037500 CDS
hsa_miR_101_5p ENSG00000141736_ENST00000269571_17_1 SEQ_FROM_434_456 0 test.seq -13.30 GGCAGGTCCCACTGCAGAGGCTG CAGTTATCACAGTGCTGATGCT ((((.....(((((..((((((( ))))).)).)))))....)))) 16 16 23 0 0 0.014800 CDS
hsa_miR_101_5p ENSG00000141736_ENST00000269571_17_1 SEQ_FROM_1033_1051 0 test.seq -19.00 GGCGCCAGCTGTGTGACTG CAGTTATCACAGTGCTGATGCT ((((.(((((((((((((( )))))).))))..)))).)))) 18 18 19 0 0 0.253000 CDS
hsa_miR_101_5p ENSG00000141736_ENST00000269571_17_1 SEQ_FROM_1856_1877 0 test.seq -14.40 AGTGTCAGCCCCAGAATGGCTC CAGTTATCACAGTGCTGATGCT (((((((((......((((((. .))))))......))))))))) 15 15 22 0 0 0.052600 CDS
hsa_miR_101_5p ENSG00000141736_ENST00000269571_17_1 SEQ_FROM_2992_3014 0 test.seq -12.90 CCCATCTGCACCATTGATGTCTA CAGTTATCACAGTGCTGATGCT ..((((.((((...(((((.((. .)).)))))..)))).)))).. 15 15 23 0 0 0.007190 CDS
hsa_miR_103a_2_5p ENSG00000141736_ENST00000269571_17_1 SEQ_FROM_559_578 0 test.seq -17.50 CCAGGAGGCCTGCGGGAGCT AGCTTCTTTACAGTGCTGCCTTG ..(((.((((((.((((((( )))))))...))).))).))).. 16 16 20 0 0 0.249000 CDS
hsa_miR_103a_2_5p ENSG00000141736_ENST00000269571_17_1 SEQ_FROM_823_848 0 test.seq -15.30 GGTGGCTGTGCCCGCTGCAAGGGGCC AGCTTCTTTACAGTGCTGCCTTG ...(((...((..((((.(((((((. .)))))))..)))))).)))... 16 16 26 0 0 0.037500 CDS
hsa_miR_103a_2_5p ENSG00000141736_ENST00000269571_17_1 SEQ_FROM_2188_2213 0 test.seq -17.54 CGACGGCAGCAGAAGATCCGGAAGTA AGCTTCTTTACAGTGCTGCCTTG (((.(((((((........((((((. .))))))......)))))))))) 16 16 26 0 0 0.183000 CDS
hsa_miR_103a_3p ENSG00000141736_ENST00000269571_17_1 SEQ_FROM_559_581 0 test.seq -17.70 CCAGGAGGCCTGCGGGAGCTGCA AGCAGCATTGTACAGGGCTATGA .((..((.((((.(.(((((((. .))))).)).).)))).)).)). 16 16 23 0 0 0.249000 CDS
hsa_miR_103a_3p ENSG00000141736_ENST00000269571_17_1 SEQ_FROM_841_865 0 test.seq -19.20 AAGGGGCCACTGCCCACTGACTGCT AGCAGCATTGTACAGGGCTATGA ....((((.(((..((.((.((((( ))))))).))..))))))).... 16 16 25 0 0 0.037500 CDS
hsa_miR_103a_3p ENSG00000141736_ENST00000269571_17_1 SEQ_FROM_847_868 0 test.seq -15.60 CCACTGCCCACTGACTGCTGCC AGCAGCATTGTACAGGGCTATGA .....((((....((((((((. .))))))..))...))))..... 12 12 22 0 0 0.037500 CDS
hsa_miR_103a_3p ENSG00000141736_ENST00000269571_17_1 SEQ_FROM_861_885 0 test.seq -17.80 CTGCTGCCATGAGCAGTGTGCTGCC AGCAGCATTGTACAGGGCTATGA .....(((.((.(((..(((((((. .)))))))))).)).)))..... 15 15 25 0 0 0.037500 CDS
hsa_miR_103a_3p ENSG00000141736_ENST00000269571_17_1 SEQ_FROM_1726_1746 0 test.seq -14.40 CCAGGGCCCACCCAGTGTGTC AGCAGCATTGTACAGGGCTATGA .((.(((((...((((((((. .))).)))))....))))).)). 15 15 21 0 0 0.110000 CDS
hsa_miR_103a_3p ENSG00000141736_ENST00000269571_17_1 SEQ_FROM_3618_3639 0 test.seq -21.50 AGAGGGCCCTCTGCCTGCTGCC AGCAGCATTGTACAGGGCTATGA ....((((((.(((.((((((. .))))))..))).)))))).... 15 15 22 0 0 0.088800 CDS
hsa_miR_103b ENSG00000141736_ENST00000269571_17_1 SEQ_FROM_809_833 0 test.seq -18.60 GCACTGTCTGTGCCGGTGGCTGTGC TCATAGCCCTGTACAATGCTGCT ........(((((.((.(((((((. .))))))))))))))........ 14 14 25 0 0 0.037500 CDS
hsa_miR_105_3p ENSG00000141736_ENST00000269571_17_1 SEQ_FROM_1685_1702 0 test.seq -14.00 TGGCCTGCCACCAGCTGT ACGGATGTTTGAGCATGTGCTA ((((((((((.((.(((( )))).))..)).))).).)))) 16 16 18 0 0 0.110000 CDS
hsa_miR_105_5p ENSG00000141736_ENST00000269571_17_1 SEQ_FROM_4499_4522 0 test.seq -12.20 TCCACACCCACTTTGTCCATTTGC TCAAATGCTCAGACTCCTGTGGT .(((((.....((((..((((((. .))))))..))))....))))). 15 15 24 0 0 0.007410 3'UTR
hsa_miR_106b_3p ENSG00000141736_ENST00000269571_17_1 SEQ_FROM_3828_3849 0 test.seq -21.50 GGACCAGGACCCACCAGAGCGG CCGCACTGTGGGTACTTGCTGC ....((((((((((.((.(((( )))).)))))))).)))).... 16 16 22 0 0 0.138000 CDS
hsa_miR_106b_5p ENSG00000141736_ENST00000269571_17_1 SEQ_FROM_466_484 0 test.seq -13.20 CGAGGCACCCAGCTCTTTG TAAAGTGCTGACAGTGCAGAT ....((((.((((.((((( ))))).))))...)))).... 13 13 19 0 0 0.306000 CDS
hsa_miR_107 ENSG00000141736_ENST00000269571_17_1 SEQ_FROM_560_581 0 test.seq -17.20 CAGGAGGCCTGCGGGAGCTGCA AGCAGCATTGTACAGGGCTATCA ....((.((((.(.(((((((. .))))).)).).)))).)).... 14 14 22 0 0 0.249000 CDS
hsa_miR_107 ENSG00000141736_ENST00000269571_17_1 SEQ_FROM_841_865 0 test.seq -19.20 AAGGGGCCACTGCCCACTGACTGCT AGCAGCATTGTACAGGGCTATCA ....((((.(((..((.((.((((( ))))))).))..))))))).... 16 16 25 0 0 0.037500 CDS
hsa_miR_107 ENSG00000141736_ENST00000269571_17_1 SEQ_FROM_847_868 0 test.seq -15.60 CCACTGCCCACTGACTGCTGCC AGCAGCATTGTACAGGGCTATCA .....((((....((((((((. .))))))..))...))))..... 12 12 22 0 0 0.037500 CDS
hsa_miR_107 ENSG00000141736_ENST00000269571_17_1 SEQ_FROM_1726_1746 0 test.seq -13.50 CCAGGGCCCACCCAGTGTGTC AGCAGCATTGTACAGGGCTATCA ....(((((...((((((((. .))).)))))....))))).... 13 13 21 0 0 0.110000 CDS
hsa_miR_107 ENSG00000141736_ENST00000269571_17_1 SEQ_FROM_3618_3639 0 test.seq -22.70 AGAGGGCCCTCTGCCTGCTGCC AGCAGCATTGTACAGGGCTATCA .((.((((((.(((.((((((. .))))))..))).)))))).)). 17 17 22 0 0 0.088800 CDS
hsa_miR_10b_3p ENSG00000141736_ENST00000269571_17_1 SEQ_FROM_1447_1468 0 test.seq -12.00 GTAATCCGGGGACGAATTCTGC ACAGATTCGATTCTAGGGGAAT ....(((.(((((((((.(((. .)))))))).)))).))).... 15 15 22 0 0 0.099000 CDS
hsa_miR_10b_3p ENSG00000141736_ENST00000269571_17_1 SEQ_FROM_2853_2875 0 test.seq -12.10 GTTCACCCACCAGAGTGATGTGT ACAGATTCGATTCTAGGGGAAT ((((.(((...((((((((.((( ))).)))..))))).))))))) 18 18 23 0 0 0.249000 CDS
hsa_miR_10b_3p ENSG00000141736_ENST00000269571_17_1 SEQ_FROM_3511_3533 0 test.seq -12.60 GTACCCCTGCCCTCTGAGACTGA ACAGATTCGATTCTAGGGGAAT ...((((((...((.(((.(((. .))).)))))...))))))... 14 14 23 0 0 0.246000 CDS
hsa_miR_1178_3p ENSG00000141736_ENST00000269571_17_1 SEQ_FROM_8_28 0 test.seq -16.20 CCAGGGGAGCCCCCCGGGCAG TTGCTCACTGTTCTTCCCTAG ..(((((((..(...(((((( ))))))...)..))))))).. 14 14 21 0 0 0.370000 5'UTR
hsa_miR_1178_3p ENSG00000141736_ENST00000269571_17_1 SEQ_FROM_135_158 0 test.seq -20.40 TGGGGCCGGAGCCGCAGTGAGCAC TTGCTCACTGTTCTTCCCTAG ..(((..((((..((((((((((. .)))))))))).))))))).. 17 17 24 0 0 0.352000 5'UTR
hsa_miR_1178_3p ENSG00000141736_ENST00000269571_17_1 SEQ_FROM_1144_1166 0 test.seq -12.60 CAGCGGTGTGAGAAGTGCAGCAA TTGCTCACTGTTCTTCCCTAG ....((...(((.((((.((((( ))))))))).)))..)).... 14 14 23 0 0 0.096000 CDS
hsa_miR_1178_3p ENSG00000141736_ENST00000269571_17_1 SEQ_FROM_1996_2019 0 test.seq -12.60 ATCTGGAAGTTTCCAGATGAGGAG TTGCTCACTGTTCTTCCCTAG ....(((((....(((.((((.(( )).)))))))..))))).... 14 14 24 0 0 0.119000 CDS
hsa_miR_1178_5p ENSG00000141736_ENST00000269571_17_1 SEQ_FROM_361_378 0 test.seq -15.70 AATGCCAGCCTGTCCTTC CAGGGTCAGCTGAGCATG .((((((((.((.((((. .)))).)))))).)))). 14 14 18 0 0 0.007250 CDS
hsa_miR_1178_5p ENSG00000141736_ENST00000269571_17_1 SEQ_FROM_1042_1061 0 test.seq -12.50 TGTGTGACTGCCTGTCCCTA CAGGGTCAGCTGAGCATG .((((....((.((.((((. .)))).))))...)))). 12 12 20 0 0 0.253000 CDS
hsa_miR_1178_5p ENSG00000141736_ENST00000269571_17_1 SEQ_FROM_1478_1494 0 test.seq -22.00 CCTACTCGCTGACCCTG CAGGGTCAGCTGAGCATG ....((((((((((((( )))))))))).))).... 13 13 17 0 0 0.361000 CDS
hsa_miR_1178_5p ENSG00000141736_ENST00000269571_17_1 SEQ_FROM_817_832 0 test.seq -17.30 TGTGCCGGTGGCTGTG CAGGGTCAGCTGAGCATG .((((((((((((.(( )).))))).))).)))). 14 14 16 0 0 0.037500 CDS
hsa_miR_1178_5p ENSG00000141736_ENST00000269571_17_1 SEQ_FROM_836_852 0 test.seq -13.90 GCTGCAAGGGGCCACTG CAGGGTCAGCTGAGCATG ..(((.((.((((.((( )))))))..))..))).. 12 12 17 0 0 0.037500 CDS
hsa_miR_1178_5p ENSG00000141736_ENST00000269571_17_1 SEQ_FROM_849_866 0 test.seq -13.90 ACTGCCCACTGACTGCTG CAGGGTCAGCTGAGCATG ..(((.((((((((.((( ))))))))).)).))).. 14 14 18 0 0 0.037500 CDS
hsa_miR_1178_5p ENSG00000141736_ENST00000269571_17_1 SEQ_FROM_1541_1560 0 test.seq -14.70 TGGGCAGTGGACTGGCCCTC CAGGGTCAGCTGAGCATG ...((..(((.((((((((. .))))))))))).))... 13 13 20 0 0 0.154000 CDS
hsa_miR_1178_5p ENSG00000141736_ENST00000269571_17_1 SEQ_FROM_3938_3956 0 test.seq -12.70 CAAGTCCGCAGAAGCCCTG CAGGGTCAGCTGAGCATG ((.((...(((..(((((( ))))))...))).)).)) 13 13 19 0 0 0.147000 3'UTR
hsa_miR_1178_5p ENSG00000141736_ENST00000269571_17_1 SEQ_FROM_4043_4057 0 test.seq -17.50 CATGCCAGGAACCTG CAGGGTCAGCTGAGCATG ((((((((((.(((( )))).))..))).))))) 14 14 15 0 0 0.030600 3'UTR
hsa_miR_1179 ENSG00000141736_ENST00000269571_17_1 SEQ_FROM_765_787 0 test.seq -13.00 CCGCTGCTGGGGAGAGAGTTCTG AAGCATTCTTTCATTGGTTGG (((..((..(.((((((((.((. .)).)))))))).)..))))) 16 16 23 0 0 0.257000 CDS
hsa_miR_1179 ENSG00000141736_ENST00000269571_17_1 SEQ_FROM_863_883 0 test.seq -12.70 GCTGCCATGAGCAGTGTGCTG AAGCATTCTTTCATTGGTTGG ...((((((((.((.(((((. .))))).)))))).))))... 15 15 21 0 0 0.037500 CDS
hsa_miR_1179 ENSG00000141736_ENST00000269571_17_1 SEQ_FROM_3837_3856 0 test.seq -12.50 CCCACCAGAGCGGGGGGCTC AAGCATTCTTTCATTGGTTGG ((.(((((.(..(((((((. .))).))))..).))))).)) 15 15 20 0 0 0.138000 CDS
hsa_miR_1180_3p ENSG00000141736_ENST00000269571_17_1 SEQ_FROM_258_280 0 test.seq -15.30 GCGGCTCCCTGCCAGTCCCGAGA TTTCCGGCTCGCGTGGGTGTGT (((.(.((((((.((.((.(((( )))).)))).))).))).)))) 18 18 23 0 0 0.338000 CDS
hsa_miR_1180_3p ENSG00000141736_ENST00000269571_17_1 SEQ_FROM_1322_1345 0 test.seq -21.40 ACACTGCCCCGCTCCAGCCAGAGC TTTCCGGCTCGCGTGGGTGTGT ((((.(((((((...((((.(((. .))).)))).))).)))))))) 18 18 24 0 0 0.038600 CDS
hsa_miR_1180_3p ENSG00000141736_ENST00000269571_17_1 SEQ_FROM_2191_2211 0 test.seq -14.00 CGGCAGCAGAAGATCCGGAAG TTTCCGGCTCGCGTGGGTGTGT ..(((.(....((.((((((( ))))))).)).....).))).. 13 13 21 0 0 0.183000 CDS
hsa_miR_1180_3p ENSG00000141736_ENST00000269571_17_1 SEQ_FROM_2303_2324 0 test.seq -13.60 TGAAAGAGACGGAGCTGAGGAA TTTCCGGCTCGCGTGGGTGTGT ........(((((((((.(((( )))))))))).)))........ 13 13 22 0 0 0.261000 CDS
hsa_miR_1180_3p ENSG00000141736_ENST00000269571_17_1 SEQ_FROM_1701_1725 0 test.seq -22.00 GTGCGCCCGAGGGCACTGCTGGGGT TTTCCGGCTCGCGTGGGTGTGT (..((((((...((...(((((((. .)))))))..)).))))))..) 16 16 25 0 0 0.110000 CDS
hsa_miR_1180_3p ENSG00000141736_ENST00000269571_17_1 SEQ_FROM_3957_3979 0 test.seq -18.60 ATGTGTCCTCAGGGAGCAGGGAA TTTCCGGCTCGCGTGGGTGTGT (((..(((...(.((((.((((( ))))).)))).)..)))..))) 16 16 23 0 0 0.147000 3'UTR
hsa_miR_1180_3p ENSG00000141736_ENST00000269571_17_1 SEQ_FROM_4033_4054 0 test.seq -15.40 GGGAACCTGCCATGCCAGGAAC TTTCCGGCTCGCGTGGGTGTGT ....(((..((..(((.((((. .)))))))..).)..))).... 12 12 22 0 0 0.030600 3'UTR
hsa_miR_1181 ENSG00000141736_ENST00000269571_17_1 SEQ_FROM_2851_2873 0 test.seq -13.36 CGGTTCACCCACCAGAGTGATGT CCGTCGCCGCCACCCGAGCCG ((((((........(.((((((. .))))))).......)))))) 13 13 23 0 0 0.249000 CDS
hsa_miR_1181 ENSG00000141736_ENST00000269571_17_1 SEQ_FROM_2812_2833 0 test.seq -16.70 CCCATCAAGTGGATGGCGCTGG CCGTCGCCGCCACCCGAGCCG ....((..((((.(((((.((( ))).)))))))))..)).... 14 14 22 0 0 0.338000 CDS
hsa_miR_1182 ENSG00000141736_ENST00000269571_17_1 SEQ_FROM_87_111 0 test.seq -22.50 GCAGCACCCCGCGCCCCGCGCCCTC GAGGGTCTTGGGAGGGATGTGAC ...(((.(((...(((...(((((( ))))))...))).))).)))... 15 15 25 0 0 0.001650 5'UTR
hsa_miR_1182 ENSG00000141736_ENST00000269571_17_1 SEQ_FROM_186_204 0 test.seq -19.80 GGGGCTCCTCCTCGCCCTC GAGGGTCTTGGGAGGGATGTGAC (..(((((((((.(((((( ))))))...)))))))..))..) 16 16 19 0 0 0.183000 CDS
hsa_miR_1182 ENSG00000141736_ENST00000269571_17_1 SEQ_FROM_1050_1072 0 test.seq -15.00 TGCCTGTCCCTACAACTACCTTT GAGGGTCTTGGGAGGGATGTGAC .....((((((.(((..(((((( )))))).)))..))))))..... 15 15 23 0 0 0.253000 CDS
hsa_miR_1182 ENSG00000141736_ENST00000269571_17_1 SEQ_FROM_3147_3171 0 test.seq -18.50 AGCCAGTCCCTTGGACAGCACCTTC GAGGGTCTTGGGAGGGATGTGAC .....(((((((...(((.(((((( )))))).))).)))))))..... 16 16 25 0 0 0.253000 CDS
hsa_miR_1182 ENSG00000141736_ENST00000269571_17_1 SEQ_FROM_3228_3251 0 test.seq -12.70 TCTGGTACCCCAGCAGGGCTTCTT GAGGGTCTTGGGAGGGATGTGAC .......((((..(((((((.((( )))))))))).).)))....... 14 14 24 0 0 0.076200 CDS
hsa_miR_1182 ENSG00000141736_ENST00000269571_17_1 SEQ_FROM_3247_3265 0 test.seq -18.00 TTCTTCTGTCCAGACCCTG GAGGGTCTTGGGAGGGATGTGAC .((.(((.((((((((((. .)))))))..))).)))...)). 15 15 19 0 0 0.076200 CDS
hsa_miR_1182 ENSG00000141736_ENST00000269571_17_1 SEQ_FROM_3465_3484 0 test.seq -21.90 CACACATGACCCCAGCCCTC GAGGGTCTTGGGAGGGATGTGAC ..(((((..((((((((((( ))))))..)))).)..))))).. 16 16 20 0 0 0.070700 CDS
hsa_miR_1182 ENSG00000141736_ENST00000269571_17_1 SEQ_FROM_3656_3678 0 test.seq -20.99 CTCTGGAAAGGCCCAAGACTCTC GAGGGTCTTGGGAGGGATGTGAC .((........(((((((((((( ))))))))))))........)). 14 14 23 0 0 0.121000 CDS
hsa_miR_1182 ENSG00000141736_ENST00000269571_17_1 SEQ_FROM_3763_3787 0 test.seq -19.60 GGAGCTGCCCCTCAGCCCCACCCTC GAGGGTCTTGGGAGGGATGTGAC (..((...(((((..((..(((((( ))))))...)))))))..))..) 16 16 25 0 0 0.000707 CDS
hsa_miR_1182 ENSG00000141736_ENST00000269571_17_1 SEQ_FROM_3777_3798 0 test.seq -20.40 GCCCCACCCTCCTCCTGCCTTC GAGGGTCTTGGGAGGGATGTGAC ....(((((((((...(((((( ))))))...))))))).)).... 15 15 22 0 0 0.000707 CDS
hsa_miR_1182 ENSG00000141736_ENST00000269571_17_1 SEQ_FROM_3850_3870 0 test.seq -20.00 GGGGCTCCACCCAGCACCTTC GAGGGTCTTGGGAGGGATGTGAC (..(((((.(((((.(((((( )))))).)))))..))).))..) 17 17 21 0 0 0.138000 CDS
hsa_miR_1182 ENSG00000141736_ENST00000269571_17_1 SEQ_FROM_3936_3956 0 test.seq -13.00 GCCAAGTCCGCAGAAGCCCTG GAGGGTCTTGGGAGGGATGTGAC ..((.((((.(..(((((((. .)))).)))..)..)))).)).. 14 14 21 0 0 0.147000 3'UTR
hsa_miR_1182 ENSG00000141736_ENST00000269571_17_1 SEQ_FROM_4034_4057 0 test.seq -15.80 GGAACCTGCCATGCCAGGAACCTG GAGGGTCTTGGGAGGGATGTGAC (..((.(.((.(.((((((.(((. .))).)))))).))).).))..) 16 16 24 0 0 0.030600 3'UTR
hsa_miR_1182 ENSG00000141736_ENST00000269571_17_1 SEQ_FROM_4206_4229 0 test.seq -20.50 TTGGCCCTTTCCTTCCAGATCCTG GAGGGTCTTGGGAGGGATGTGAC .(.((...(((((((((((((((. .)))))).))))))))).)).). 18 18 24 0 0 0.104000 3'UTR
hsa_miR_1183 ENSG00000141736_ENST00000269571_17_1 SEQ_FROM_128_153 0 test.seq -16.50 GGAGCCATGGGGCCGGAGCCGCAGTG CACTGTAGGTGATGGTGAGAGTGGGCA ...........((((..((((((((( )))))).)))..))))........... 13 13 26 0 0 0.352000 5'UTR
hsa_miR_1183 ENSG00000141736_ENST00000269571_17_1 SEQ_FROM_918_943 0 test.seq -26.50 GGCCTGCCTCCACTTCAACCACAGTG CACTGTAGGTGATGGTGAGAGTGGGCA .(((..((((.(((...((((((((( )))))).)))...)))))).)..))). 19 19 26 0 0 0.064600 CDS
hsa_miR_1183 ENSG00000141736_ENST00000269571_17_1 SEQ_FROM_851_878 0 test.seq -25.10 TGCCCACTGACTGCTGCCATGAGCAGTG CACTGTAGGTGATGGTGAGAGTGGGCA .(((((((..(.(((..(((..(((((( ))))))..)))..))))..))))))). 20 20 28 0 0 0.037500 CDS
hsa_miR_1183 ENSG00000141736_ENST00000269571_17_1 SEQ_FROM_1422_1449 0 test.seq -17.80 CCTCAGCGTCTTCCAGAACCTGCAAGTA CACTGTAGGTGATGGTGAGAGTGGGCA .....((.(((((((..(((((((.((. .)))))))))..))).))))))..... 18 18 28 0 0 0.099000 CDS
hsa_miR_1183 ENSG00000141736_ENST00000269571_17_1 SEQ_FROM_1799_1824 0 test.seq -12.90 TGCAGGGGCTCCCCAGGGAGTATGTG CACTGTAGGTGATGGTGAGAGTGGGCA (((.....(((.(((..(..(((((( ))).)))..)..))).))).....))) 16 16 26 0 0 0.257000 CDS
hsa_miR_1183 ENSG00000141736_ENST00000269571_17_1 SEQ_FROM_4207_4233 0 test.seq -18.20 TGGCCCTTTCCTTCCAGATCCTGGGTA CACTGTAGGTGATGGTGAGAGTGGGCA ((.(((((((...(((...(((((((. .))).))))...))).))))).)).)) 19 19 27 0 0 0.104000 3'UTR
hsa_miR_1183 ENSG00000141736_ENST00000269571_17_1 SEQ_FROM_4338_4365 0 test.seq -12.21 CCCCCATGAGGAAGGAACAGCAATGGTG CACTGTAGGTGATGGTGAGAGTGGGCA ..(((((..........((.(.(((((( )))))).).)).........))))).. 14 14 28 0 0 0.174000 3'UTR
hsa_miR_1184 ENSG00000141736_ENST00000269571_17_1 SEQ_FROM_466_487 0 test.seq -12.50 CGAGGCACCCAGCTCTTTGAGG CCTGCAGCGACTTGATGGCTTCC .(((((...(((.((.(((((( ))).))).)).)))...))))). 16 16 22 0 0 0.306000 CDS
hsa_miR_1184 ENSG00000141736_ENST00000269571_17_1 SEQ_FROM_562_583 0 test.seq -27.60 GGAGGCCTGCGGGAGCTGCAGC CCTGCAGCGACTTGATGGCTTCC (((((((..((((.(((((((. .)))))))..))))..))))))) 18 18 22 0 0 0.249000 CDS
hsa_miR_1184 ENSG00000141736_ENST00000269571_17_1 SEQ_FROM_1273_1294 0 test.seq -19.60 GGGAGCCTGGCATTTCTGCCGG CCTGCAGCGACTTGATGGCTTCC (((((((...((...((((.(( )).)))).....))..))))))) 15 15 22 0 0 0.333000 CDS
hsa_miR_1184 ENSG00000141736_ENST00000269571_17_1 SEQ_FROM_823_844 0 test.seq -19.90 GGTGGCTGTGCCCGCTGCAAGG CCTGCAGCGACTTGATGGCTTCC ((.((((((...(((((((.(( ))))))))).....)))))).)) 17 17 22 0 0 0.037500 CDS
hsa_miR_1184 ENSG00000141736_ENST00000269571_17_1 SEQ_FROM_1701_1723 0 test.seq -15.20 GTGCGCCCGAGGGCACTGCTGGG CCTGCAGCGACTTGATGGCTTCC ....(((((((..(.((((.((( ))))))).).))))..))).... 15 15 23 0 0 0.110000 CDS
hsa_miR_1184 ENSG00000141736_ENST00000269571_17_1 SEQ_FROM_1732_1755 0 test.seq -14.20 CCCACCCAGTGTGTCAACTGCAGC CCTGCAGCGACTTGATGGCTTCC .....(((....(((..((((((. .)))))).)))....)))..... 12 12 24 0 0 0.110000 CDS
hsa_miR_1184 ENSG00000141736_ENST00000269571_17_1 SEQ_FROM_3947_3969 0 test.seq -17.60 AGAAGCCCTGATGTGTCCTCAGG CCTGCAGCGACTTGATGGCTTCC .((((((.(.(...((((((((( )))).)).))).).).)))))). 17 17 23 0 0 0.147000 3'UTR
hsa_miR_1185_1_3p ENSG00000141736_ENST00000269571_17_1 SEQ_FROM_1725_1745 0 test.seq -15.00 TCCAGGGCCCACCCAGTGTGT ATATACAGGGGGAGACTCTTAT ...(((((((.(((.(((((( )))))).))))).).))))... 16 16 21 0 0 0.110000 CDS
hsa_miR_1185_2_3p ENSG00000141736_ENST00000269571_17_1 SEQ_FROM_1725_1745 0 test.seq -15.00 TCCAGGGCCCACCCAGTGTGT ATATACAGGGGGAGACTCTCAT ...(((((((.(((.(((((( )))))).))))).).))))... 16 16 21 0 0 0.110000 CDS
hsa_miR_1185_5p ENSG00000141736_ENST00000269571_17_1 SEQ_FROM_3232_3253 0 test.seq -13.10 GTACCCCAGCAGGGCTTCTTCT AGAGGATACCCTTTGTATGTT ......(((.((((..(((((( ))))))..)))))))...... 13 13 22 0 0 0.076200 CDS
hsa_miR_1193 ENSG00000141736_ENST00000269571_17_1 SEQ_FROM_65_84 0 test.seq -24.20 GCGCGCCCGGCCCCCACCCC GGGATGGTAGACCGGTGACGTGC (((((((((((..(((.((( ))).)))..).)))).).))))) 17 17 20 0 0 0.020200 5'UTR
hsa_miR_1193 ENSG00000141736_ENST00000269571_17_1 SEQ_FROM_90_113 0 test.seq -19.30 GCACCCCGCGCCCCGCGCCCTCCC GGGATGGTAGACCGGTGACGTGC ((((....((((...((((.(((( )))).))).)...))))..)))) 16 16 24 0 0 0.001650 5'UTR
hsa_miR_1193 ENSG00000141736_ENST00000269571_17_1 SEQ_FROM_518_542 0 test.seq -14.80 GAGACCCGCTGAACAATACCACCCC GGGATGGTAGACCGGTGACGTGC ......(((((.....(((((.((( ))).)))))...)))))...... 13 13 25 0 0 0.022900 CDS
hsa_miR_1193 ENSG00000141736_ENST00000269571_17_1 SEQ_FROM_354_371 0 test.seq -13.70 GCCCACCAATGCCAGCCT GGGATGGTAGACCGGTGACGTGC (((((((..(((((.((( ))).)))))....))))..).)) 15 15 18 0 0 0.007250 CDS
hsa_miR_1193 ENSG00000141736_ENST00000269571_17_1 SEQ_FROM_909_929 0 test.seq -15.90 TGACTGCCTGGCCTGCCTCCA GGGATGGTAGACCGGTGACGTGC ..((..(((((.((((((((. .))).))))).)))).)..)).. 15 15 21 0 0 0.064600 CDS
hsa_miR_1193 ENSG00000141736_ENST00000269571_17_1 SEQ_FROM_1034_1059 0 test.seq -22.60 GCGCCAGCTGTGTGACTGCCTGTCCC GGGATGGTAGACCGGTGACGTGC ((((..((((.((..(((((.((((( ))))))))))))))))...)))) 20 20 26 0 0 0.253000 CDS
hsa_miR_1193 ENSG00000141736_ENST00000269571_17_1 SEQ_FROM_1051_1074 0 test.seq -15.90 GCCTGTCCCTACAACTACCTTTCT GGGATGGTAGACCGGTGACGTGC ((.((((((.....(((((.(((( )))).)))))...)).)))).)) 17 17 24 0 0 0.253000 CDS
hsa_miR_1193 ENSG00000141736_ENST00000269571_17_1 SEQ_FROM_814_835 0 test.seq -18.50 GTCTGTGCCGGTGGCTGTGCCC GGGATGGTAGACCGGTGACGTGC ...(((((((((.(((((.((( ))))))))..)))))).)))... 17 17 22 0 0 0.037500 CDS
hsa_miR_1193 ENSG00000141736_ENST00000269571_17_1 SEQ_FROM_1544_1565 0 test.seq -16.20 GCAGTGGACTGGCCCTCATCCA GGGATGGTAGACCGGTGACGTGC (((((.(.(((((..((((((. .))))))..).))))).)).))) 17 17 22 0 0 0.154000 CDS
hsa_miR_1193 ENSG00000141736_ENST00000269571_17_1 SEQ_FROM_1633_1655 0 test.seq -13.90 GCTCTGCTCCACACTGCCAACCG GGGATGGTAGACCGGTGACGTGC ((.(..(.((...((((((.((. .)).))))))...)).)..).)) 14 14 23 0 0 0.077400 CDS
hsa_miR_1193 ENSG00000141736_ENST00000269571_17_1 SEQ_FROM_1675_1697 0 test.seq -15.40 GGCGAGGGCCTGGCCTGCCACCA GGGATGGTAGACCGGTGACGTGC .......(((.((.((((((((. .)).)))))).)))))....... 13 13 23 0 0 0.110000 CDS
hsa_miR_1193 ENSG00000141736_ENST00000269571_17_1 SEQ_FROM_2417_2440 0 test.seq -13.10 AAGTGTTGAGGGAAAACACATCCC GGGATGGTAGACCGGTGACGTGC ....((((..((...((.(((((( ))))))))...))..)))).... 14 14 24 0 0 0.051100 CDS
hsa_miR_1193 ENSG00000141736_ENST00000269571_17_1 SEQ_FROM_2822_2843 0 test.seq -18.90 GGATGGCGCTGGAGTCCATTCT GGGATGGTAGACCGGTGACGTGC (.(((.((((((...((((((( )))))))....)))))).))).) 17 17 22 0 0 0.338000 CDS
hsa_miR_1193 ENSG00000141736_ENST00000269571_17_1 SEQ_FROM_3293_3313 0 test.seq -15.30 ACAGGCACCGCAGCTCATCTA GGGATGGTAGACCGGTGACGTGC .((.((((((..((.(((((. .)))))))....))))).).)). 15 15 21 0 0 0.054900 CDS
hsa_miR_1193 ENSG00000141736_ENST00000269571_17_1 SEQ_FROM_3506_3526 0 test.seq -14.70 CCACAGTACCCCTGCCCTCTG GGGATGGTAGACCGGTGACGTGC .(((..((((.(((((.(((. .))).)))))...))))..))). 15 15 21 0 0 0.246000 CDS
hsa_miR_1193 ENSG00000141736_ENST00000269571_17_1 SEQ_FROM_3588_3606 0 test.seq -12.10 AGATGTTCGGCCCCAGCCC GGGATGGTAGACCGGTGACGTGC ..(((((((((.(((.((( ))).)))..).)))..))))).. 15 15 19 0 0 0.024500 CDS
hsa_miR_1193 ENSG00000141736_ENST00000269571_17_1 SEQ_FROM_3838_3861 0 test.seq -15.70 CCACCAGAGCGGGGGGCTCCACCC GGGATGGTAGACCGGTGACGTGC .(((....((.((...(((((((( ))).))).)).)).))...))). 15 15 24 0 0 0.138000 CDS
hsa_miR_1197 ENSG00000141736_ENST00000269571_17_1 SEQ_FROM_3615_3634 0 test.seq -12.00 CCGAGAGGGCCCTCTGCCTG TAGGACACATGGTCTACTTCT ..(((.(((((...(((((( )))).))...))))).))).. 14 14 20 0 0 0.088800 CDS
hsa_miR_1197 ENSG00000141736_ENST00000269571_17_1 SEQ_FROM_3947_3966 0 test.seq -16.90 AGAAGCCCTGATGTGTCCTC TAGGACACATGGTCTACTTCT (((((...(.(((((((((. .))))))))).)....))))) 15 15 20 0 0 0.147000 3'UTR
hsa_miR_1199_3p ENSG00000141736_ENST00000269571_17_1 SEQ_FROM_903_925 0 test.seq -17.60 GCACTCTGACTGCCTGGCCTGCC TGCGGCCGGTGCTCAACCTGC (((...(((..((((((((.((. .)))))))).)))))...))) 16 16 23 0 0 0.064600 CDS
hsa_miR_1199_3p ENSG00000141736_ENST00000269571_17_1 SEQ_FROM_824_841 0 test.seq -17.30 GTGGCTGTGCCCGCTGCA TGCGGCCGGTGCTCAACCTGC ((((.((.(((((((((( ))))).))).)).)).)).)) 16 16 18 0 0 0.037500 CDS
hsa_miR_1199_3p ENSG00000141736_ENST00000269571_17_1 SEQ_FROM_863_885 0 test.seq -20.10 GCTGCCATGAGCAGTGTGCTGCC TGCGGCCGGTGCTCAACCTGC ((.....((((((.((.(((((. .))))))).))))))....)) 15 15 23 0 0 0.037500 CDS
hsa_miR_1199_3p ENSG00000141736_ENST00000269571_17_1 SEQ_FROM_1683_1703 0 test.seq -16.90 CCTGGCCTGCCACCAGCTGTG TGCGGCCGGTGCTCAACCTGC ...((...((.(((.(((((. .))))).)))))....))... 12 12 21 0 0 0.110000 CDS
hsa_miR_1199_5p ENSG00000141736_ENST00000269571_17_1 SEQ_FROM_757_776 0 test.seq -16.90 AAGGGCTCCCGCTGCTGGGG CCTGAGCCCGGGCCGCGCAG ..(.((.((((..(((.((( ))).))).))))..)).).. 13 13 20 0 0 0.257000 CDS
hsa_miR_1199_5p ENSG00000141736_ENST00000269571_17_1 SEQ_FROM_2302_2322 0 test.seq -15.94 CTGAAAGAGACGGAGCTGAGG CCTGAGCCCGGGCCGCGCAG (((.......(((.(((.((( ))).)))))).......))) 12 12 21 0 0 0.261000 CDS
hsa_miR_1200 ENSG00000141736_ENST00000269571_17_1 SEQ_FROM_554_576 0 test.seq -17.60 CCTCCCCAGGAGGCCTGCGGGAG CTCCTGAGCCATTCTGAGCCTC ......((((((((...(((((( )))))).))).)))))...... 14 14 23 0 0 0.249000 CDS
hsa_miR_1200 ENSG00000141736_ENST00000269571_17_1 SEQ_FROM_758_778 0 test.seq -21.40 AGGGCTCCCGCTGCTGGGGAG CTCCTGAGCCATTCTGAGCCTC .((((((.....(((.((((( ))))).)))......)))))). 14 14 21 0 0 0.257000 CDS
hsa_miR_1200 ENSG00000141736_ENST00000269571_17_1 SEQ_FROM_3948_3971 0 test.seq -13.70 GAAGCCCTGATGTGTCCTCAGGGA CTCCTGAGCCATTCTGAGCCTC ((.((.(.((.(((..(((((((. .))))))).))))).).)).)) 17 17 24 0 0 0.147000 3'UTR
hsa_miR_1202 ENSG00000141736_ENST00000269571_17_1 SEQ_FROM_631_648 0 test.seq -16.10 AACCCCCAGCTCTGCTAC GTGCCAGCTGCAGTGGGGGAG ..((((((((.(((.((( ))).)))..))..)))))).. 14 14 18 0 0 0.046900 CDS
hsa_miR_1202 ENSG00000141736_ENST00000269571_17_1 SEQ_FROM_939_960 0 test.seq -13.90 CAGTGGCATCTGTGAGCTGCAC GTGCCAGCTGCAGTGGGGGAG ......((.((((.(((((((( ))).)))))))))))...... 14 14 22 0 0 0.031800 CDS
hsa_miR_1202 ENSG00000141736_ENST00000269571_17_1 SEQ_FROM_1092_1113 0 test.seq -19.60 CACCCTCGTCTGCCCCCTGCAC GTGCCAGCTGCAGTGGGGGAG ..((((((.((((...(((((( ))).)))..)))))))))).. 16 16 22 0 0 0.054900 CDS
hsa_miR_1202 ENSG00000141736_ENST00000269571_17_1 SEQ_FROM_849_870 0 test.seq -21.20 ACTGCCCACTGACTGCTGCCAT GTGCCAGCTGCAGTGGGGGAG ..(.(((((((...((((.((( ))).))))..))))))).).. 15 15 22 0 0 0.037500 CDS
hsa_miR_1202 ENSG00000141736_ENST00000269571_17_1 SEQ_FROM_2034_2051 0 test.seq -16.20 TTGCCCCATCAACTGCAC GTGCCAGCTGCAGTGGGGGAG ((.((((((((.(((((( ))).))).))..)))))).)) 16 16 18 0 0 0.119000 CDS
hsa_miR_1202 ENSG00000141736_ENST00000269571_17_1 SEQ_FROM_1687_1706 0 test.seq -22.40 GCCTGCCACCAGCTGTGCGC GTGCCAGCTGCAGTGGGGGAG ..((.((((((((((.(((( ))))))))))..)))).)).. 16 16 20 0 0 0.110000 CDS
hsa_miR_1202 ENSG00000141736_ENST00000269571_17_1 SEQ_FROM_1702_1725 0 test.seq -18.40 TGCGCCCGAGGGCACTGCTGGGGT GTGCCAGCTGCAGTGGGGGAG ..(.((((...(((..(((((.(. .).))))))))..)))).).. 14 14 24 0 0 0.110000 CDS
hsa_miR_1202 ENSG00000141736_ENST00000269571_17_1 SEQ_FROM_2808_2830 0 test.seq -19.10 GGTGCCCATCAAGTGGATGGCGC GTGCCAGCTGCAGTGGGGGAG ..(.(((((...(..(.(((((( )))))).)..).))))).).. 14 14 23 0 0 0.338000 CDS
hsa_miR_1202 ENSG00000141736_ENST00000269571_17_1 SEQ_FROM_3979_3999 0 test.seq -21.80 AGGCCTGACTTCTGCTGGCAT GTGCCAGCTGCAGTGGGGGAG ...(((.(((.(.(((((((( )))))))).).))).)))... 15 15 21 0 0 0.347000 3'UTR
hsa_miR_1203 ENSG00000141736_ENST00000269571_17_1 SEQ_FROM_756_775 0 test.seq -15.30 TAAGGGCTCCCGCTGCTGGG CCCGGAGCCAGGATGCAGCTC .....(((((.(((.((((( ))))))))..))).))..... 13 13 20 0 0 0.257000 CDS
hsa_miR_1204 ENSG00000141736_ENST00000269571_17_1 SEQ_FROM_2009_2028 0 test.seq -15.40 CAGATGAGGAGGGCGCATGC TCGTGGCCTGGTCTCCATTAT ..(((((((.((((.((((. .))))))))..))).)))).. 15 15 20 0 0 0.119000 CDS
hsa_miR_1204 ENSG00000141736_ENST00000269571_17_1 SEQ_FROM_4027_4047 0 test.seq -18.70 TTCCAGGGGAACCTGCCATGC TCGTGGCCTGGTCTCCATTAT .....(((((.((.((((((. .))))))..)))))))..... 13 13 21 0 0 0.030600 3'UTR
hsa_miR_1205 ENSG00000141736_ENST00000269571_17_1 SEQ_FROM_3226_3244 0 test.seq -12.10 TATCTGGTACCCCAGCAGG TCTGCAGGGTTTGCTTTGAG .....((((.(((.((((( ))))).)))..))))..... 12 12 19 0 0 0.076200 CDS
hsa_miR_1205 ENSG00000141736_ENST00000269571_17_1 SEQ_FROM_3930_3949 0 test.seq -15.10 CAGAAGGCCAAGTCCGCAGA TCTGCAGGGTTTGCTTTGAG ...(((((.((..((((((( ))))).))..)))))))... 14 14 20 0 0 0.147000 3'UTR
hsa_miR_1206 ENSG00000141736_ENST00000269571_17_1 SEQ_FROM_852_875 0 test.seq -12.30 GCCCACTGACTGCTGCCATGAGCA TGTTCATGTAGATGTTTAAGC ((.....(((..((((.((((((( )))))))))))..)))...)) 16 16 24 0 0 0.037500 CDS
hsa_miR_1206 ENSG00000141736_ENST00000269571_17_1 SEQ_FROM_2615_2632 0 test.seq -12.40 CCCAGGACCTGCTGAACT TGTTCATGTAGATGTTTAAGC .....((((((((((((. .))))).))))..)))..... 12 12 18 0 0 0.235000 CDS
hsa_miR_1207_3p ENSG00000141736_ENST00000269571_17_1 SEQ_FROM_2653_2668 0 test.seq -12.30 GGGATGAGCTACCTGG TCAGCTGGCCCTCATTTC (..((((((((.(((( )))).))))..))))..) 13 13 16 0 0 0.302000 CDS
hsa_miR_1207_5p ENSG00000141736_ENST00000269571_17_1 SEQ_FROM_93_114 0 test.seq -26.60 CCCCGCGCCCCGCGCCCTCCCA TGGCAGGGAGGCTGGGAGGGG ((((...(((.((.((((.((( ))).))))..)).))).)))) 16 16 22 0 0 0.001650 5'UTR
hsa_miR_1207_5p ENSG00000141736_ENST00000269571_17_1 SEQ_FROM_106_128 0 test.seq -34.60 GCCCTCCCAGCCGGGTCCAGCCG TGGCAGGGAGGCTGGGAGGGG .(((((((((((...(((.(((( )))).))).))))))))))). 18 18 23 0 0 0.001650 5'UTR
hsa_miR_1207_5p ENSG00000141736_ENST00000269571_17_1 SEQ_FROM_190_210 0 test.seq -31.30 CTCCTCCTCGCCCTCTTGCCC TGGCAGGGAGGCTGGGAGGGG ((((((((.(((..((((((. .))))))..))).)))))))) 17 17 21 0 0 0.183000 CDS
hsa_miR_1207_5p ENSG00000141736_ENST00000269571_17_1 SEQ_FROM_252_271 0 test.seq -23.10 GAAGCTGCGGCTCCCTGCCA TGGCAGGGAGGCTGGGAGGGG .....(.((((((((((((( ))))))))).)))).)..... 14 14 20 0 0 0.338000 CDS
hsa_miR_1207_5p ENSG00000141736_ENST00000269571_17_1 SEQ_FROM_338_357 0 test.seq -25.80 TGGAACTCACCTACCTGCCC TGGCAGGGAGGCTGGGAGGGG .....(((((((.((((((. .)))))).))).))))..... 13 13 20 0 0 0.007250 CDS
hsa_miR_1207_5p ENSG00000141736_ENST00000269571_17_1 SEQ_FROM_354_375 0 test.seq -22.10 GCCCACCAATGCCAGCCTGTCC TGGCAGGGAGGCTGGGAGGGG .(((.((...(((..((((((. .))))))..)))..)).))). 14 14 22 0 0 0.007250 CDS
hsa_miR_1207_5p ENSG00000141736_ENST00000269571_17_1 SEQ_FROM_906_926 0 test.seq -22.20 CTCTGACTGCCTGGCCTGCCT TGGCAGGGAGGCTGGGAGGGG ((((..((((((..((((((. .)))))).)))).))..)))) 16 16 21 0 0 0.064600 CDS
hsa_miR_1207_5p ENSG00000141736_ENST00000269571_17_1 SEQ_FROM_910_929 0 test.seq -23.10 GACTGCCTGGCCTGCCTCCA TGGCAGGGAGGCTGGGAGGGG ..((.((..((((.(((((( ))).))).))))..)).)).. 14 14 20 0 0 0.064600 CDS
hsa_miR_1207_5p ENSG00000141736_ENST00000269571_17_1 SEQ_FROM_1052_1075 0 test.seq -17.40 CCTGTCCCTACAACTACCTTTCTA TGGCAGGGAGGCTGGGAGGGG (((.((((.....((.((((.((( ))).))))))...)))).))) 16 16 24 0 0 0.253000 CDS
hsa_miR_1207_5p ENSG00000141736_ENST00000269571_17_1 SEQ_FROM_1093_1114 0 test.seq -27.90 ACCCTCGTCTGCCCCCTGCACA TGGCAGGGAGGCTGGGAGGGG .(((((.((.(((((((((.(( )))))))).))).))))))). 18 18 22 0 0 0.054900 CDS
hsa_miR_1207_5p ENSG00000141736_ENST00000269571_17_1 SEQ_FROM_815_835 0 test.seq -20.90 TCTGTGCCGGTGGCTGTGCCC TGGCAGGGAGGCTGGGAGGGG (((.(.(((((..((.((((. .)))).))..))))).).))) 15 15 21 0 0 0.037500 CDS
hsa_miR_1207_5p ENSG00000141736_ENST00000269571_17_1 SEQ_FROM_853_869 0 test.seq -16.10 CCCACTGACTGCTGCCA TGGCAGGGAGGCTGGGAGGGG (((.((..((.(((((( ))))))...))..))...))) 13 13 17 0 0 0.037500 CDS
hsa_miR_1207_5p ENSG00000141736_ENST00000269571_17_1 SEQ_FROM_1629_1651 0 test.seq -19.60 CCAAGCTCTGCTCCACACTGCCA TGGCAGGGAGGCTGGGAGGGG ((...(((.((..(...(((((( )))))).)..)).)))...)) 14 14 23 0 0 0.077400 CDS
hsa_miR_1207_5p ENSG00000141736_ENST00000269571_17_1 SEQ_FROM_2510_2528 0 test.seq -17.00 GCCTTCTGGGCATCTGCCT TGGCAGGGAGGCTGGGAGGGG ....(((.(((.((((((. .))))))...))).))).... 12 12 19 0 0 0.228000 CDS
hsa_miR_1207_5p ENSG00000141736_ENST00000269571_17_1 SEQ_FROM_2610_2628 0 test.seq -21.80 GGGCTCCCAGGACCTGCTG TGGCAGGGAGGCTGGGAGGGG ...(((((((..((((((. .))))))....)))))))... 13 13 19 0 0 0.235000 CDS
hsa_miR_1207_5p ENSG00000141736_ENST00000269571_17_1 SEQ_FROM_1745_1766 0 test.seq -14.00 TCAACTGCAGCCAGTTCCTTCG TGGCAGGGAGGCTGGGAGGGG .......(((((..(((((((( ))).))))))))))....... 13 13 22 0 0 0.110000 CDS
hsa_miR_1207_5p ENSG00000141736_ENST00000269571_17_1 SEQ_FROM_3153_3173 0 test.seq -18.60 TCCCTTGGACAGCACCTTCTA TGGCAGGGAGGCTGGGAGGGG ((((((...((((.(((.((( ))).)))...)))).)))))) 16 16 21 0 0 0.253000 CDS
hsa_miR_1207_5p ENSG00000141736_ENST00000269571_17_1 SEQ_FROM_3249_3268 0 test.seq -24.50 CTTCTGTCCAGACCCTGCCC TGGCAGGGAGGCTGGGAGGGG (((((.(((((.(((((((. .)))))))...)))))))))) 17 17 20 0 0 0.076200 CDS
hsa_miR_1207_5p ENSG00000141736_ENST00000269571_17_1 SEQ_FROM_3501_3522 0 test.seq -22.10 GGACCCCACAGTACCCCTGCCC TGGCAGGGAGGCTGGGAGGGG .....((.((((..(((((((. .)))))))..))))))..... 13 13 22 0 0 0.246000 CDS
hsa_miR_1207_5p ENSG00000141736_ENST00000269571_17_1 SEQ_FROM_3547_3570 0 test.seq -27.70 CCCCTGACCTGCAGCCCCCAGCCT TGGCAGGGAGGCTGGGAGGGG (((((..((..((((((((.(((. .))).))).)))))))))))) 18 18 24 0 0 0.026100 CDS
hsa_miR_1207_5p ENSG00000141736_ENST00000269571_17_1 SEQ_FROM_3594_3612 0 test.seq -24.10 TCGGCCCCAGCCCCCTTCG TGGCAGGGAGGCTGGGAGGGG .....(((((((((((((( ))).)))).)))))))..... 14 14 19 0 0 0.024500 CDS
hsa_miR_1207_5p ENSG00000141736_ENST00000269571_17_1 SEQ_FROM_3662_3683 0 test.seq -15.50 AAAGGCCCAAGACTCTCTCCCC TGGCAGGGAGGCTGGGAGGGG .....((((...((((((.((. .)).))))))..))))..... 12 12 22 0 0 0.121000 CDS
hsa_miR_1207_5p ENSG00000141736_ENST00000269571_17_1 SEQ_FROM_3769_3789 0 test.seq -24.40 GCCCCTCAGCCCCACCCTCCT TGGCAGGGAGGCTGGGAGGGG .((((((((((...((((((. .)).)))).))))))).))). 16 16 21 0 0 0.000707 CDS
hsa_miR_1207_5p ENSG00000141736_ENST00000269571_17_1 SEQ_FROM_3778_3796 0 test.seq -28.70 CCCCACCCTCCTCCTGCCT TGGCAGGGAGGCTGGGAGGGG ((((.(((.(((((((((. .)))).)))))..))).)))) 16 16 19 0 0 0.000707 CDS
hsa_miR_1207_5p ENSG00000141736_ENST00000269571_17_1 SEQ_FROM_3854_3871 0 test.seq -22.10 CTCCACCCAGCACCTTCA TGGCAGGGAGGCTGGGAGGGG ((((.((((((.(((((( ))).)))...)))))).)))) 16 16 18 0 0 0.138000 CDS
hsa_miR_1207_5p ENSG00000141736_ENST00000269571_17_1 SEQ_FROM_4014_4031 0 test.seq -20.00 GCCCTCCGACCACTTCCA TGGCAGGGAGGCTGGGAGGGG .((((((.(((.(((((( ))).)))..)).).)))))). 15 15 18 0 0 0.030600 3'UTR
hsa_miR_1207_5p ENSG00000141736_ENST00000269571_17_1 SEQ_FROM_4023_4044 0 test.seq -25.20 CCACTTCCAGGGGAACCTGCCA TGGCAGGGAGGCTGGGAGGGG ((.(((((((.....((((((( )))))))....))))))).)) 16 16 22 0 0 0.030600 3'UTR
hsa_miR_1207_5p ENSG00000141736_ENST00000269571_17_1 SEQ_FROM_4495_4517 0 test.seq -21.00 CTTCTCCACACCCACTTTGTCCA TGGCAGGGAGGCTGGGAGGGG (((((((.((.((.(((((.((( )))))))).)).))))))))) 19 19 23 0 0 0.007410 3'UTR
hsa_miR_1208 ENSG00000141736_ENST00000269571_17_1 SEQ_FROM_860_879 0 test.seq -19.50 ACTGCTGCCATGAGCAGTGT TCACTGTTCAGACAGGCGGA .(((((....(((((((((. .)))))))))....))))). 14 14 20 0 0 0.037500 CDS
hsa_miR_1208 ENSG00000141736_ENST00000269571_17_1 SEQ_FROM_1860_1882 0 test.seq -12.90 TCAGCCCCAGAATGGCTCAGTGA TCACTGTTCAGACAGGCGGA ((.(((......(((..(((((( )))))).)))....))).)) 14 14 23 0 0 0.052600 CDS
hsa_miR_1208 ENSG00000141736_ENST00000269571_17_1 SEQ_FROM_2618_2637 0 test.seq -24.80 AGGACCTGCTGAACTGGTGT TCACTGTTCAGACAGGCGGA ....((((((((((.((((. .)))))))))).)))).... 14 14 20 0 0 0.235000 CDS
hsa_miR_1208 ENSG00000141736_ENST00000269571_17_1 SEQ_FROM_1684_1704 0 test.seq -14.90 CTGGCCTGCCACCAGCTGTGC TCACTGTTCAGACAGGCGGA .(.(((((.(...(((.(((. .))).)))..).))))).). 13 13 21 0 0 0.110000 CDS
hsa_miR_1224_5p ENSG00000141736_ENST00000269571_17_1 SEQ_FROM_989_1006 0 test.seq -14.50 ACACGTTTGAGTCCATGC GTGAGGACTCGGGAGGTGG .(((.(((((((((.((( ))).)))))))))..))). 15 15 18 0 0 0.131000 CDS
hsa_miR_1224_5p ENSG00000141736_ENST00000269571_17_1 SEQ_FROM_1626_1646 0 test.seq -12.40 GCACCAAGCTCTGCTCCACAC GTGAGGACTCGGGAGGTGG .((((...(((...(((.((( ))).)))...))).)))). 13 13 21 0 0 0.077400 CDS
hsa_miR_1224_5p ENSG00000141736_ENST00000269571_17_1 SEQ_FROM_2985_3002 0 test.seq -13.80 CCAGCCCCCCATCTGCAC GTGAGGACTCGGGAGGTGG (((.(((((..(((.((( ))).)))...))).))))) 14 14 18 0 0 0.007190 CDS
hsa_miR_1224_5p ENSG00000141736_ENST00000269571_17_1 SEQ_FROM_3950_3968 0 test.seq -16.10 AGCCCTGATGTGTCCTCAG GTGAGGACTCGGGAGGTGG ...(((..((.(((((((. .))))))).))..)))... 12 12 19 0 0 0.147000 3'UTR
hsa_miR_1225_3p ENSG00000141736_ENST00000269571_17_1 SEQ_FROM_828_849 0 test.seq -19.40 CTGTGCCCGCTGCAAGGGGCCA TGAGCCCCTGTGCCGCCCCCAG (((.(...((.((((((((((( )).)))))).))).))..)))) 17 17 22 0 0 0.037500 CDS
hsa_miR_1225_3p ENSG00000141736_ENST00000269571_17_1 SEQ_FROM_1853_1878 0 test.seq -14.30 CTGAGTGTCAGCCCCAGAATGGCTCA TGAGCCCCTGTGCCGCCCCCAG (((.(.((..((..(((...(((((( )))))).))).)).)).).))) 17 17 26 0 0 0.052600 CDS
hsa_miR_1225_5p ENSG00000141736_ENST00000269571_17_1 SEQ_FROM_1545_1566 0 test.seq -16.40 CAGTGGACTGGCCCTCATCCAC GTGGGTACGGCCCAGTGGGGGG ......(((((.((..(((((( ))))))..)).)))))...... 13 13 22 0 0 0.154000 CDS
hsa_miR_1225_5p ENSG00000141736_ENST00000269571_17_1 SEQ_FROM_1622_1644 0 test.seq -17.60 ACCCGCACCAAGCTCTGCTCCAC GTGGGTACGGCCCAGTGGGGGG ..((.(((...(((.(((.(((( ))))))).)))...))).)).. 15 15 23 0 0 0.077400 CDS
hsa_miR_1225_5p ENSG00000141736_ENST00000269571_17_1 SEQ_FROM_817_837 0 test.seq -26.60 TGTGCCGGTGGCTGTGCCCGC GTGGGTACGGCCCAGTGGGGGG (.(.(((.((((((((((((( )))))))))).))).))).).) 18 18 21 0 0 0.037500 CDS
hsa_miR_1225_5p ENSG00000141736_ENST00000269571_17_1 SEQ_FROM_833_857 0 test.seq -31.70 CCCGCTGCAAGGGGCCACTGCCCAC GTGGGTACGGCCCAGTGGGGGG (((.(..(...(((((..((((((( ))))))).))))).)..).))) 17 17 25 0 0 0.037500 CDS
hsa_miR_1225_5p ENSG00000141736_ENST00000269571_17_1 SEQ_FROM_2035_2055 0 test.seq -21.90 TGCCCCATCAACTGCACCCAC GTGGGTACGGCCCAGTGGGGGG (.((((((...(((.(((((( )))))).)))....)))))).) 16 16 21 0 0 0.119000 CDS
hsa_miR_1225_5p ENSG00000141736_ENST00000269571_17_1 SEQ_FROM_1712_1736 0 test.seq -23.10 GGCACTGCTGGGGTCCAGGGCCCAC GTGGGTACGGCCCAGTGGGGGG ....(..(((((..((...(((((( ))))))..)))))))..).... 14 14 25 0 0 0.110000 CDS
hsa_miR_1225_5p ENSG00000141736_ENST00000269571_17_1 SEQ_FROM_3287_3310 0 test.seq -19.30 TCCACCACAGGCACCGCAGCTCAT GTGGGTACGGCCCAGTGGGGGG (((.((((.((..(((..(((((( )))))).))).)).)))).))) 18 18 24 0 0 0.054900 CDS
hsa_miR_1225_5p ENSG00000141736_ENST00000269571_17_1 SEQ_FROM_3877_3898 0 test.seq -17.20 ACACCTACGGCAGAGAACCCAG GTGGGTACGGCCCAGTGGGGGG ...((((((((...(.(((((. .))))).).)))..)))))... 14 14 22 0 0 0.389000 CDS
hsa_miR_1225_5p ENSG00000141736_ENST00000269571_17_1 SEQ_FROM_3818_3841 0 test.seq -24.00 TCTATTACTGGGACCAGGACCCAC GTGGGTACGGCCCAGTGGGGGG ....((((((((.((...(((((( ))))))..)))))))))).... 16 16 24 0 0 0.138000 CDS
hsa_miR_1226_3p ENSG00000141736_ENST00000269571_17_1 SEQ_FROM_1027_1048 0 test.seq -13.30 ACATTCGGCGCCAGCTGTGTGA TCACCAGCCCTGTGTTCCCTAG ......(((((..((((.(((( ))))))))...)))))...... 13 13 22 0 0 0.253000 CDS
hsa_miR_1226_3p ENSG00000141736_ENST00000269571_17_1 SEQ_FROM_813_833 0 test.seq -14.70 TGTCTGTGCCGGTGGCTGTGC TCACCAGCCCTGTGTTCCCTAG .......(((((.(((((((. .)).)))))))).))....... 12 12 21 0 0 0.037500 CDS
hsa_miR_1226_3p ENSG00000141736_ENST00000269571_17_1 SEQ_FROM_1708_1724 0 test.seq -15.00 CGAGGGCACTGCTGGGG TCACCAGCCCTGTGTTCCCTAG ..(((((((.((((((( )).)))))...)))..)))).. 14 14 17 0 0 0.110000 CDS
hsa_miR_1226_5p ENSG00000141736_ENST00000269571_17_1 SEQ_FROM_256_278 0 test.seq -14.70 CTGCGGCTCCCTGCCAGTCCCGA GTGAGGGCATGCAGGCCTGGATGGGG ((.((.((.(((((..((((((. .)).))))..)))))...)).)).)) 17 17 23 0 0 0.338000 CDS
hsa_miR_1226_5p ENSG00000141736_ENST00000269571_17_1 SEQ_FROM_477_503 0 test.seq -22.70 GCTCTTTGAGGACAACTATGCCCTGGC GTGAGGGCATGCAGGCCTGGATGGGG .(((.((.(((.(...((((((((.(( )).))))))))...)))).)).))). 19 19 27 0 0 0.306000 CDS
hsa_miR_1226_5p ENSG00000141736_ENST00000269571_17_1 SEQ_FROM_763_789 0 test.seq -13.40 TCCCGCTGCTGGGGAGAGAGTTCTGAG GTGAGGGCATGCAGGCCTGGATGGGG (((((...(..((..(...(((((.(. .).)))))...)...))..).))))) 15 15 27 0 0 0.257000 CDS
hsa_miR_1226_5p ENSG00000141736_ENST00000269571_17_1 SEQ_FROM_1035_1062 0 test.seq -18.10 CGCCAGCTGTGTGACTGCCTGTCCCTAC GTGAGGGCATGCAGGCCTGGATGGGG ..(((.(((.((..((((.(((((.((( ))).))))).)))))).))).))).. 20 20 28 0 0 0.253000 CDS
hsa_miR_1226_5p ENSG00000141736_ENST00000269571_17_1 SEQ_FROM_1328_1353 0 test.seq -26.80 CCCCGCTCCAGCCAGAGCAGCTCCAA GTGAGGGCATGCAGGCCTGGATGGGG (((((.(((((((...(((((((((. .)).)))).))).)).)))))))))) 21 21 26 0 0 0.038600 CDS
hsa_miR_1226_5p ENSG00000141736_ENST00000269571_17_1 SEQ_FROM_1089_1113 0 test.seq -23.20 CTGCACCCTCGTCTGCCCCCTGCAC GTGAGGGCATGCAGGCCTGGATGGGG ((.((.((..((((((.((((.((( )))))))...))))))..)).)).)) 19 19 25 0 0 0.054900 CDS
hsa_miR_1226_5p ENSG00000141736_ENST00000269571_17_1 SEQ_FROM_1534_1562 0 test.seq -23.50 AGGGAACTGGGCAGTGGACTGGCCCTCAT GTGAGGGCATGCAGGCCTGGATGGGG ......(..(((..((.(...(((((((( )))))))).).)).)))..)...... 15 15 29 0 0 0.154000 CDS
hsa_miR_1226_5p ENSG00000141736_ENST00000269571_17_1 SEQ_FROM_2991_3017 0 test.seq -23.50 CCCCATCTGCACCATTGATGTCTACAT GTGAGGGCATGCAGGCCTGGATGGGG (((((((((..((..((((((((.((( ))).)))))).))))..))))))))) 22 22 27 0 0 0.007190 CDS
hsa_miR_1226_5p ENSG00000141736_ENST00000269571_17_1 SEQ_FROM_3462_3487 0 test.seq -25.10 CCCCACACATGACCCCAGCCCTCTAC GTGAGGGCATGCAGGCCTGGATGGGG (((((..((.(.((.((((((((.(( )))))))).))..))).))..))))) 20 20 26 0 0 0.070700 CDS
hsa_miR_1226_5p ENSG00000141736_ENST00000269571_17_1 SEQ_FROM_3778_3800 0 test.seq -26.50 CCCCACCCTCCTCCTGCCTTCAG GTGAGGGCATGCAGGCCTGGATGGGG (((((.((.((((.((((((((. .)))))))).).)))...)).))))) 19 19 23 0 0 0.000707 CDS
hsa_miR_1226_5p ENSG00000141736_ENST00000269571_17_1 SEQ_FROM_3836_3859 0 test.seq -23.50 ACCCACCAGAGCGGGGGGCTCCAC GTGAGGGCATGCAGGCCTGGATGGGG .((((((((.((..(.(((((((( ))).)))).).)..)))))).)))). 19 19 24 0 0 0.138000 CDS
hsa_miR_1226_5p ENSG00000141736_ENST00000269571_17_1 SEQ_FROM_3931_3958 0 test.seq -20.40 AGAAGGCCAAGTCCGCAGAAGCCCTGAT GTGAGGGCATGCAGGCCTGGATGGGG ......(((.(((.(((...(((((.(( )).))))).))).))).)))...... 16 16 28 0 0 0.147000 3'UTR
hsa_miR_1226_5p ENSG00000141736_ENST00000269571_17_1 SEQ_FROM_3943_3968 0 test.seq -26.00 CCGCAGAAGCCCTGATGTGTCCTCAG GTGAGGGCATGCAGGCCTGGATGGGG ((.((..((.((((.((((((((((. .)))))))))))))).))...)).)) 20 20 26 0 0 0.147000 3'UTR
hsa_miR_1226_5p ENSG00000141736_ENST00000269571_17_1 SEQ_FROM_4322_4344 0 test.seq -15.90 TGAAACCTAGTACTGCCCCCCAT GTGAGGGCATGCAGGCCTGGATGGGG ......((((..((((.(((((( ))).)))...))))..))))...... 14 14 23 0 0 0.174000 3'UTR
hsa_miR_1227_5p ENSG00000141736_ENST00000269571_17_1 SEQ_FROM_63_81 0 test.seq -28.40 CCGCGCGCCCGGCCCCCAC GTGGGGCCAGGCGGTGG ((((.((((.((((((.(( )))))))).)))))))) 16 16 19 0 0 0.020200 5'UTR
hsa_miR_1227_5p ENSG00000141736_ENST00000269571_17_1 SEQ_FROM_264_278 0 test.seq -19.50 CCCTGCCAGTCCCGA GTGGGGCCAGGCGGTGG (((((((.((((((. .))))))..))))).)) 13 13 15 0 0 0.338000 CDS
hsa_miR_1227_5p ENSG00000141736_ENST00000269571_17_1 SEQ_FROM_90_105 0 test.seq -22.00 GCACCCCGCGCCCCGC GTGGGGCCAGGCGGTGG .((((((..((((((( )))))))..)).)))). 13 13 16 0 0 0.001650 5'UTR
hsa_miR_1227_5p ENSG00000141736_ENST00000269571_17_1 SEQ_FROM_1046_1062 0 test.seq -23.90 TGACTGCCTGTCCCTAC GTGGGGCCAGGCGGTGG (.((((((((.(((((( )))))).)))))))).) 15 15 17 0 0 0.253000 CDS
hsa_miR_1227_5p ENSG00000141736_ENST00000269571_17_1 SEQ_FROM_987_1006 0 test.seq -12.50 AGACACGTTTGAGTCCATGC GTGGGGCCAGGCGGTGG ..((.((((((.((((.((( ))))))))))))))).. 15 15 20 0 0 0.131000 CDS
hsa_miR_1227_5p ENSG00000141736_ENST00000269571_17_1 SEQ_FROM_1322_1338 0 test.seq -20.90 ACACTGCCCCGCTCCAG GTGGGGCCAGGCGGTGG .(((((((..((((((. .))))))..))))))). 13 13 17 0 0 0.038600 CDS
hsa_miR_1227_5p ENSG00000141736_ENST00000269571_17_1 SEQ_FROM_1544_1562 0 test.seq -19.00 GCAGTGGACTGGCCCTCAT GTGGGGCCAGGCGGTGG .((.((..(((((((.((( )))))))))).)).)). 14 14 19 0 0 0.154000 CDS
hsa_miR_1227_5p ENSG00000141736_ENST00000269571_17_1 SEQ_FROM_1626_1644 0 test.seq -19.20 GCACCAAGCTCTGCTCCAC GTGGGGCCAGGCGGTGG .((((..(((..((((((( )))))))..))))))). 14 14 19 0 0 0.077400 CDS
hsa_miR_1227_5p ENSG00000141736_ENST00000269571_17_1 SEQ_FROM_1854_1869 0 test.seq -14.40 TGAGTGTCAGCCCCAG GTGGGGCCAGGCGGTGG (.(.((((.((((((. .))))))..)))).).) 12 12 16 0 0 0.052600 CDS
hsa_miR_1227_5p ENSG00000141736_ENST00000269571_17_1 SEQ_FROM_2025_2042 0 test.seq -23.80 ATGCCAGCCTTGCCCCAT GTGGGGCCAGGCGGTGG ..(((.((((.((((((( ))))))).))))))).. 14 14 18 0 0 0.119000 CDS
hsa_miR_1227_5p ENSG00000141736_ENST00000269571_17_1 SEQ_FROM_1713_1729 0 test.seq -20.90 GCACTGCTGGGGTCCAG GTGGGGCCAGGCGGTGG .(((((((.((.((((. .)))).)).))))))). 13 13 17 0 0 0.110000 CDS
hsa_miR_1227_5p ENSG00000141736_ENST00000269571_17_1 SEQ_FROM_3288_3303 0 test.seq -19.10 CCACCACAGGCACCGC GTGGGGCCAGGCGGTGG (((((.(.(((.(((( )))).)))..).))))) 13 13 16 0 0 0.054900 CDS
hsa_miR_1227_5p ENSG00000141736_ENST00000269571_17_1 SEQ_FROM_3256_3271 0 test.seq -17.10 CCAGACCCTGCCCCGG GTGGGGCCAGGCGGTGG (((..((((((((((. .))))).)))).).))) 13 13 16 0 0 0.076200 CDS
hsa_miR_1227_5p ENSG00000141736_ENST00000269571_17_1 SEQ_FROM_3625_3643 0 test.seq -24.30 CCTCTGCCTGCTGCCCGAC GTGGGGCCAGGCGGTGG ((.(((((((..((((.(( )).))))))))))).)) 15 15 19 0 0 0.088800 CDS
hsa_miR_1227_5p ENSG00000141736_ENST00000269571_17_1 SEQ_FROM_3586_3603 0 test.seq -21.50 CCAGATGTTCGGCCCCAG GTGGGGCCAGGCGGTGG (((..(((..(((((((. .)))))))..))).))) 13 13 18 0 0 0.024500 CDS
hsa_miR_1227_5p ENSG00000141736_ENST00000269571_17_1 SEQ_FROM_3767_3783 0 test.seq -23.70 CTGCCCCTCAGCCCCAC GTGGGGCCAGGCGGTGG (..(((((..((((((( ))))))).))).))..) 13 13 17 0 0 0.000707 CDS
hsa_miR_1227_5p ENSG00000141736_ENST00000269571_17_1 SEQ_FROM_3841_3859 0 test.seq -20.40 CCAGAGCGGGGGGCTCCAC GTGGGGCCAGGCGGTGG (((..((....(((((((( ))))))))..))..))) 13 13 19 0 0 0.138000 CDS
hsa_miR_1228_3p ENSG00000141736_ENST00000269571_17_1 SEQ_FROM_1029_1048 0 test.seq -15.30 ATTCGGCGCCAGCTGTGTGA TCACACCTGCCTCGCCCCCC ....((((...((.(((((( ))))))..))..)))).... 12 12 20 0 0 0.253000 CDS
hsa_miR_1228_5p ENSG00000141736_ENST00000269571_17_1 SEQ_FROM_291_309 0 test.seq -18.50 CATGCTCCGCCACCTCTAC GTGGGCGGGGGCAGGTGTGTG (((((.(((((.((((((( ))))).)).))).)).))))) 17 17 19 0 0 0.204000 CDS
hsa_miR_1228_5p ENSG00000141736_ENST00000269571_17_1 SEQ_FROM_341_359 0 test.seq -26.40 AACTCACCTACCTGCCCAC GTGGGCGGGGGCAGGTGTGTG .((.(((((.((((((((( )))))))))...))))).)). 16 16 19 0 0 0.007250 CDS
hsa_miR_1228_5p ENSG00000141736_ENST00000269571_17_1 SEQ_FROM_988_1010 0 test.seq -21.00 GACACGTTTGAGTCCATGCCCAA GTGGGCGGGGGCAGGTGTGTG .(((((..((..(((.((((((. .))))))))).))..))))). 16 16 23 0 0 0.131000 CDS
hsa_miR_1228_5p ENSG00000141736_ENST00000269571_17_1 SEQ_FROM_1623_1644 0 test.seq -23.00 CCCGCACCAAGCTCTGCTCCAC GTGGGCGGGGGCAGGTGTGTG ..((((((...((((((.(((( ))))))))))...)))))).. 16 16 22 0 0 0.077400 CDS
hsa_miR_1228_5p ENSG00000141736_ENST00000269571_17_1 SEQ_FROM_815_837 0 test.seq -20.90 TCTGTGCCGGTGGCTGTGCCCGC GTGGGCGGGGGCAGGTGTGTG ...(..((..((.((.((((((( ))))))).)).))))..)... 14 14 23 0 0 0.037500 CDS
hsa_miR_1228_5p ENSG00000141736_ENST00000269571_17_1 SEQ_FROM_835_857 0 test.seq -24.90 CGCTGCAAGGGGCCACTGCCCAC GTGGGCGGGGGCAGGTGTGTG (((.(((....(((.(((((((( )))))))).)))...)))))) 17 17 23 0 0 0.037500 CDS
hsa_miR_1228_5p ENSG00000141736_ENST00000269571_17_1 SEQ_FROM_1693_1710 0 test.seq -19.40 CACCAGCTGTGCGCCCGA GTGGGCGGGGGCAGGTGTGTG (((((.((((.((((((. .))))))...)))).)).))) 15 15 18 0 0 0.110000 CDS
hsa_miR_1228_5p ENSG00000141736_ENST00000269571_17_1 SEQ_FROM_1712_1736 0 test.seq -23.60 GGCACTGCTGGGGTCCAGGGCCCAC GTGGGCGGGGGCAGGTGTGTG .((((.(((...((((...(((((( ))))))..)))).))))))). 17 17 25 0 0 0.110000 CDS
hsa_miR_1228_5p ENSG00000141736_ENST00000269571_17_1 SEQ_FROM_3289_3310 0 test.seq -21.20 CACCACAGGCACCGCAGCTCAT GTGGGCGGGGGCAGGTGTGTG ((((((..((.((.(.(((((( ))))))).))))..))).))) 17 17 22 0 0 0.054900 CDS
hsa_miR_1228_5p ENSG00000141736_ENST00000269571_17_1 SEQ_FROM_3239_3259 0 test.seq -19.20 AGCAGGGCTTCTTCTGTCCAG GTGGGCGGGGGCAGGTGTGTG .(((.(.((.((((((((((. .)))))))))).)).).))). 16 16 21 0 0 0.076200 CDS
hsa_miR_1228_5p ENSG00000141736_ENST00000269571_17_1 SEQ_FROM_3622_3642 0 test.seq -22.90 GGCCCTCTGCCTGCTGCCCGA GTGGGCGGGGGCAGGTGTGTG .(((.(((((((.(((((((. .)))))))))))))).).)). 17 17 21 0 0 0.088800 CDS
hsa_miR_1228_5p ENSG00000141736_ENST00000269571_17_1 SEQ_FROM_3665_3685 0 test.seq -13.90 GGCCCAAGACTCTCTCCCCAG GTGGGCGGGGGCAGGTGTGTG .((.((...(((((((((((. .)))).))))).)).)).)). 15 15 21 0 0 0.121000 CDS
hsa_miR_1228_5p ENSG00000141736_ENST00000269571_17_1 SEQ_FROM_3976_3997 0 test.seq -21.40 GGAAGGCCTGACTTCTGCTGGC GTGGGCGGGGGCAGGTGTGTG ...(.(((((.((((((((.(( )).))))))))))))).)... 16 16 22 0 0 0.347000 3'UTR
hsa_miR_1228_5p ENSG00000141736_ENST00000269571_17_1 SEQ_FROM_4499_4518 0 test.seq -21.40 TCCACACCCACTTTGTCCAT GTGGGCGGGGGCAGGTGTGTG ..((((((..(((((((((( ))))))))))...)))))).. 16 16 20 0 0 0.007410 3'UTR
hsa_miR_1229_5p ENSG00000141736_ENST00000269571_17_1 SEQ_FROM_516_539 0 test.seq -16.10 TGGAGACCCGCTGAACAATACCAC GTGGGTAGGGTTTGGGGGAGAGCG ......(((.(..(((..(((((( )).))))..)))..))))...... 13 13 24 0 0 0.022900 CDS
hsa_miR_1229_5p ENSG00000141736_ENST00000269571_17_1 SEQ_FROM_986_1010 0 test.seq -15.70 CAGACACGTTTGAGTCCATGCCCAA GTGGGTAGGGTTTGGGGGAGAGCG ......(.((..(..((.((((((. .))))))))..)..)).)...... 12 12 25 0 0 0.131000 CDS
hsa_miR_1229_5p ENSG00000141736_ENST00000269571_17_1 SEQ_FROM_1543_1566 0 test.seq -16.60 GGCAGTGGACTGGCCCTCATCCAC GTGGGTAGGGTTTGGGGGAGAGCG .((......(..(((((.(((((( )))))))))).)..)......)). 14 14 24 0 0 0.154000 CDS
hsa_miR_1229_5p ENSG00000141736_ENST00000269571_17_1 SEQ_FROM_1618_1644 0 test.seq -23.90 CGGAACCCGCACCAAGCTCTGCTCCAC GTGGGTAGGGTTTGGGGGAGAGCG ......((.(.(((((((((((.(((( ))))))))))))))))))...... 18 18 27 0 0 0.077400 CDS
hsa_miR_1229_5p ENSG00000141736_ENST00000269571_17_1 SEQ_FROM_812_837 0 test.seq -21.70 CTGTCTGTGCCGGTGGCTGTGCCCGC GTGGGTAGGGTTTGGGGGAGAGCG ...(((.(.((((..(((.((((((( ))))))).))))))).).)))... 18 18 26 0 0 0.037500 CDS
hsa_miR_1229_5p ENSG00000141736_ENST00000269571_17_1 SEQ_FROM_831_857 0 test.seq -23.60 TGCCCGCTGCAAGGGGCCACTGCCCAC GTGGGTAGGGTTTGGGGGAGAGCG (((.(.((.(...(((((.(((((((( ))))))))))))).).)).).))) 20 20 27 0 0 0.037500 CDS
hsa_miR_1229_5p ENSG00000141736_ENST00000269571_17_1 SEQ_FROM_2606_2630 0 test.seq -19.40 GCCTGGGCTCCCAGGACCTGCTGAA GTGGGTAGGGTTTGGGGGAGAGCG ..((...(((((((..((((((.(. .).))))))..)))))))..)).. 16 16 25 0 0 0.235000 CDS
hsa_miR_1229_5p ENSG00000141736_ENST00000269571_17_1 SEQ_FROM_2030_2055 0 test.seq -24.30 AGCCTTGCCCCATCAACTGCACCCAC GTGGGTAGGGTTTGGGGGAGAGCG .(((((.(((((..((((..(((((( ))))))..)))))))))))).)). 20 20 26 0 0 0.119000 CDS
hsa_miR_1229_5p ENSG00000141736_ENST00000269571_17_1 SEQ_FROM_1702_1723 0 test.seq -16.30 TGCGCCCGAGGGCACTGCTGGG GTGGGTAGGGTTTGGGGGAGAGCG (((.(((..((((.(((((.(. .).))))).))))..)))...))) 16 16 22 0 0 0.110000 CDS
hsa_miR_1229_5p ENSG00000141736_ENST00000269571_17_1 SEQ_FROM_1717_1740 0 test.seq -21.40 TGCTGGGGTCCAGGGCCCACCCAG GTGGGTAGGGTTTGGGGGAGAGCG ((((....(((.(((((((((((. .))))).))))))..)))..)))) 18 18 24 0 0 0.110000 CDS
hsa_miR_1229_5p ENSG00000141736_ENST00000269571_17_1 SEQ_FROM_2981_3005 0 test.seq -21.80 TGCCCCAGCCCCCCATCTGCACCAT GTGGGTAGGGTTTGGGGGAGAGCG (((.(...(((((..(((((.(((( )))))))))....))))).).))) 18 18 25 0 0 0.007190 CDS
hsa_miR_1229_5p ENSG00000141736_ENST00000269571_17_1 SEQ_FROM_3284_3310 0 test.seq -19.10 TGGTCCACCACAGGCACCGCAGCTCAT GTGGGTAGGGTTTGGGGGAGAGCG ((.((..((.(((((.((...(((((( )))))).))))))).))..)).)) 19 19 27 0 0 0.054900 CDS
hsa_miR_1229_5p ENSG00000141736_ENST00000269571_17_1 SEQ_FROM_3974_3997 0 test.seq -13.60 AGGGAAGGCCTGACTTCTGCTGGC GTGGGTAGGGTTTGGGGGAGAGCG ........((..(.(((((((.(( )).))))))).)..))........ 12 12 24 0 0 0.347000 3'UTR
hsa_miR_1229_5p ENSG00000141736_ENST00000269571_17_1 SEQ_FROM_3817_3841 0 test.seq -18.40 CTCTATTACTGGGACCAGGACCCAC GTGGGTAGGGTTTGGGGGAGAGCG .....(..((.(((((...(((((( ))))))..))))).))..)..... 14 14 25 0 0 0.138000 CDS
hsa_miR_1229_5p ENSG00000141736_ENST00000269571_17_1 SEQ_FROM_4178_4204 0 test.seq -13.40 TAGGGTCCAGTGGATGCCACAGCCCAG GTGGGTAGGGTTTGGGGGAGAGCG .....(((.......(((.(.(((((. .))))).)))).....)))..... 12 12 27 0 0 0.007110 3'UTR
hsa_miR_1229_5p ENSG00000141736_ENST00000269571_17_1 SEQ_FROM_4009_4032 0 test.seq -18.90 GGAGGGCCCTCCGACCACTTCCAG GTGGGTAGGGTTTGGGGGAGAGCG ......(((((.((((.((((((. .)))).)))))).)))))...... 15 15 24 0 0 0.030600 3'UTR
hsa_miR_122_3p ENSG00000141736_ENST00000269571_17_1 SEQ_FROM_810_832 0 test.seq -13.80 CACTGTCTGTGCCGGTGGCTGTG AACGCCATTATCACACTAAATA .......((((..((((((.((. .))))))))..))))....... 12 12 23 0 0 0.037500 CDS
hsa_miR_122_5p ENSG00000141736_ENST00000269571_17_1 SEQ_FROM_94_113 0 test.seq -14.10 CCCGCGCCCCGCGCCCTCCC TGGAGTGTGACAATGGTGTTTG ...(((((...(((.((((. .)))).))).....)))))... 12 12 20 0 0 0.001650 5'UTR
hsa_miR_122_5p ENSG00000141736_ENST00000269571_17_1 SEQ_FROM_1319_1337 0 test.seq -13.70 CCAACACTGCCCCGCTCCA TGGAGTGTGACAATGGTGTTTG ..(((((((..(((((((( ))))))).)....))))))).. 15 15 19 0 0 0.038600 CDS
hsa_miR_122_5p ENSG00000141736_ENST00000269571_17_1 SEQ_FROM_1329_1352 0 test.seq -13.70 CCCGCTCCAGCCAGAGCAGCTCCA TGGAGTGTGACAATGGTGTTTG ...((.(((......(((.((((( )))))))).....))).))... 13 13 24 0 0 0.038600 CDS
hsa_miR_122_5p ENSG00000141736_ENST00000269571_17_1 SEQ_FROM_1623_1643 0 test.seq -16.50 CCCGCACCAAGCTCTGCTCCA TGGAGTGTGACAATGGTGTTTG ...((((((...((((((((( ))))))).))...))))))... 15 15 21 0 0 0.077400 CDS
hsa_miR_122_5p ENSG00000141736_ENST00000269571_17_1 SEQ_FROM_1689_1709 0 test.seq -15.10 CTGCCACCAGCTGTGCGCCCG TGGAGTGTGACAATGGTGTTTG ....(((((..(((((((((( ))).)))).))).))))).... 15 15 21 0 0 0.110000 CDS
hsa_miR_122_5p ENSG00000141736_ENST00000269571_17_1 SEQ_FROM_2824_2844 0 test.seq -15.50 ATGGCGCTGGAGTCCATTCTC TGGAGTGTGACAATGGTGTTTG ..(((((((..(((((((((. .)))))).)))..))))))).. 16 16 21 0 0 0.338000 CDS
hsa_miR_122_5p ENSG00000141736_ENST00000269571_17_1 SEQ_FROM_3294_3313 0 test.seq -14.30 CAGGCACCGCAGCTCATCTA TGGAGTGTGACAATGGTGTTTG (((((((((..((.(((((( )))).)).).)..))))))))) 17 17 20 0 0 0.054900 CDS
hsa_miR_122_5p ENSG00000141736_ENST00000269571_17_1 SEQ_FROM_3835_3858 0 test.seq -15.80 GACCCACCAGAGCGGGGGGCTCCA TGGAGTGTGACAATGGTGTTTG ....(((((....(..(.(((((( )))))).)..)..))))).... 13 13 24 0 0 0.138000 CDS
hsa_miR_122_5p ENSG00000141736_ENST00000269571_17_1 SEQ_FROM_3850_3871 0 test.seq -12.40 GGGGCTCCACCCAGCACCTTCA TGGAGTGTGACAATGGTGTTTG .((((.(((.....(((((((( ))))).)))....))).)))). 15 15 22 0 0 0.138000 CDS
hsa_miR_122_5p ENSG00000141736_ENST00000269571_17_1 SEQ_FROM_4009_4031 0 test.seq -12.14 GGAGGGCCCTCCGACCACTTCCA TGGAGTGTGACAATGGTGTTTG .(((.(((.......((((.((( ))))))).......))).))). 13 13 23 0 0 0.030600 3'UTR
hsa_miR_1231 ENSG00000141736_ENST00000269571_17_1 SEQ_FROM_229_251 0 test.seq -16.20 CAAGTGTGCACCGGCACAGACAT GTGTCTGGGCGGACAGCTGC ..(((.....(((.(.((((((( )))))))).)))...))).. 14 14 23 0 0 0.228000 CDS
hsa_miR_1231 ENSG00000141736_ENST00000269571_17_1 SEQ_FROM_435_454 0 test.seq -15.70 GCAGGTCCCACTGCAGAGGC GTGTCTGGGCGGACAGCTGC ((((((((..((.((((.(( )).)))))).))))..)))) 16 16 20 0 0 0.014800 CDS
hsa_miR_1231 ENSG00000141736_ENST00000269571_17_1 SEQ_FROM_694_716 0 test.seq -12.30 CTGGCTCTCACACTGATAGACAC GTGTCTGGGCGGACAGCTGC ...(((.((.(.((..((((((( ))))))))).))).)))... 15 15 23 0 0 0.302000 CDS
hsa_miR_1231 ENSG00000141736_ENST00000269571_17_1 SEQ_FROM_1322_1342 0 test.seq -16.20 ACACTGCCCCGCTCCAGCCAG GTGTCTGGGCGGACAGCTGC .(((((..((((.((((.((. .)).)))))))).))).)). 15 15 21 0 0 0.038600 CDS
hsa_miR_1231 ENSG00000141736_ENST00000269571_17_1 SEQ_FROM_1800_1818 0 test.seq -16.70 GCAGGGGCTCCCCAGGGAG GTGTCTGGGCGGACAGCTGC ((((..(..(((((((.(. .).)))))).)..)..)))) 13 13 19 0 0 0.257000 CDS
hsa_miR_1231 ENSG00000141736_ENST00000269571_17_1 SEQ_FROM_1815_1836 0 test.seq -16.40 GGAGTATGTGAATGCCAGGCAC GTGTCTGGGCGGACAGCTGC (.(((.(((...(((((((((( )))))).)))).)))))).) 17 17 22 0 0 0.257000 CDS
hsa_miR_1231 ENSG00000141736_ENST00000269571_17_1 SEQ_FROM_2516_2533 0 test.seq -17.90 TGGGCATCTGCCTGACAT GTGTCTGGGCGGACAGCTGC ..(((.(((((((((((( ))))).)))))))..))).. 15 15 18 0 0 0.228000 CDS
hsa_miR_1231 ENSG00000141736_ENST00000269571_17_1 SEQ_FROM_3280_3300 0 test.seq -19.50 GGCATGGTCCACCACAGGCAC GTGTCTGGGCGGACAGCTGC ......((((.((.((((((( ))))))))).))))...... 13 13 21 0 0 0.054900 CDS
hsa_miR_1231 ENSG00000141736_ENST00000269571_17_1 SEQ_FROM_3669_3689 0 test.seq -13.10 CAAGACTCTCTCCCCAGGGAA GTGTCTGGGCGGACAGCTGC ..((.((.(((.((((((.(. .).)))))).))).)))).. 14 14 21 0 0 0.121000 CDS
hsa_miR_1231 ENSG00000141736_ENST00000269571_17_1 SEQ_FROM_3846_3866 0 test.seq -20.80 GCGGGGGGCTCCACCCAGCAC GTGTCTGGGCGGACAGCTGC ((((...(.(((.(((((((( ))).))))).))))..)))) 16 16 21 0 0 0.138000 CDS
hsa_miR_1233_3p ENSG00000141736_ENST00000269571_17_1 SEQ_FROM_768_786 0 test.seq -19.90 CTGCTGGGGAGAGAGTTCT TGAGCCCTGTCCTCCCGCAG ((((.(((((.((.((((. .)))).)).))).)).)))) 15 15 19 0 0 0.257000 CDS
hsa_miR_1233_3p ENSG00000141736_ENST00000269571_17_1 SEQ_FROM_1716_1735 0 test.seq -27.10 CTGCTGGGGTCCAGGGCCCA TGAGCCCTGTCCTCCCGCAG ((((.((((..((((((.(( )).))))))..)))).)))) 16 16 20 0 0 0.110000 CDS
hsa_miR_1233_5p ENSG00000141736_ENST00000269571_17_1 SEQ_FROM_61_82 0 test.seq -31.60 CGCCGCGCGCCCGGCCCCCACC AGTGGGAGGCCAGGGCACGGCA .((((.((.((.(((((((((. .))))).)))).)))).)))). 17 17 22 0 0 0.020200 5'UTR
hsa_miR_1233_5p ENSG00000141736_ENST00000269571_17_1 SEQ_FROM_626_649 0 test.seq -15.20 AGCGGAACCCCCAGCTCTGCTACC AGTGGGAGGCCAGGGCACGGCA .((.(...(((..((.((.((((. .)))).))))..)))..).)). 14 14 24 0 0 0.046900 CDS
hsa_miR_1233_5p ENSG00000141736_ENST00000269571_17_1 SEQ_FROM_913_931 0 test.seq -27.00 TGCCTGGCCTGCCTCCACT AGTGGGAGGCCAGGGCACGGCA ((((((.(((((((((((( ))).))))).)))).)).)))) 18 18 19 0 0 0.064600 CDS
hsa_miR_1233_5p ENSG00000141736_ENST00000269571_17_1 SEQ_FROM_961_982 0 test.seq -25.60 TGCCCAGCCCTGGTCACCTACA AGTGGGAGGCCAGGGCACGGCA ......(((((((((.(((((. .))))).)))))))))...... 14 14 22 0 0 0.131000 CDS
hsa_miR_1233_5p ENSG00000141736_ENST00000269571_17_1 SEQ_FROM_1543_1563 0 test.seq -24.40 GGCAGTGGACTGGCCCTCATC AGTGGGAGGCCAGGGCACGGCA .((.(((..(((((((((((. .))))).))))))..))).)). 16 16 21 0 0 0.154000 CDS
hsa_miR_1233_5p ENSG00000141736_ENST00000269571_17_1 SEQ_FROM_1627_1647 0 test.seq -19.20 CACCAAGCTCTGCTCCACACT AGTGGGAGGCCAGGGCACGGCA ..((..((((((((((.(((( ))))))))..))))))..)).. 16 16 21 0 0 0.077400 CDS
hsa_miR_1233_5p ENSG00000141736_ENST00000269571_17_1 SEQ_FROM_813_838 0 test.seq -30.40 TGTCTGTGCCGGTGGCTGTGCCCGCT AGTGGGAGGCCAGGGCACGGCA ((.(((((((..(((((...(((((( )))))).))))).))))))))) 20 20 26 0 0 0.037500 CDS
hsa_miR_1233_5p ENSG00000141736_ENST00000269571_17_1 SEQ_FROM_1675_1696 0 test.seq -26.20 GGCGAGGGCCTGGCCTGCCACC AGTGGGAGGCCAGGGCACGGCA ......(.((((((((.((((. .)))).)))))))).)...... 13 13 22 0 0 0.110000 CDS
hsa_miR_1233_5p ENSG00000141736_ENST00000269571_17_1 SEQ_FROM_2819_2841 0 test.seq -18.00 AGTGGATGGCGCTGGAGTCCATT AGTGGGAGGCCAGGGCACGGCA .((.(...((.((((..(((((( ))))))...)))).)).).)). 15 15 23 0 0 0.338000 CDS
hsa_miR_1233_5p ENSG00000141736_ENST00000269571_17_1 SEQ_FROM_2975_2997 0 test.seq -26.10 AGCGGCTGCCCCAGCCCCCCATC AGTGGGAGGCCAGGGCACGGCA .((.(.(((((..(((.(((((. .))))).)))..)))))).)). 16 16 23 0 0 0.007190 CDS
hsa_miR_1233_5p ENSG00000141736_ENST00000269571_17_1 SEQ_FROM_3448_3468 0 test.seq -18.50 GGGCTGCAAAGCCTCCCCACA AGTGGGAGGCCAGGGCACGGCA .(.((((...(((((((.((. .)))))))))....))).).). 14 14 21 0 0 0.070700 CDS
hsa_miR_1233_5p ENSG00000141736_ENST00000269571_17_1 SEQ_FROM_3839_3860 0 test.seq -13.60 CACCAGAGCGGGGGGCTCCACC AGTGGGAGGCCAGGGCACGGCA ..((.(.((...((.((((((. .)).)))).))...)).))).. 13 13 22 0 0 0.138000 CDS
hsa_miR_1233_5p ENSG00000141736_ENST00000269571_17_1 SEQ_FROM_4325_4345 0 test.seq -15.60 AACCTAGTACTGCCCCCCATG AGTGGGAGGCCAGGGCACGGCA ..((..(..(((((.(((((. .))))).)).)))..)..)).. 13 13 21 0 0 0.174000 3'UTR
hsa_miR_1233_5p ENSG00000141736_ENST00000269571_17_1 SEQ_FROM_4486_4510 0 test.seq -15.40 TGGGGGGTCCTTCTCCACACCCACT AGTGGGAGGCCAGGGCACGGCA ......(((((...((...(((((( )))))).))..)))))...... 13 13 25 0 0 0.007410 3'UTR
hsa_miR_1236_3p ENSG00000141736_ENST00000269571_17_1 SEQ_FROM_1355_1375 0 test.seq -16.20 TGTTTGAGACTCTGGAAGAGA CCTCTTCCCCTTGTCTCTCCAG .....(((((...(((((((. .)))))))....)))))..... 12 12 21 0 0 0.060000 CDS
hsa_miR_1236_3p ENSG00000141736_ENST00000269571_17_1 SEQ_FROM_1117_1139 0 test.seq -13.60 CAAGAGGTGACAGCAGAGGATGG CCTCTTCCCCTTGTCTCTCCAG ...((((.(((((..(((((.(( )))))))...)))))))))... 16 16 23 0 0 0.054900 CDS
hsa_miR_1236_3p ENSG00000141736_ENST00000269571_17_1 SEQ_FROM_2302_2326 0 test.seq -17.10 CTGAAAGAGACGGAGCTGAGGAAGG CCTCTTCCCCTTGTCTCTCCAG (((..(((((((.((..(((((.(( )))))))..))))))))).))) 19 19 25 0 0 0.261000 CDS
hsa_miR_1236_3p ENSG00000141736_ENST00000269571_17_1 SEQ_FROM_1998_2020 0 test.seq -13.90 CTGGAAGTTTCCAGATGAGGAGG CCTCTTCCCCTTGTCTCTCCAG .((((((...(.((..((((((( )))))))..)).).)).)))). 16 16 23 0 0 0.119000 CDS
hsa_miR_1236_3p ENSG00000141736_ENST00000269571_17_1 SEQ_FROM_2638_2661 0 test.seq -18.00 ATGCAGATTGCCAAGGGGATGAGC CCTCTTCCCCTTGTCTCTCCAG .((.(((..(.((((((((.(((. .))).)))))))).)))).)). 17 17 24 0 0 0.302000 CDS
hsa_miR_1236_5p ENSG00000141736_ENST00000269571_17_1 SEQ_FROM_355_378 0 test.seq -17.50 CCCACCAATGCCAGCCTGTCCTTC TGAGTGACAGGGGAAATGGGGA .((.(((...((..(((((((((. .))).))))))))...))))). 16 16 24 0 0 0.007250 CDS
hsa_miR_1236_5p ENSG00000141736_ENST00000269571_17_1 SEQ_FROM_1857_1878 0 test.seq -13.40 GTGTCAGCCCCAGAATGGCTCA TGAGTGACAGGGGAAATGGGGA .(.(((.((((....(.((((( ))))).)..))))...))).). 14 14 22 0 0 0.052600 CDS
hsa_miR_1237_3p ENSG00000141736_ENST00000269571_17_1 SEQ_FROM_1118_1136 0 test.seq -15.60 AAGAGGTGACAGCAGAGGA TCCTTCTGCTCCGTCCCCCAG ....((.(((((((((((( ))).))))))..))))).... 14 14 19 0 0 0.054900 CDS
hsa_miR_1237_5p ENSG00000141736_ENST00000269571_17_1 SEQ_FROM_89_110 0 test.seq -28.00 AGCACCCCGCGCCCCGCGCCCT CGGGGGCGGGGCCGAAGCGCG .((.(..((.(((((((.(((. .))).)))))))))..).)). 15 15 22 0 0 0.001650 5'UTR
hsa_miR_1237_5p ENSG00000141736_ENST00000269571_17_1 SEQ_FROM_361_378 0 test.seq -13.00 AATGCCAGCCTGTCCTTC CGGGGGCGGGGCCGAAGCGCG ..(((..((((((((((. .)))))).))))....))).. 13 13 18 0 0 0.007250 CDS
hsa_miR_1237_5p ENSG00000141736_ENST00000269571_17_1 SEQ_FROM_461_483 0 test.seq -16.40 TTGTGCGAGGCACCCAGCTCTTT CGGGGGCGGGGCCGAAGCGCG ........(((.(((.((((((. .))))))))))))........ 12 12 23 0 0 0.306000 CDS
hsa_miR_1237_5p ENSG00000141736_ENST00000269571_17_1 SEQ_FROM_752_773 0 test.seq -21.10 TGTGTAAGGGCTCCCGCTGCTG CGGGGGCGGGGCCGAAGCGCG ........(((.((((((.((( ))).)))))))))........ 12 12 22 0 0 0.257000 CDS
hsa_miR_1237_5p ENSG00000141736_ENST00000269571_17_1 SEQ_FROM_817_839 0 test.seq -27.20 TGTGCCGGTGGCTGTGCCCGCTG CGGGGGCGGGGCCGAAGCGCG (((((...(((((.(((((.((( )))))))).)))))..))))) 18 18 23 0 0 0.037500 CDS
hsa_miR_1237_5p ENSG00000141736_ENST00000269571_17_1 SEQ_FROM_911_929 0 test.seq -21.80 ACTGCCTGGCCTGCCTCCA CGGGGGCGGGGCCGAAGCGCG ..(((.((((((((((((. .)))))).))))))..))).. 15 15 19 0 0 0.064600 CDS
hsa_miR_1237_5p ENSG00000141736_ENST00000269571_17_1 SEQ_FROM_835_859 0 test.seq -27.00 CGCTGCAAGGGGCCACTGCCCACTG CGGGGGCGGGGCCGAAGCGCG (((.((....((((.((((((.((( )))))))))))))...))))) 18 18 25 0 0 0.037500 CDS
hsa_miR_1237_5p ENSG00000141736_ENST00000269571_17_1 SEQ_FROM_1042_1061 0 test.seq -20.30 TGTGTGACTGCCTGTCCCTA CGGGGGCGGGGCCGAAGCGCG (((((..(.((((((((((. .)))))).)))).)..))))) 16 16 20 0 0 0.253000 CDS
hsa_miR_1237_5p ENSG00000141736_ENST00000269571_17_1 SEQ_FROM_1090_1109 0 test.seq -21.20 TGCACCCTCGTCTGCCCCCT CGGGGGCGGGGCCGAAGCGCG (((.(..((((((((((((. .)))))))))..))).).))) 16 16 20 0 0 0.054900 CDS
hsa_miR_1237_5p ENSG00000141736_ENST00000269571_17_1 SEQ_FROM_1541_1561 0 test.seq -22.10 TGGGCAGTGGACTGGCCCTCA CGGGGGCGGGGCCGAAGCGCG ((.((..(((.((.((((((. .)))))).)).)))..)).)) 15 15 21 0 0 0.154000 CDS
hsa_miR_1237_5p ENSG00000141736_ENST00000269571_17_1 SEQ_FROM_1825_1844 0 test.seq -13.30 AATGCCAGGCACTGTTTGCC CGGGGGCGGGGCCGAAGCGCG ..(((..(((.((((((.(. .).)))))).)))...))).. 13 13 20 0 0 0.257000 CDS
hsa_miR_1237_5p ENSG00000141736_ENST00000269571_17_1 SEQ_FROM_1907_1928 0 test.seq -21.80 AGTGTGTGGCCTGTGCCCACTA CGGGGGCGGGGCCGAAGCGCG .((((.((((((.(((((.((. .)))))))))))))..)))). 17 17 22 0 0 0.380000 CDS
hsa_miR_1237_5p ENSG00000141736_ENST00000269571_17_1 SEQ_FROM_2826_2846 0 test.seq -22.00 GGCGCTGGAGTCCATTCTCCG CGGGGGCGGGGCCGAAGCGCG .(((((...((((..(((((( ))))))..))))...))))). 15 15 21 0 0 0.338000 CDS
hsa_miR_1237_5p ENSG00000141736_ENST00000269571_17_1 SEQ_FROM_3464_3485 0 test.seq -18.50 CCACACATGACCCCAGCCCTCT CGGGGGCGGGGCCGAAGCGCG .......((.((((.((((((. .)))))))))).))....... 12 12 22 0 0 0.070700 CDS
hsa_miR_1237_5p ENSG00000141736_ENST00000269571_17_1 SEQ_FROM_3588_3609 0 test.seq -32.90 AGATGTTCGGCCCCAGCCCCCT CGGGGGCGGGGCCGAAGCGCG .....(((((((((.((((((. .)))))))))))))))..... 15 15 22 0 0 0.024500 CDS
hsa_miR_1237_5p ENSG00000141736_ENST00000269571_17_1 SEQ_FROM_3768_3788 0 test.seq -24.50 TGCCCCTCAGCCCCACCCTCC CGGGGGCGGGGCCGAAGCGCG (((.(.((.(((((.(((((. .))))).))))).)).).))) 16 16 21 0 0 0.000707 CDS
hsa_miR_1238_3p ENSG00000141736_ENST00000269571_17_1 SEQ_FROM_560_577 0 test.seq -12.30 CAGGAGGCCTGCGGGAGC CTTCCTCGTCTGTCTGCCCC ..((((((..(((((((. .)))).)))..)))).)).. 13 13 18 0 0 0.249000 CDS
hsa_miR_1238_3p ENSG00000141736_ENST00000269571_17_1 SEQ_FROM_758_778 0 test.seq -15.00 AGGGCTCCCGCTGCTGGGGAG CTTCCTCGTCTGTCTGCCCC .((((....((.((.(((((( )))))).))..))..)))). 14 14 21 0 0 0.257000 CDS
hsa_miR_1238_3p ENSG00000141736_ENST00000269571_17_1 SEQ_FROM_2304_2325 0 test.seq -18.80 GAAAGAGACGGAGCTGAGGAAG CTTCCTCGTCTGTCTGCCCC .....(((((((..(((((((( )))))))))))))))..... 15 15 22 0 0 0.261000 CDS
hsa_miR_1238_3p ENSG00000141736_ENST00000269571_17_1 SEQ_FROM_3832_3854 0 test.seq -12.60 CAGGACCCACCAGAGCGGGGGGC CTTCCTCGTCTGTCTGCCCC ..((......((((.(((((((. .)))))))))))....)).. 13 13 23 0 0 0.138000 CDS
hsa_miR_1238_5p ENSG00000141736_ENST00000269571_17_1 SEQ_FROM_341_362 0 test.seq -12.44 AACTCACCTACCTGCCCACCAA GTGAGTGGGAGCCCCAGTGTGTG .((.(((.......(((((((. .)).))))).......))).)). 12 12 22 0 0 0.007250 CDS
hsa_miR_1238_5p ENSG00000141736_ENST00000269571_17_1 SEQ_FROM_750_771 0 test.seq -22.70 GATGTGTAAGGGCTCCCGCTGC GTGAGTGGGAGCCCCAGTGTGTG .........((((((((((((( )).)))))))))))......... 13 13 22 0 0 0.257000 CDS
hsa_miR_1238_5p ENSG00000141736_ENST00000269571_17_1 SEQ_FROM_1546_1569 0 test.seq -16.30 AGTGGACTGGCCCTCATCCACCAT GTGAGTGGGAGCCCCAGTGTGTG ...(.(((((..(((..((((((( ))).)))))))..))))).)... 16 16 24 0 0 0.154000 CDS
hsa_miR_1238_5p ENSG00000141736_ENST00000269571_17_1 SEQ_FROM_3289_3310 0 test.seq -18.60 CACCACAGGCACCGCAGCTCAT GTGAGTGGGAGCCCCAGTGTGTG ((((((.(((.((...(((((( )))))).)).)))...))).))) 17 17 22 0 0 0.054900 CDS
hsa_miR_1238_5p ENSG00000141736_ENST00000269571_17_1 SEQ_FROM_3755_3777 0 test.seq -16.40 CCCAGGGAGGAGCTGCCCCTCAG GTGAGTGGGAGCCCCAGTGTGTG ..((.(..((.(((.(((((((. .)))).)))))).))..).)).. 15 15 23 0 0 0.000707 CDS
hsa_miR_1245a ENSG00000141736_ENST00000269571_17_1 SEQ_FROM_4008_4028 0 test.seq -14.90 GGGAGGGCCCTCCGACCACTT AAGTGATCTAAAGGCCTACAT ....(((((....((.((((( ))))).))....))))).... 12 12 21 0 0 0.030600 3'UTR
hsa_miR_1245b_3p ENSG00000141736_ENST00000269571_17_1 SEQ_FROM_2026_2049 0 test.seq -12.90 TGCCAGCCTTGCCCCATCAACTGC TCAGATGATCTAAAGGCCTATA .....(((((.....((((.(((. .))).))))...)))))..... 12 12 24 0 0 0.119000 CDS
hsa_miR_1247_3p ENSG00000141736_ENST00000269571_17_1 SEQ_FROM_993_1019 0 test.seq -21.00 GTTTGAGTCCATGCCCAATCCCGAGGG CCCCGGGAACGTCGAGACTGGAGC ((((.((((...((....(((((.((( ))))))))..))...)))).)))) 18 18 27 0 0 0.131000 CDS
hsa_miR_1247_3p ENSG00000141736_ENST00000269571_17_1 SEQ_FROM_1431_1457 0 test.seq -18.20 CTTCCAGAACCTGCAAGTAATCCGGGG CCCCGGGAACGTCGAGACTGGAGC ..(((((...((....((..((((((( ))))))).))....)).))))).. 16 16 27 0 0 0.099000 CDS
hsa_miR_1247_3p ENSG00000141736_ENST00000269571_17_1 SEQ_FROM_1692_1713 0 test.seq -21.60 CCACCAGCTGTGCGCCCGAGGG CCCCGGGAACGTCGAGACTGGAGC ...((((((..(((((((.((( )))))))..)))..)).))))... 16 16 22 0 0 0.110000 CDS
hsa_miR_1247_3p ENSG00000141736_ENST00000269571_17_1 SEQ_FROM_3666_3687 0 test.seq -15.50 GCCCAAGACTCTCTCCCCAGGG CCCCGGGAACGTCGAGACTGGAGC (((((.(.(((....(((.((( ))).)))......))).)))).)) 15 15 22 0 0 0.121000 CDS
hsa_miR_1247_3p ENSG00000141736_ENST00000269571_17_1 SEQ_FROM_4014_4035 0 test.seq -20.40 GCCCTCCGACCACTTCCAGGGG CCCCGGGAACGTCGAGACTGGAGC ((((((((((...((((.(((( )))).)))).)))).))..)).)) 18 18 22 0 0 0.030600 3'UTR
hsa_miR_1247_3p ENSG00000141736_ENST00000269571_17_1 SEQ_FROM_4209_4232 0 test.seq -16.60 GCCCTTTCCTTCCAGATCCTGGGT CCCCGGGAACGTCGAGACTGGAGC ((((....(((...(.(((((((. .))))))).)...)))...)).)) 15 15 24 0 0 0.104000 3'UTR
hsa_miR_1248 ENSG00000141736_ENST00000269571_17_1 SEQ_FROM_3913_3937 0 test.seq -15.50 GACGTGCCAGTGTGAACCAGAAGGC ACCTTCTTGTATAAGCACTGTGCTAAA .......((((((..((.((((((. .)))))).))....))))))....... 14 14 25 0 0 0.147000 CDS 3'UTR
hsa_miR_1248 ENSG00000141736_ENST00000269571_17_1 SEQ_FROM_4327_4353 0 test.seq -13.54 CCTAGTACTGCCCCCCATGAGGAAGGA ACCTTCTTGTATAAGCACTGTGCTAAA ..(((((((((........(((((((. .)))))))......)))..)))))).. 16 16 27 0 0 0.174000 3'UTR
hsa_miR_1249_3p ENSG00000141736_ENST00000269571_17_1 SEQ_FROM_2309_2329 0 test.seq -12.70 AGACGGAGCTGAGGAAGGTGA ACGCCCTTCCCCCCCTTCTTCA .((.((((..(.((((((((. .)).)))))).)..)))).)). 15 15 21 0 0 0.261000 CDS
hsa_miR_1249_5p ENSG00000141736_ENST00000269571_17_1 SEQ_FROM_183_206 0 test.seq -23.30 CTGGGGGCTCCTCCTCGCCCTCTT AGGAGGGAGGAGATGGGCCAAGTT .....((((((((((..((((((( ))))))))))))..)))))..... 17 17 24 0 0 0.183000 CDS
hsa_miR_1249_5p ENSG00000141736_ENST00000269571_17_1 SEQ_FROM_3499_3526 0 test.seq -14.90 GAGGACCCCACAGTACCCCTGCCCTCTG AGGAGGGAGGAGATGGGCCAAGTT .......((.((...(.(((.((((((. .))))))))).).))))....... 14 14 28 0 0 0.246000 CDS
hsa_miR_1249_5p ENSG00000141736_ENST00000269571_17_1 SEQ_FROM_3591_3612 0 test.seq -21.90 TGTTCGGCCCCAGCCCCCTTCG AGGAGGGAGGAGATGGGCCAAGTT .....(((((...((((((((. .)))))).))....)))))..... 13 13 22 0 0 0.024500 CDS
hsa_miR_1249_5p ENSG00000141736_ENST00000269571_17_1 SEQ_FROM_3660_3682 0 test.seq -24.90 GGAAAGGCCCAAGACTCTCTCCC AGGAGGGAGGAGATGGGCCAAGTT .....((((((...((((((((. .))))))))....))))))..... 14 14 23 0 0 0.121000 CDS
hsa_miR_1249_5p ENSG00000141736_ENST00000269571_17_1 SEQ_FROM_3771_3796 0 test.seq -25.00 CCCTCAGCCCCACCCTCCTCCTGCCT AGGAGGGAGGAGATGGGCCAAGTT ..((..((((....((((((((.((( ))).))))))))..))))..)).. 17 17 26 0 0 0.000707 CDS
hsa_miR_1249_5p ENSG00000141736_ENST00000269571_17_1 SEQ_FROM_4486_4511 0 test.seq -21.30 TGGGGGGTCCTTCTCCACACCCACTT AGGAGGGAGGAGATGGGCCAAGTT .....(((((.(((((...(((.((( ))).))).))))).)))))..... 16 16 26 0 0 0.007410 3'UTR
hsa_miR_124_5p ENSG00000141736_ENST00000269571_17_1 SEQ_FROM_138_159 0 test.seq -19.80 GGCCGGAGCCGCAGTGAGCACC CGTGTTCACAGCGGACCTTGAT ....((..((((.((((((((. .)))))))).))))..)).... 14 14 22 0 0 0.352000 5'UTR
hsa_miR_124_5p ENSG00000141736_ENST00000269571_17_1 SEQ_FROM_1809_1830 0 test.seq -13.30 CCCCAGGGAGTATGTGAATGCC CGTGTTCACAGCGGACCTTGAT ....(((..((.(((((((((. .)))))))))))...))).... 14 14 22 0 0 0.257000 CDS
hsa_miR_124_5p ENSG00000141736_ENST00000269571_17_1 SEQ_FROM_4176_4195 0 test.seq -16.70 TCTAGGGTCCAGTGGATGCC CGTGTTCACAGCGGACCTTGAT ....((((((.((((((((. .))))))))...)))))).... 14 14 20 0 0 0.007110 3'UTR
hsa_miR_1250_3p ENSG00000141736_ENST00000269571_17_1 SEQ_FROM_2308_2329 0 test.seq -12.10 GAGACGGAGCTGAGGAAGGTGA ACATTTTCCAGCCCATTCA .....((.(((..((((((((. .)))))))))))))..... 13 13 22 0 0 0.261000 CDS
hsa_miR_1250_5p ENSG00000141736_ENST00000269571_17_1 SEQ_FROM_562_580 0 test.seq -16.10 GGAGGCCTGCGGGAGCTGC ACGGTGCTGGATGTGGCCTTT (((((((..(.((.((((. .)))).)).)....))))))) 14 14 19 0 0 0.249000 CDS
hsa_miR_1250_5p ENSG00000141736_ENST00000269571_17_1 SEQ_FROM_626_645 0 test.seq -13.80 AGCGGAACCCCCAGCTCTGC ACGGTGCTGGATGTGGCCTTT ...((.((..(((((.(((. .))).)))))..))..))... 12 12 20 0 0 0.046900 CDS
hsa_miR_1250_5p ENSG00000141736_ENST00000269571_17_1 SEQ_FROM_1630_1649 0 test.seq -12.90 CAAGCTCTGCTCCACACTGC ACGGTGCTGGATGTGGCCTTT .(((..(..((((((((((. .))))).)))).)..).))). 14 14 20 0 0 0.077400 CDS
hsa_miR_1250_5p ENSG00000141736_ENST00000269571_17_1 SEQ_FROM_3282_3303 0 test.seq -20.00 CATGGTCCACCACAGGCACCGC ACGGTGCTGGATGTGGCCTTT ...((.((((....(((((((. .)))))))....))))))... 13 13 22 0 0 0.054900 CDS
hsa_miR_1250_5p ENSG00000141736_ENST00000269571_17_1 SEQ_FROM_3553_3572 0 test.seq -13.50 ACCTGCAGCCCCCAGCCTGA ACGGTGCTGGATGTGGCCTTT ....((.((..((((((((. .))).)))))..)).)).... 12 12 20 0 0 0.026100 CDS
hsa_miR_1250_5p ENSG00000141736_ENST00000269571_17_1 SEQ_FROM_4215_4237 0 test.seq -16.50 TCCTTCCAGATCCTGGGTACTGA ACGGTGCTGGATGTGGCCTTT .....(((.((((..(((((((. .))))))))))).)))..... 14 14 23 0 0 0.104000 3'UTR
hsa_miR_1251_3p ENSG00000141736_ENST00000269571_17_1 SEQ_FROM_857_880 0 test.seq -16.30 CTGACTGCTGCCATGAGCAGTGTG CGCTTTGCTCAGCCAGTGTAG (((...((((...(((((((.((( ))).)))))))..)))).))) 17 17 24 0 0 0.037500 CDS
hsa_miR_1251_3p ENSG00000141736_ENST00000269571_17_1 SEQ_FROM_2307_2328 0 test.seq -17.70 AGAGACGGAGCTGAGGAAGGTG CGCTTTGCTCAGCCAGTGTAG ..(.((.(.((((((.(((((( )))))).))))))).)).).. 16 16 22 0 0 0.261000 CDS
hsa_miR_1251_5p ENSG00000141736_ENST00000269571_17_1 SEQ_FROM_564_583 0 test.seq -17.80 AGGCCTGCGGGAGCTGCAGC ACTCTAGCTGCCAAAGGCGCT ((((((..((.(((((.((. .)).))))).))..)))).)) 15 15 20 0 0 0.249000 CDS
hsa_miR_1251_5p ENSG00000141736_ENST00000269571_17_1 SEQ_FROM_758_777 0 test.seq -16.50 AGGGCTCCCGCTGCTGGGGA ACTCTAGCTGCCAAAGGCGCT ((.(((...((.(((((((. .))))))).))....))).)) 14 14 20 0 0 0.257000 CDS
hsa_miR_1251_5p ENSG00000141736_ENST00000269571_17_1 SEQ_FROM_1324_1345 0 test.seq -13.50 ACTGCCCCGCTCCAGCCAGAGC ACTCTAGCTGCCAAAGGCGCT ..((((......((((.((((. .)))).)))).....)))).. 12 12 22 0 0 0.038600 CDS
hsa_miR_1251_5p ENSG00000141736_ENST00000269571_17_1 SEQ_FROM_1702_1725 0 test.seq -26.20 TGCGCCCGAGGGCACTGCTGGGGT ACTCTAGCTGCCAAAGGCGCT .(((((....((((..(((((((( ))))))))))))...))))). 17 17 24 0 0 0.110000 CDS
hsa_miR_1251_5p ENSG00000141736_ENST00000269571_17_1 SEQ_FROM_2819_2836 0 test.seq -19.90 AGTGGATGGCGCTGGAGT ACTCTAGCTGCCAAAGGCGCT ((((..(((((((((((( )))))))).))))....)))) 16 16 18 0 0 0.338000 CDS
hsa_miR_1251_5p ENSG00000141736_ENST00000269571_17_1 SEQ_FROM_3958_3978 0 test.seq -17.00 TGTGTCCTCAGGGAGCAGGGA ACTCTAGCTGCCAAAGGCGCT .(((.(((..((.(((((((. .)))).))).))..)))))). 15 15 21 0 0 0.147000 3'UTR
hsa_miR_1254 ENSG00000141736_ENST00000269571_17_1 SEQ_FROM_351_371 0 test.seq -12.20 CCTGCCCACCAATGCCAGCCT AGCCTGGAAGCTGGAGCCTGCAGT .((((.(.(((...((((.(( )).))))....))).)...)))). 14 14 21 0 0 0.007250 CDS
hsa_miR_1255a ENSG00000141736_ENST00000269571_17_1 SEQ_FROM_3108_3128 0 test.seq -13.20 CCAGCGCTTTGTGGTCATCCA AGGATGAGCAAAGAAAGTAGATT .....(((((.((.((((((. .)))))).))...)))))..... 13 13 21 0 0 0.315000 CDS
hsa_miR_1255b_5p ENSG00000141736_ENST00000269571_17_1 SEQ_FROM_3109_3128 0 test.seq -15.10 CAGCGCTTTGTGGTCATCCA CGGATGAGCAAAGAAAGTGGTT ...((((((.((.((((((. .)))))).))...))))))... 14 14 20 0 0 0.315000 CDS
hsa_miR_1255b_5p ENSG00000141736_ENST00000269571_17_1 SEQ_FROM_4498_4521 0 test.seq -14.60 CTCCACACCCACTTTGTCCATTTG CGGATGAGCAAAGAAAGTGGTT ..((((.....(((((..(((((( ))))))..)))))...)))).. 15 15 24 0 0 0.007410 3'UTR
hsa_miR_1256 ENSG00000141736_ENST00000269571_17_1 SEQ_FROM_946_965 0 test.seq -13.60 ATCTGTGAGCTGCACTGCCC AGGCATTGACTTCTCACTAGCT ..(((((((..(((.((((. .)))).)).)..))))).)).. 14 14 20 0 0 0.031800 CDS
hsa_miR_1256 ENSG00000141736_ENST00000269571_17_1 SEQ_FROM_835_855 0 test.seq -13.70 CGCTGCAAGGGGCCACTGCCC AGGCATTGACTTCTCACTAGCT .((((..(((((.((.((((. .)))).)).)))))...)))). 15 15 21 0 0 0.037500 CDS
hsa_miR_1256 ENSG00000141736_ENST00000269571_17_1 SEQ_FROM_1809_1831 0 test.seq -14.10 CCCCAGGGAGTATGTGAATGCCA AGGCATTGACTTCTCACTAGCT ....((.(((...((.((((((. .)))))).))..))).)).... 13 13 23 0 0 0.257000 CDS
hsa_miR_1256 ENSG00000141736_ENST00000269571_17_1 SEQ_FROM_2006_2030 0 test.seq -15.80 TTCCAGATGAGGAGGGCGCATGCCA AGGCATTGACTTCTCACTAGCT ....((.(((((((..((.(((((. .))))))).))))))))).... 16 16 25 0 0 0.119000 CDS
hsa_miR_1256 ENSG00000141736_ENST00000269571_17_1 SEQ_FROM_4173_4196 0 test.seq -12.70 GACTCTAGGGTCCAGTGGATGCCA AGGCATTGACTTCTCACTAGCT .......(((...(((.((((((. .)))))).))).)))....... 12 12 24 0 0 0.007110 3'UTR
hsa_miR_1257 ENSG00000141736_ENST00000269571_17_1 SEQ_FROM_1549_1567 0 test.seq -13.00 GGACTGGCCCTCATCCACC AGTGAATGATGGGTTCTGACC ((.(.(((((((((.(((. .))).)))).)))))..).)) 15 15 19 0 0 0.154000 CDS
hsa_miR_1258 ENSG00000141736_ENST00000269571_17_1 SEQ_FROM_100_117 0 test.seq -14.00 CCCCGCGCCCTCCCAGCC AGTTAGGATTAGGTCGTGGAA ..(((((((.(((.(((. .))).)))...)).))))).. 13 13 18 0 0 0.001650 5'UTR
hsa_miR_1258 ENSG00000141736_ENST00000269571_17_1 SEQ_FROM_906_926 0 test.seq -13.20 CTCTGACTGCCTGGCCTGCCT AGTTAGGATTAGGTCGTGGAA .(((.((.((((((((((.(( )).)))).)))))).))))). 17 17 21 0 0 0.064600 CDS
hsa_miR_1258 ENSG00000141736_ENST00000269571_17_1 SEQ_FROM_1680_1700 0 test.seq -14.50 GGGCCTGGCCTGCCACCAGCT AGTTAGGATTAGGTCGTGGAA .....(((((((...(((((( )))).))..)))))))..... 13 13 21 0 0 0.110000 CDS
hsa_miR_1258 ENSG00000141736_ENST00000269571_17_1 SEQ_FROM_2614_2632 0 test.seq -15.10 TCCCAGGACCTGCTGAACT AGTTAGGATTAGGTCGTGGAA ..(((.((((((((.(((( )))).))..)))))).))).. 15 15 19 0 0 0.235000 CDS
hsa_miR_1258 ENSG00000141736_ENST00000269571_17_1 SEQ_FROM_3778_3796 0 test.seq -13.20 CCCCACCCTCCTCCTGCCT AGTTAGGATTAGGTCGTGGAA ..(((((((..(((((.(( )).)))))..)))..)))).. 14 14 19 0 0 0.000707 CDS
hsa_miR_125a_3p ENSG00000141736_ENST00000269571_17_1 SEQ_FROM_353_373 0 test.seq -17.30 TGCCCACCAATGCCAGCCTGT ACAGGTGAGGTTCTTGGGAGCC .((.(.((((.(((.(((((( ))))))..)))..))))).)). 16 16 21 0 0 0.007250 CDS
hsa_miR_125a_3p ENSG00000141736_ENST00000269571_17_1 SEQ_FROM_904_924 0 test.seq -18.20 CACTCTGACTGCCTGGCCTGC ACAGGTGAGGTTCTTGGGAGCC ..((((.(..((((.(((((. .))))).))))...).)))).. 14 14 21 0 0 0.064600 CDS
hsa_miR_125a_3p ENSG00000141736_ENST00000269571_17_1 SEQ_FROM_1671_1692 0 test.seq -19.10 TGTGGGCGAGGGCCTGGCCTGC ACAGGTGAGGTTCTTGGGAGCC .......((((((((.(((((. .))))).))))))))....... 13 13 22 0 0 0.110000 CDS
hsa_miR_125a_3p ENSG00000141736_ENST00000269571_17_1 SEQ_FROM_2510_2530 0 test.seq -13.60 GCCTTCTGGGCATCTGCCTGA ACAGGTGAGGTTCTTGGGAGCC ....((..((.(((((((((. .))))).)))).))..)).... 13 13 21 0 0 0.228000 CDS
hsa_miR_125a_3p ENSG00000141736_ENST00000269571_17_1 SEQ_FROM_2978_3000 0 test.seq -23.10 GGCTGCCCCAGCCCCCCATCTGC ACAGGTGAGGTTCTTGGGAGCC ((((.(((.((..((.((((((. .)))))).))..)).))))))) 17 17 23 0 0 0.007190 CDS
hsa_miR_125a_3p ENSG00000141736_ENST00000269571_17_1 SEQ_FROM_3231_3255 0 test.seq -21.60 GGTACCCCAGCAGGGCTTCTTCTGT ACAGGTGAGGTTCTTGGGAGCC (((..((((..((((((((.((((( ))))).)))))))))))).))) 20 20 25 0 0 0.076200 CDS
hsa_miR_125a_3p ENSG00000141736_ENST00000269571_17_1 SEQ_FROM_3613_3635 0 test.seq -15.00 CCCCGAGAGGGCCCTCTGCCTGC ACAGGTGAGGTTCTTGGGAGCC .......(((..((((.(((((. .)))))))))..)))....... 12 12 23 0 0 0.088800 CDS
hsa_miR_125a_5p ENSG00000141736_ENST00000269571_17_1 SEQ_FROM_3947_3971 0 test.seq -14.10 AGAAGCCCTGATGTGTCCTCAGGGA TCCCTGAGACCCTTTAACCTGTGA ........(((.(.(((.((((((( )))))))))).).)))........ 14 14 25 0 0 0.147000 3'UTR
hsa_miR_125b_1_3p ENSG00000141736_ENST00000269571_17_1 SEQ_FROM_353_373 0 test.seq -18.90 TGCCCACCAATGCCAGCCTGT ACGGGTTAGGCTCTTGGGAGCT .((.(.((((.(((((((((( ))))))).)))..))))).)). 17 17 21 0 0 0.007250 CDS
hsa_miR_125b_1_3p ENSG00000141736_ENST00000269571_17_1 SEQ_FROM_904_924 0 test.seq -20.20 CACTCTGACTGCCTGGCCTGC ACGGGTTAGGCTCTTGGGAGCT ..((((.(..((((((((((. .))))))))))...).)))).. 15 15 21 0 0 0.064600 CDS
hsa_miR_125b_1_3p ENSG00000141736_ENST00000269571_17_1 SEQ_FROM_1314_1333 0 test.seq -17.10 AGCCTCCAACACTGCCCCGC ACGGGTTAGGCTCTTGGGAGCT (((..((((..(((.((((. .)))).)))....))))..))) 14 14 20 0 0 0.038600 CDS
hsa_miR_125b_1_3p ENSG00000141736_ENST00000269571_17_1 SEQ_FROM_1862_1880 0 test.seq -14.70 AGCCCCAGAATGGCTCAGT ACGGGTTAGGCTCTTGGGAGCT (((((((((.((((((.(( ))))))))...)).)))).))) 17 17 19 0 0 0.052600 CDS
hsa_miR_125b_1_3p ENSG00000141736_ENST00000269571_17_1 SEQ_FROM_2852_2875 0 test.seq -13.70 GGTTCACCCACCAGAGTGATGTGT ACGGGTTAGGCTCTTGGGAGCT ((((..((((..((((((((.((( ))).)))..))))))))))))) 19 19 24 0 0 0.249000 CDS
hsa_miR_125b_1_3p ENSG00000141736_ENST00000269571_17_1 SEQ_FROM_3940_3962 0 test.seq -16.70 AGTCCGCAGAAGCCCTGATGTGT ACGGGTTAGGCTCTTGGGAGCT ((..(.((..((((.((((.((( ))).))))))))..)).)..)) 16 16 23 0 0 0.147000 3'UTR
hsa_miR_125b_1_3p ENSG00000141736_ENST00000269571_17_1 SEQ_FROM_4037_4058 0 test.seq -18.40 ACCTGCCATGCCAGGAACCTGT ACGGGTTAGGCTCTTGGGAGCT ..((.(((.(((...((((((( ))))))).)))...))).)).. 15 15 22 0 0 0.030600 3'UTR
hsa_miR_125b_2_3p ENSG00000141736_ENST00000269571_17_1 SEQ_FROM_811_833 0 test.seq -13.30 ACTGTCTGTGCCGGTGGCTGTGC TCACAAGTCAGGCTCTTGGGAC .......(.(((..((((((((. .))).)))))))).)....... 12 12 23 0 0 0.037500 CDS
hsa_miR_125b_2_3p ENSG00000141736_ENST00000269571_17_1 SEQ_FROM_1902_1922 0 test.seq -14.20 TGACCAGTGTGTGGCCTGTGC TCACAAGTCAGGCTCTTGGGAC ...((((.((.((((.((((. .)))).)))).)).).)))... 14 14 21 0 0 0.380000 CDS
hsa_miR_125b_2_3p ENSG00000141736_ENST00000269571_17_1 SEQ_FROM_2856_2877 0 test.seq -16.10 CACCCACCAGAGTGATGTGTGG TCACAAGTCAGGCTCTTGGGAC ..((((..((((((((.((((( ))))).)))..))))))))).. 17 17 22 0 0 0.249000 CDS
hsa_miR_125b_2_3p ENSG00000141736_ENST00000269571_17_1 SEQ_FROM_3973_3993 0 test.seq -16.80 CAGGGAAGGCCTGACTTCTGC TCACAAGTCAGGCTCTTGGGAC .....((((((((((((.((. .)).))))))))).)))..... 14 14 21 0 0 0.347000 3'UTR
hsa_miR_125b_5p ENSG00000141736_ENST00000269571_17_1 SEQ_FROM_1794_1817 0 test.seq -15.90 AGTACTGCAGGGGCTCCCCAGGGA TCCCTGAGACCCTAACTTGTGA .........((((.((..(((((( )))))).))))))......... 12 12 24 0 0 0.257000 CDS
hsa_miR_125b_5p ENSG00000141736_ENST00000269571_17_1 SEQ_FROM_1713_1732 0 test.seq -23.10 GCACTGCTGGGGTCCAGGGC TCCCTGAGACCCTAACTTGTGA .(((.(.((((((((((((. .))))).))))))).)..))). 16 16 20 0 0 0.110000 CDS
hsa_miR_1260a ENSG00000141736_ENST00000269571_17_1 SEQ_FROM_1708_1725 0 test.seq -14.80 CGAGGGCACTGCTGGGGT ATCCCACCTCTGCCACCA .(..((((..(.(((((( )))))).)..))))..). 12 12 18 0 0 0.110000 CDS
hsa_miR_1260b ENSG00000141736_ENST00000269571_17_1 SEQ_FROM_1707_1725 0 test.seq -16.10 CCGAGGGCACTGCTGGGGT ATCCCACCACTGCCACCAT ..(..((((.((.(((((( )))))).)).))))..).. 13 13 19 0 0 0.110000 CDS
hsa_miR_1261 ENSG00000141736_ENST00000269571_17_1 SEQ_FROM_608_627 0 test.seq -12.60 AAGGAGGGGTCTTGATCCAG ATGGATAAGGCTTTGGCTT .....(((((((((.((((. .)))))))))))))..... 13 13 20 0 0 0.046900 CDS
hsa_miR_1261 ENSG00000141736_ENST00000269571_17_1 SEQ_FROM_2827_2847 0 test.seq -13.20 GCGCTGGAGTCCATTCTCCGC ATGGATAAGGCTTTGGCTT ..((..(((.((.((.((((. .)))).)))))))..)).. 13 13 21 0 0 0.338000 CDS
hsa_miR_1262 ENSG00000141736_ENST00000269571_17_1 SEQ_FROM_3445_3467 0 test.seq -12.50 AAGGGGCTGCAAAGCCTCCCCAC ATGGGTGAATTTGTAGAAGGAT ......(((((((...((((((. .)))).)).)))))))...... 13 13 23 0 0 0.070700 CDS
hsa_miR_1262 ENSG00000141736_ENST00000269571_17_1 SEQ_FROM_3785_3805 0 test.seq -16.30 CTCCTCCTGCCTTCAGCCCAG ATGGGTGAATTTGTAGAAGGAT .((((.((((.((((.((((. .))))))))...)))).)))). 16 16 21 0 0 0.000707 CDS
hsa_miR_1263 ENSG00000141736_ENST00000269571_17_1 SEQ_FROM_108_125 0 test.seq -14.70 CCTCCCAGCCGGGTCCAG ATGGTACCCTGGCATACTGAGT .(((...((((((((((. .))).)))).))).....))). 13 13 18 0 0 0.001650 5'UTR
hsa_miR_1263 ENSG00000141736_ENST00000269571_17_1 SEQ_FROM_1220_1238 0 test.seq -12.70 GGGCAGTTACCAGTGCCAA ATGGTACCCTGGCATACTGAGT ...((((..(((((((((. .))))))..)))...))))... 13 13 19 0 0 0.012200 CDS
hsa_miR_1264 ENSG00000141736_ENST00000269571_17_1 SEQ_FROM_3964_3985 0 test.seq -13.70 CTCAGGGAGCAGGGAAGGCCTG CAAGTCTTATTTGAGCACCTGTT ..(((((..((((.(((((.(( )).))))).))))..).)))).. 16 16 22 0 0 0.147000 3'UTR
hsa_miR_1265 ENSG00000141736_ENST00000269571_17_1 SEQ_FROM_336_354 0 test.seq -14.00 CCTGGAACTCACCTACCTG CAGGATGTGGTCAAGTGTTGTT ......(((.((((((((( )))).)).)))..)))...... 12 12 19 0 0 0.007250 CDS
hsa_miR_1265 ENSG00000141736_ENST00000269571_17_1 SEQ_FROM_358_377 0 test.seq -13.30 ACCAATGCCAGCCTGTCCTT CAGGATGTGGTCAAGTGTTGTT ..((((((..(((((((((. .)))))).)))...)))))).. 15 15 20 0 0 0.007250 CDS
hsa_miR_1265 ENSG00000141736_ENST00000269571_17_1 SEQ_FROM_2823_2844 0 test.seq -15.90 GATGGCGCTGGAGTCCATTCTC CAGGATGTGGTCAAGTGTTGTT ((..(((((.((.(.((((((. .)))))).).)).)))))..)) 16 16 22 0 0 0.338000 CDS
hsa_miR_1266_3p ENSG00000141736_ENST00000269571_17_1 SEQ_FROM_3679_3697 0 test.seq -24.30 TCCCCAGGGAAGAATGGGG CCCTGTTCTATGCCCTGAGGGA (((((((((.((((((((. .))))))))...))))).)))) 17 17 19 0 0 0.121000 CDS
hsa_miR_1266_3p ENSG00000141736_ENST00000269571_17_1 SEQ_FROM_3827_3851 0 test.seq -17.30 GGGACCAGGACCCACCAGAGCGGGG CCCTGTTCTATGCCCTGAGGGA .....((((...((..((((((((( ))))))))).)).))))..... 15 15 25 0 0 0.138000 CDS
hsa_miR_1266_5p ENSG00000141736_ENST00000269571_17_1 SEQ_FROM_851_874 0 test.seq -20.40 TGCCCACTGACTGCTGCCATGAGC CCTCAGGGCTGTAGAACAGGGCT .((((.....((((.(((.((((. .)))).))).))))....)))). 15 15 24 0 0 0.037500 CDS
hsa_miR_1266_5p ENSG00000141736_ENST00000269571_17_1 SEQ_FROM_1704_1724 0 test.seq -18.90 CGCCCGAGGGCACTGCTGGGG CCTCAGGGCTGTAGAACAGGGCT .((((....(((.(.(((((( )))))).).)))......)))). 14 14 21 0 0 0.110000 CDS
hsa_miR_1266_5p ENSG00000141736_ENST00000269571_17_1 SEQ_FROM_1712_1732 0 test.seq -17.30 GGCACTGCTGGGGTCCAGGGC CCTCAGGGCTGTAGAACAGGGCT (((.((((((.(((((.(((. .))).))))).)))..))).))) 17 17 21 0 0 0.110000 CDS
hsa_miR_1266_5p ENSG00000141736_ENST00000269571_17_1 SEQ_FROM_2298_2322 0 test.seq -19.20 GATCCTGAAAGAGACGGAGCTGAGG CCTCAGGGCTGTAGAACAGGGCT ..(((((......((((..(((((( ))))))..))))....))))).. 15 15 25 0 0 0.261000 CDS
hsa_miR_1266_5p ENSG00000141736_ENST00000269571_17_1 SEQ_FROM_2646_2671 0 test.seq -14.70 TGCCAAGGGGATGAGCTACCTGGAGG CCTCAGGGCTGTAGAACAGGGCT .(((...(...(((((..((((.((( )))))))))).))...)..))). 16 16 26 0 0 0.302000 CDS
hsa_miR_1266_5p ENSG00000141736_ENST00000269571_17_1 SEQ_FROM_4013_4035 0 test.seq -15.80 GGCCCTCCGACCACTTCCAGGGG CCTCAGGGCTGTAGAACAGGGCT ((((((....(.((.(((.(((( )))).)))..)).)...)))))) 16 16 23 0 0 0.030600 3'UTR
hsa_miR_1266_5p ENSG00000141736_ENST00000269571_17_1 SEQ_FROM_4208_4232 0 test.seq -22.50 GGCCCTTTCCTTCCAGATCCTGGGT CCTCAGGGCTGTAGAACAGGGCT (((((((((....(((.(((((((. .))))))))))..))).)))))) 19 19 25 0 0 0.104000 3'UTR
hsa_miR_1266_5p ENSG00000141736_ENST00000269571_17_1 SEQ_FROM_4222_4247 0 test.seq -17.60 AGATCCTGGGTACTGAAAGCCTTAGG CCTCAGGGCTGTAGAACAGGGCT ((.(((((....(((..((((((((( ))).)))))).)))..))))))) 19 19 26 0 0 0.104000 3'UTR
hsa_miR_1266_5p ENSG00000141736_ENST00000269571_17_1 SEQ_FROM_4325_4348 0 test.seq -20.50 AACCTAGTACTGCCCCCCATGAGG CCTCAGGGCTGTAGAACAGGGCT ..(((.((.((((..(((.((((( ))))))))..)))).)).))).. 17 17 24 0 0 0.174000 3'UTR
hsa_miR_1267 ENSG00000141736_ENST00000269571_17_1 SEQ_FROM_825_846 0 test.seq -12.40 TGGCTGTGCCCGCTGCAAGGGG CCTGTTGAAGTGTAATCCCCA (((..((...((((.(((.((( ))).))).))))..))..))) 15 15 22 0 0 0.037500 CDS
hsa_miR_1267 ENSG00000141736_ENST00000269571_17_1 SEQ_FROM_3831_3850 0 test.seq -12.20 CCAGGACCCACCAGAGCGGG CCTGTTGAAGTGTAATCCCCA ...(((..(((...(((((( ))))))...)))...)))... 12 12 20 0 0 0.138000 CDS
hsa_miR_1268a ENSG00000141736_ENST00000269571_17_1 SEQ_FROM_18_37 0 test.seq -24.40 CCCCCGGGCAGCCGCGCGCC CGGGCGTGGTGGTGGGGG ((((((....(((((((.(. .).)))))))..)))))) 14 14 20 0 0 0.370000 5'UTR
hsa_miR_1268a ENSG00000141736_ENST00000269571_17_1 SEQ_FROM_93_110 0 test.seq -31.60 CCCCGCGCCCCGCGCCCT CGGGCGTGGTGGTGGGGG ((((.((((((((((((. .)))))))).)))))))) 16 16 18 0 0 0.001650 5'UTR
hsa_miR_1268a ENSG00000141736_ENST00000269571_17_1 SEQ_FROM_107_124 0 test.seq -22.40 CCCTCCCAGCCGGGTCCA CGGGCGTGGTGGTGGGGG ((((((((.(((.((((. .)))).)))))).))))) 15 15 18 0 0 0.001650 5'UTR
hsa_miR_1268a ENSG00000141736_ENST00000269571_17_1 SEQ_FROM_194_211 0 test.seq -21.70 TCCTCGCCCTCTTGCCCC CGGGCGTGGTGGTGGGGG ((((((((.((.(((((. .))))).)).)))))))) 15 15 18 0 0 0.183000 CDS
hsa_miR_1268a ENSG00000141736_ENST00000269571_17_1 SEQ_FROM_341_358 0 test.seq -27.90 AACTCACCTACCTGCCCA CGGGCGTGGTGGTGGGGG ..((((((.((((((((. .))))).))))))))).. 14 14 18 0 0 0.007250 CDS
hsa_miR_1268a ENSG00000141736_ENST00000269571_17_1 SEQ_FROM_1056_1072 0 test.seq -16.80 TCCCTACAACTACCTTT CGGGCGTGGTGGTGGGGG (((((((.((((((((. .))).))))).))))))) 15 15 17 0 0 0.253000 CDS
hsa_miR_1268a ENSG00000141736_ENST00000269571_17_1 SEQ_FROM_819_836 0 test.seq -19.40 TGCCGGTGGCTGTGCCCG CGGGCGTGGTGGTGGGGG (.((.(..((..(((((( ))))))..))..).)).) 12 12 18 0 0 0.037500 CDS
hsa_miR_1268a ENSG00000141736_ENST00000269571_17_1 SEQ_FROM_1319_1336 0 test.seq -21.70 CCAACACTGCCCCGCTCC CGGGCGTGGTGGTGGGGG ((..(((..((.(((((. .))))).))..)))..)) 12 12 18 0 0 0.038600 CDS
hsa_miR_1268a ENSG00000141736_ENST00000269571_17_1 SEQ_FROM_1476_1494 0 test.seq -15.70 CGCCTACTCGCTGACCCTG CGGGCGTGGTGGTGGGGG ..(((((.((((.(((((( )))).))))))))))).. 15 15 19 0 0 0.361000 CDS
hsa_miR_1268a ENSG00000141736_ENST00000269571_17_1 SEQ_FROM_1623_1642 0 test.seq -16.50 CCCGCACCAAGCTCTGCTCC CGGGCGTGGTGGTGGGGG .((.((((..(((.(((((. .))))).))))))).)). 14 14 20 0 0 0.077400 CDS
hsa_miR_1268a ENSG00000141736_ENST00000269571_17_1 SEQ_FROM_2018_2035 0 test.seq -14.20 AGGGCGCATGCCAGCCTT CGGGCGTGGTGGTGGGGG ....(((.(((((((((. .)))).)))))))).... 12 12 18 0 0 0.119000 CDS
hsa_miR_1268a ENSG00000141736_ENST00000269571_17_1 SEQ_FROM_2513_2529 0 test.seq -15.30 TTCTGGGCATCTGCCTG CGGGCGTGGTGGTGGGGG .(((.(.(((((((((( )))))).)))).).))). 14 14 17 0 0 0.228000 CDS
hsa_miR_1268a ENSG00000141736_ENST00000269571_17_1 SEQ_FROM_3153_3171 0 test.seq -12.70 TCCCTTGGACAGCACCTTC CGGGCGTGGTGGTGGGGG (((((....((.((((((. .))).))).))..))))) 13 13 19 0 0 0.253000 CDS
hsa_miR_1268a ENSG00000141736_ENST00000269571_17_1 SEQ_FROM_3459_3477 0 test.seq -23.80 CCTCCCCACACATGACCCC CGGGCGTGGTGGTGGGGG (((((((((.((((.(((. .))))))))))).))))) 16 16 19 0 0 0.070700 CDS
hsa_miR_1268a ENSG00000141736_ENST00000269571_17_1 SEQ_FROM_3580_3596 0 test.seq -12.00 AACCAGCCAGATGTTCG CGGGCGTGGTGGTGGGGG ..((.((((.((((((( )))))))..)))).)).. 13 13 17 0 0 0.024500 CDS
hsa_miR_1268a ENSG00000141736_ENST00000269571_17_1 SEQ_FROM_3592_3607 0 test.seq -17.40 GTTCGGCCCCAGCCCC CGGGCGTGGTGGTGGGGG .(((.((((((((((. .)))).))).))).))). 13 13 16 0 0 0.024500 CDS
hsa_miR_1268a ENSG00000141736_ENST00000269571_17_1 SEQ_FROM_3771_3787 0 test.seq -21.40 CCCTCAGCCCCACCCTC CGGGCGTGGTGGTGGGGG ((((((.(((((((((. .))).)))).)))))))) 15 15 17 0 0 0.000707 CDS
hsa_miR_1268a ENSG00000141736_ENST00000269571_17_1 SEQ_FROM_3928_3945 0 test.seq -14.40 ACCAGAAGGCCAAGTCCG CGGGCGTGGTGGTGGGGG .((..(..((((.((((( ))))).))))..)..)). 12 12 18 0 0 0.147000 3'UTR
hsa_miR_1268a ENSG00000141736_ENST00000269571_17_1 SEQ_FROM_4015_4031 0 test.seq -21.70 CCCTCCGACCACTTCCA CGGGCGTGGTGGTGGGGG ((((((.(((((.(((. .))).))))).).))))) 14 14 17 0 0 0.030600 3'UTR
hsa_miR_1268a ENSG00000141736_ENST00000269571_17_1 SEQ_FROM_4319_4340 0 test.seq -17.60 CCCTGAAACCTAGTACTGCCCC CGGGCGTGGTGGTGGGGG ((((...(((.(.(((.((((. .))))))).)))).)))) 15 15 22 0 0 0.174000 3'UTR
hsa_miR_1268b ENSG00000141736_ENST00000269571_17_1 SEQ_FROM_66_85 0 test.seq -25.90 CGCGCCCGGCCCCCACCCCT CGGGCGTGGTGGTGGGGGTG (((.(((.(((.(((((((. .))).)))).))).)))))) 16 16 20 0 0 0.020200 5'UTR
hsa_miR_1268b ENSG00000141736_ENST00000269571_17_1 SEQ_FROM_91_110 0 test.seq -35.90 CACCCCGCGCCCCGCGCCCT CGGGCGTGGTGGTGGGGGTG ((((((.((((((((((((. .)))))))).)))))))))) 18 18 20 0 0 0.001650 5'UTR
hsa_miR_1268b ENSG00000141736_ENST00000269571_17_1 SEQ_FROM_105_124 0 test.seq -26.30 CGCCCTCCCAGCCGGGTCCA CGGGCGTGGTGGTGGGGGTG ((((((((((.(((.((((. .)))).)))))).))))))) 17 17 20 0 0 0.001650 5'UTR
hsa_miR_1268b ENSG00000141736_ENST00000269571_17_1 SEQ_FROM_339_358 0 test.seq -28.50 GGAACTCACCTACCTGCCCA CGGGCGTGGTGGTGGGGGTG .(..((((((.((((((((. .))))).)))))))))..). 15 15 20 0 0 0.007250 CDS
hsa_miR_1268b ENSG00000141736_ENST00000269571_17_1 SEQ_FROM_357_376 0 test.seq -20.00 CACCAATGCCAGCCTGTCCT CGGGCGTGGTGGTGGGGGTG ((((..(((((.(((((((. .))))).)))))))..)))) 16 16 20 0 0 0.007250 CDS
hsa_miR_1268b ENSG00000141736_ENST00000269571_17_1 SEQ_FROM_1054_1072 0 test.seq -17.50 TGTCCCTACAACTACCTTT CGGGCGTGGTGGTGGGGGTG (..((((((.((((((((. .))).))))).))))))..) 15 15 19 0 0 0.253000 CDS
hsa_miR_1268b ENSG00000141736_ENST00000269571_17_1 SEQ_FROM_990_1009 0 test.seq -20.70 CACGTTTGAGTCCATGCCCA CGGGCGTGGTGGTGGGGGTG (((.(..(...((((((((. .))))))))...)..).))) 13 13 20 0 0 0.131000 CDS
hsa_miR_1268b ENSG00000141736_ENST00000269571_17_1 SEQ_FROM_817_836 0 test.seq -19.40 TGTGCCGGTGGCTGTGCCCG CGGGCGTGGTGGTGGGGGTG ..(.((.(..((..(((((( ))))))..))..).)).).. 12 12 20 0 0 0.037500 CDS
hsa_miR_1268b ENSG00000141736_ENST00000269571_17_1 SEQ_FROM_1317_1336 0 test.seq -21.70 CTCCAACACTGCCCCGCTCC CGGGCGTGGTGGTGGGGGTG ..((..(((..((.(((((. .))))).))..)))..)).. 12 12 20 0 0 0.038600 CDS
hsa_miR_1268b ENSG00000141736_ENST00000269571_17_1 SEQ_FROM_1474_1494 0 test.seq -15.70 GGCGCCTACTCGCTGACCCTG CGGGCGTGGTGGTGGGGGTG ....(((((.((((.(((((( )))).))))))))))).... 15 15 21 0 0 0.361000 CDS
hsa_miR_1268b ENSG00000141736_ENST00000269571_17_1 SEQ_FROM_2016_2035 0 test.seq -14.20 GGAGGGCGCATGCCAGCCTT CGGGCGTGGTGGTGGGGGTG ......(((.(((((((((. .)))).))))))))...... 12 12 20 0 0 0.119000 CDS
hsa_miR_1268b ENSG00000141736_ENST00000269571_17_1 SEQ_FROM_2020_2040 0 test.seq -18.20 GGCGCATGCCAGCCTTGCCCC CGGGCGTGGTGGTGGGGGTG .((.(..((((.((.(((((. .))))).))))))..).)). 14 14 21 0 0 0.119000 CDS
hsa_miR_1268b ENSG00000141736_ENST00000269571_17_1 SEQ_FROM_2511_2529 0 test.seq -15.30 CCTTCTGGGCATCTGCCTG CGGGCGTGGTGGTGGGGGTG ...(((.(.(((((((((( )))))).)))).).)))... 14 14 19 0 0 0.228000 CDS
hsa_miR_1268b ENSG00000141736_ENST00000269571_17_1 SEQ_FROM_2856_2876 0 test.seq -17.10 CACCCACCAGAGTGATGTGTG CGGGCGTGGTGGTGGGGGTG (((((.(((..(..((((.(( )).))))..)..)))))))) 15 15 21 0 0 0.249000 CDS
hsa_miR_1268b ENSG00000141736_ENST00000269571_17_1 SEQ_FROM_2994_3014 0 test.seq -21.20 CATCTGCACCATTGATGTCTA CGGGCGTGGTGGTGGGGGTG (((((.(((((((.((((((. .))))))))))))).))))) 18 18 21 0 0 0.007190 CDS
hsa_miR_1268b ENSG00000141736_ENST00000269571_17_1 SEQ_FROM_3457_3477 0 test.seq -25.80 AGCCTCCCCACACATGACCCC CGGGCGTGGTGGTGGGGGTG .((((((((((.((((.(((. .))))))))))).)))))). 17 17 21 0 0 0.070700 CDS
hsa_miR_1268b ENSG00000141736_ENST00000269571_17_1 SEQ_FROM_3580_3596 0 test.seq -13.60 AACCAGCCAGATGTTCG CGGGCGTGGTGGTGGGGGTG .(((.((((.((((((( )))))))..))))...))). 14 14 17 0 0 0.024500 CDS
hsa_miR_1268b ENSG00000141736_ENST00000269571_17_1 SEQ_FROM_3768_3787 0 test.seq -23.40 TGCCCCTCAGCCCCACCCTC CGGGCGTGGTGGTGGGGGTG .((((((..((((((((((. .))).)))).))))))))). 16 16 20 0 0 0.000707 CDS
hsa_miR_1268b ENSG00000141736_ENST00000269571_17_1 SEQ_FROM_3927_3945 0 test.seq -14.70 AACCAGAAGGCCAAGTCCG CGGGCGTGGTGGTGGGGGTG .(((.....((((.((((( ))))).))))......))). 12 12 19 0 0 0.147000 CDS 3'UTR
hsa_miR_1268b ENSG00000141736_ENST00000269571_17_1 SEQ_FROM_4013_4031 0 test.seq -23.70 GGCCCTCCGACCACTTCCA CGGGCGTGGTGGTGGGGGTG .(((((((.(((((.(((. .))).))))).).)))))). 15 15 19 0 0 0.030600 3'UTR
hsa_miR_1268b ENSG00000141736_ENST00000269571_17_1 SEQ_FROM_4043_4061 0 test.seq -18.60 CATGCCAGGAACCTGTCCT CGGGCGTGGTGGTGGGGGTG (((.((....((((((((. .))))).)))....)).))) 13 13 19 0 0 0.030600 3'UTR
hsa_miR_1269a ENSG00000141736_ENST00000269571_17_1 SEQ_FROM_108_129 0 test.seq -17.40 CCTCCCAGCCGGGTCCAGCCGG CTGGACTGAGCCGTGCTACTGG ((....((((((.((.(((((( )))).)))).))).)))...)) 16 16 22 0 0 0.001650 5'UTR
hsa_miR_1269a ENSG00000141736_ENST00000269571_17_1 SEQ_FROM_985_1004 0 test.seq -15.60 ACAGACACGTTTGAGTCCAT CTGGACTGAGCCGTGCTACTGG .(((.((((.((.((((((. .)))))).)).))))...))). 15 15 20 0 0 0.131000 CDS
hsa_miR_1269a ENSG00000141736_ENST00000269571_17_1 SEQ_FROM_1319_1342 0 test.seq -15.90 CCAACACTGCCCCGCTCCAGCCAG CTGGACTGAGCCGTGCTACTGG (((.....((.(.((((.(((((( )))).)))))).).))...))) 16 16 24 0 0 0.038600 CDS
hsa_miR_1269a ENSG00000141736_ENST00000269571_17_1 SEQ_FROM_1544_1566 0 test.seq -17.90 GCAGTGGACTGGCCCTCATCCAC CTGGACTGAGCCGTGCTACTGG .((((((..((((..(((((((. .)))).)))))))..)))))). 17 17 23 0 0 0.154000 CDS
hsa_miR_1269a ENSG00000141736_ENST00000269571_17_1 SEQ_FROM_1707_1729 0 test.seq -24.70 CCGAGGGCACTGCTGGGGTCCAG CTGGACTGAGCCGTGCTACTGG (((..(((((.(((.((.((((( ))))))).))).)))))..))) 18 18 23 0 0 0.110000 CDS
hsa_miR_1269a ENSG00000141736_ENST00000269571_17_1 SEQ_FROM_3787_3805 0 test.seq -12.20 CCTCCTGCCTTCAGCCCAG CTGGACTGAGCCGTGCTACTGG ((....((((((((.(((( )))).)))))..).))....)) 14 14 19 0 0 0.000707 CDS
hsa_miR_1269a ENSG00000141736_ENST00000269571_17_1 SEQ_FROM_4184_4204 0 test.seq -20.60 CCAGTGGATGCCACAGCCCAG CTGGACTGAGCCGTGCTACTGG ((((((((((.(.(((.(((( )))).))).).))).))))))) 18 18 21 0 0 0.007110 3'UTR
hsa_miR_1269b ENSG00000141736_ENST00000269571_17_1 SEQ_FROM_108_129 0 test.seq -16.60 CCTCCCAGCCGGGTCCAGCCGG CTGGACTGAGCCATGCTACTGG ((....(((..((..((((((( )))).)))..))..)))...)) 14 14 22 0 0 0.001650 5'UTR
hsa_miR_1269b ENSG00000141736_ENST00000269571_17_1 SEQ_FROM_1319_1342 0 test.seq -14.80 CCAACACTGCCCCGCTCCAGCCAG CTGGACTGAGCCATGCTACTGG (((.....((...((((.(((((( )))).))))))...))...))) 15 15 24 0 0 0.038600 CDS
hsa_miR_1269b ENSG00000141736_ENST00000269571_17_1 SEQ_FROM_1544_1566 0 test.seq -18.60 GCAGTGGACTGGCCCTCATCCAC CTGGACTGAGCCATGCTACTGG .((((((..((((..(((((((. .)))).)))))))..)))))). 17 17 23 0 0 0.154000 CDS
hsa_miR_1269b ENSG00000141736_ENST00000269571_17_1 SEQ_FROM_1707_1729 0 test.seq -21.10 CCGAGGGCACTGCTGGGGTCCAG CTGGACTGAGCCATGCTACTGG (((..((((..(((.((.((((( ))))))).)))..))))..))) 17 17 23 0 0 0.110000 CDS
hsa_miR_1269b ENSG00000141736_ENST00000269571_17_1 SEQ_FROM_1737_1758 0 test.seq -16.50 CCAGTGTGTCAACTGCAGCCAG CTGGACTGAGCCATGCTACTGG (((((((((...((.((((((( )))).)))))..)))).))))) 18 18 22 0 0 0.110000 CDS
hsa_miR_1269b ENSG00000141736_ENST00000269571_17_1 SEQ_FROM_3296_3314 0 test.seq -13.90 GGCACCGCAGCTCATCTAC CTGGACTGAGCCATGCTACTGG ......((((((((((((. .)))).)))))..)))...... 12 12 19 0 0 0.054900 CDS
hsa_miR_1269b ENSG00000141736_ENST00000269571_17_1 SEQ_FROM_4184_4204 0 test.seq -21.00 CCAGTGGATGCCACAGCCCAG CTGGACTGAGCCATGCTACTGG ((((((((((.(.(((.(((( )))).))).).))).))))))) 18 18 21 0 0 0.007110 3'UTR
hsa_miR_1270 ENSG00000141736_ENST00000269571_17_1 SEQ_FROM_255_278 0 test.seq -17.20 GCTGCGGCTCCCTGCCAGTCCCGA CTGGAGATATGGAAGAGCTGTGT ((.(((((((....(((((((((. .))).))).)))..))))))))) 18 18 24 0 0 0.338000 CDS
hsa_miR_1270 ENSG00000141736_ENST00000269571_17_1 SEQ_FROM_290_312 0 test.seq -18.00 ACATGCTCCGCCACCTCTACCAG CTGGAGATATGGAAGAGCTGTGT .(((((((..(((..(((.(((( )))))))..)))..)))).))). 17 17 23 0 0 0.204000 CDS
hsa_miR_1270 ENSG00000141736_ENST00000269571_17_1 SEQ_FROM_1272_1294 0 test.seq -13.80 TGGGAGCCTGGCATTTCTGCCGG CTGGAGATATGGAAGAGCTGTGT ..(.(((((..(((.(((.(((( ))))))).)))..)).))).).. 16 16 23 0 0 0.333000 CDS
hsa_miR_1270 ENSG00000141736_ENST00000269571_17_1 SEQ_FROM_2827_2847 0 test.seq -17.10 GCGCTGGAGTCCATTCTCCGC CTGGAGATATGGAAGAGCTGTGT ((((.((..(((((((((((. .)))))).)))))....)))))) 17 17 21 0 0 0.338000 CDS
hsa_miR_1270 ENSG00000141736_ENST00000269571_17_1 SEQ_FROM_3108_3129 0 test.seq -12.80 CCAGCGCTTTGTGGTCATCCAG CTGGAGATATGGAAGAGCTGTGT .....(((((...(((.((((( )))))))).....)))))..... 13 13 22 0 0 0.315000 CDS
hsa_miR_1270 ENSG00000141736_ENST00000269571_17_1 SEQ_FROM_3362_3382 0 test.seq -15.00 AGGAGGCCCCCAGGTCTCCAC CTGGAGATATGGAAGAGCTGTGT ....((((.(((.(((((((. .))))))).)))..).))).... 14 14 21 0 0 0.285000 CDS
hsa_miR_1270 ENSG00000141736_ENST00000269571_17_1 SEQ_FROM_3780_3800 0 test.seq -14.40 CCACCCTCCTCCTGCCTTCAG CTGGAGATATGGAAGAGCTGTGT .(((.(((.(((((.(((((( )))))).)).))).)))..))). 17 17 21 0 0 0.000707 CDS
hsa_miR_1270 ENSG00000141736_ENST00000269571_17_1 SEQ_FROM_4009_4032 0 test.seq -12.60 GGAGGGCCCTCCGACCACTTCCAG CTGGAGATATGGAAGAGCTGTGT ..(.((((.((((.....(((((( ))))))...)))).).))).).. 15 15 24 0 0 0.030600 3'UTR
hsa_miR_1271_3p ENSG00000141736_ENST00000269571_17_1 SEQ_FROM_367_390 0 test.seq -15.56 AGCCTGTCCTTCCTGCAGGATATC AGTGCCTGCTATGTGCCAGGCA .(((((........(((((.(((. .)))))))).......))))). 13 13 24 0 0 0.007250 CDS
hsa_miR_1271_3p ENSG00000141736_ENST00000269571_17_1 SEQ_FROM_831_851 0 test.seq -15.40 TGCCCGCTGCAAGGGGCCACT AGTGCCTGCTATGTGCCAGGCA ((((.((.(((((((((.((( ))))))).)).)))))..)))) 18 18 21 0 0 0.037500 CDS
hsa_miR_1271_3p ENSG00000141736_ENST00000269571_17_1 SEQ_FROM_1438_1460 0 test.seq -12.70 AACCTGCAAGTAATCCGGGGACG AGTGCCTGCTATGTGCCAGGCA ..((((((.(((...((((.((. .)).)))).))).)).)))).. 15 15 23 0 0 0.099000 CDS
hsa_miR_1271_3p ENSG00000141736_ENST00000269571_17_1 SEQ_FROM_1696_1717 0 test.seq -19.10 CAGCTGTGCGCCCGAGGGCACT AGTGCCTGCTATGTGCCAGGCA ...(((.((((....((((((( ))))))).....)))))))... 14 14 22 0 0 0.110000 CDS
hsa_miR_1271_3p ENSG00000141736_ENST00000269571_17_1 SEQ_FROM_3280_3301 0 test.seq -17.30 GGCATGGTCCACCACAGGCACC AGTGCCTGCTATGTGCCAGGCA ....(((..((...(((((((. .)))))))...))..))).... 12 12 22 0 0 0.054900 CDS
hsa_miR_1271_3p ENSG00000141736_ENST00000269571_17_1 SEQ_FROM_3226_3247 0 test.seq -18.30 TATCTGGTACCCCAGCAGGGCT AGTGCCTGCTATGTGCCAGGCA ....((((((...((((((((( ))).))))))..)))))).... 15 15 22 0 0 0.076200 CDS
hsa_miR_1271_3p ENSG00000141736_ENST00000269571_17_1 SEQ_FROM_3478_3496 0 test.seq -12.90 AGCCCTCTACAGCGGTACA AGTGCCTGCTATGTGCCAGGCA .(((...(((((((((((. .))))).))..))))...))). 14 14 19 0 0 0.070700 CDS
hsa_miR_1271_3p ENSG00000141736_ENST00000269571_17_1 SEQ_FROM_3878_3904 0 test.seq -13.70 CACCTACGGCAGAGAACCCAGAGTACC AGTGCCTGCTATGTGCCAGGCA ..(((..((((.(.....(((.((((. .)))))))...).))))))).. 15 15 27 0 0 0.389000 CDS
hsa_miR_1271_3p ENSG00000141736_ENST00000269571_17_1 SEQ_FROM_3980_4000 0 test.seq -17.60 GGCCTGACTTCTGCTGGCATC AGTGCCTGCTATGTGCCAGGCA .(((((.(....((.(((((. .))))).)).....).))))). 13 13 21 0 0 0.347000 3'UTR
hsa_miR_1271_5p ENSG00000141736_ENST00000269571_17_1 SEQ_FROM_250_273 0 test.seq -13.30 ATGAAGCTGCGGCTCCCTGCCAGT CTTGGCACCTAGCAAGCACTCA .....(((...(((...((((((. .))))))...))).)))..... 12 12 24 0 0 0.338000 CDS
hsa_miR_1271_5p ENSG00000141736_ENST00000269571_17_1 SEQ_FROM_1217_1239 0 test.seq -17.10 TGAGGGCAGTTACCAGTGCCAAT CTTGGCACCTAGCAAGCACTCA ((((.((.((((...(((((((. .))))))).))))..)).)))) 17 17 23 0 0 0.012200 CDS
hsa_miR_1271_5p ENSG00000141736_ENST00000269571_17_1 SEQ_FROM_1813_1833 0 test.seq -15.10 AGGGAGTATGTGAATGCCAGG CTTGGCACCTAGCAAGCACTCA .(((.((.(((...((((((( )))))))....))).)).))). 15 15 21 0 0 0.257000 CDS
hsa_miR_1271_5p ENSG00000141736_ENST00000269571_17_1 SEQ_FROM_2013_2032 0 test.seq -13.80 TGAGGAGGGCGCATGCCAGC CTTGGCACCTAGCAAGCACTCA (((((...((...((((((. .))))))....))...).)))) 13 13 20 0 0 0.119000 CDS
hsa_miR_1271_5p ENSG00000141736_ENST00000269571_17_1 SEQ_FROM_2631_2652 0 test.seq -17.80 CTGGTGTATGCAGATTGCCAAG CTTGGCACCTAGCAAGCACTCA ...((((.(((((..((((((( ))))))).)).))).))))... 16 16 22 0 0 0.302000 CDS
hsa_miR_1271_5p ENSG00000141736_ENST00000269571_17_1 SEQ_FROM_3919_3941 0 test.seq -14.30 CCAGTGTGAACCAGAAGGCCAAG CTTGGCACCTAGCAAGCACTCA ..(((((...(.((...(((((( ))))))..)).)...))))).. 14 14 23 0 0 0.147000 CDS 3'UTR
hsa_miR_1271_5p ENSG00000141736_ENST00000269571_17_1 SEQ_FROM_4032_4051 0 test.seq -12.60 GGGGAACCTGCCATGCCAGG CTTGGCACCTAGCAAGCACTCA .(((..(.(((..((((((( )))))))....))).)..))). 14 14 20 0 0 0.030600 3'UTR
hsa_miR_1273a ENSG00000141736_ENST00000269571_17_1 SEQ_FROM_1902_1924 0 test.seq -12.20 TGACCAGTGTGTGGCCTGTGCCC GGGCGACAAAGCAAGACTCTTTCTT .....((.((.(.((.((((((( )))).)))..)).).)).))..... 14 14 23 0 0 0.380000 CDS
hsa_miR_1273a ENSG00000141736_ENST00000269571_17_1 SEQ_FROM_2014_2039 0 test.seq -17.90 GAGGAGGGCGCATGCCAGCCTTGCCC GGGCGACAAAGCAAGACTCTTTCTT ((((((((..(.(((.....(((((( ))))))....))).)..)))))))) 18 18 26 0 0 0.119000 CDS
hsa_miR_1273a ENSG00000141736_ENST00000269571_17_1 SEQ_FROM_3615_3640 0 test.seq -18.20 CCGAGAGGGCCCTCTGCCTGCTGCCC GGGCGACAAAGCAAGACTCTTTCTT ..(((((((..((.(((.((.((((( ))))).))..))))).))))))).. 19 19 26 0 0 0.088800 CDS
hsa_miR_1273c ENSG00000141736_ENST00000269571_17_1 SEQ_FROM_3617_3639 0 test.seq -16.30 GAGAGGGCCCTCTGCCTGCTGCC GGCGACAAAACGAGACCCTGTC ((.((((..(((....((.(((( )))).))....))).)))).)) 15 15 23 0 0 0.088800 CDS
hsa_miR_1273d ENSG00000141736_ENST00000269571_17_1 SEQ_FROM_1698_1726 0 test.seq -15.80 GCTGTGCGCCCGAGGGCACTGCTGGGGTC GAACCCATGAGGTTGAGGCTGCAGT .(((((.(((....(((.((..((((.(( )).))))..)))))..)))))))). 19 19 29 0 0 0.110000 CDS
hsa_miR_1273e ENSG00000141736_ENST00000269571_17_1 SEQ_FROM_853_876 0 test.seq -15.30 CCCACTGACTGCTGCCATGAGCAG TTGCTTGAACCCAGGAAGTGGA .(((((..(((.......(((((( )))))).....)))..))))). 14 14 24 0 0 0.037500 CDS
hsa_miR_1273e ENSG00000141736_ENST00000269571_17_1 SEQ_FROM_1329_1347 0 test.seq -12.80 CCCGCTCCAGCCAGAGCAG TTGCTTGAACCCAGGAAGTGGA .(((((((.....(((((( )))))).......)).))))). 13 13 19 0 0 0.038600 CDS
hsa_miR_1273e ENSG00000141736_ENST00000269571_17_1 SEQ_FROM_3956_3979 0 test.seq -12.60 GATGTGTCCTCAGGGAGCAGGGAA TTGCTTGAACCCAGGAAGTGGA ......((((..(((..((((.(( )).))))..)))))))...... 13 13 24 0 0 0.147000 3'UTR
hsa_miR_1273f ENSG00000141736_ENST00000269571_17_1 SEQ_FROM_290_307 0 test.seq -13.50 ACATGCTCCGCCACCTCT GGAGATGGAGGTTGCAGTG ...(((.((.(((.(((( )))).))).))..)))... 12 12 18 0 0 0.204000 CDS
hsa_miR_1273f ENSG00000141736_ENST00000269571_17_1 SEQ_FROM_626_643 0 test.seq -14.00 AGCGGAACCCCCAGCTCT GGAGATGGAGGTTGCAGTG .(((.((((.(((.(((( )))).))).)))).).)). 14 14 18 0 0 0.046900 CDS
hsa_miR_1273f ENSG00000141736_ENST00000269571_17_1 SEQ_FROM_914_933 0 test.seq -16.60 GCCTGGCCTGCCTCCACTTC GGAGATGGAGGTTGCAGTG ..(((.(..((((((((((( )))).))))))).)))).. 15 15 20 0 0 0.064600 CDS
hsa_miR_1273f ENSG00000141736_ENST00000269571_17_1 SEQ_FROM_1039_1059 0 test.seq -13.40 AGCTGTGTGACTGCCTGTCCC GGAGATGGAGGTTGCAGTG .(((((..((((..((((((( )).))))).))))))))). 16 16 21 0 0 0.253000 CDS
hsa_miR_1273f ENSG00000141736_ENST00000269571_17_1 SEQ_FROM_1087_1105 0 test.seq -18.00 TCCTGCACCCTCGTCTGCC GGAGATGGAGGTTGCAGTG ..(((((((..(((((.(( )))))))..)).))))).. 14 14 19 0 0 0.054900 CDS
hsa_miR_1273f ENSG00000141736_ENST00000269571_17_1 SEQ_FROM_1331_1351 0 test.seq -15.10 CGCTCCAGCCAGAGCAGCTCC GGAGATGGAGGTTGCAGTG ((((.(((((....((.(((( )))).))..))))).)))) 15 15 21 0 0 0.038600 CDS
hsa_miR_1273f ENSG00000141736_ENST00000269571_17_1 SEQ_FROM_1625_1642 0 test.seq -14.90 CGCACCAAGCTCTGCTCC GGAGATGGAGGTTGCAGTG (((..(((.((((((((( )))).))))).)))..))) 15 15 18 0 0 0.077400 CDS
hsa_miR_1273f ENSG00000141736_ENST00000269571_17_1 SEQ_FROM_1564_1582 0 test.seq -14.00 CACCATAACACCCACCTCT GGAGATGGAGGTTGCAGTG (((..((((..(((.(((( )))).)))..))))..))) 14 14 19 0 0 0.154000 CDS
hsa_miR_1273f ENSG00000141736_ENST00000269571_17_1 SEQ_FROM_2044_2058 0 test.seq -15.10 AACTGCACCCACTCC GGAGATGGAGGTTGCAGTG .(((((((((((((( )))).))).)..)))))). 14 14 15 0 0 0.119000 CDS
hsa_miR_1273f ENSG00000141736_ENST00000269571_17_1 SEQ_FROM_2828_2845 0 test.seq -17.10 CGCTGGAGTCCATTCTCC GGAGATGGAGGTTGCAGTG (((((.(((((((.(((( )))))))))..)).))))) 16 16 18 0 0 0.338000 CDS
hsa_miR_1273f ENSG00000141736_ENST00000269571_17_1 SEQ_FROM_3298_3315 0 test.seq -16.80 CACCGCAGCTCATCTACC GGAGATGGAGGTTGCAGTG (((.(((((((((((.(( )))))))..)))))).))) 16 16 18 0 0 0.054900 CDS
hsa_miR_1273g_3p ENSG00000141736_ENST00000269571_17_1 SEQ_FROM_806_828 0 test.seq -13.50 CGCGCACTGTCTGTGCCGGTGGC ACCACTGCACTCCAGCCTGAG ......(((...((((.(((((. .)))))))))..)))...... 12 12 23 0 0 0.037500 CDS
hsa_miR_1273g_3p ENSG00000141736_ENST00000269571_17_1 SEQ_FROM_4343_4364 0 test.seq -14.40 ATGAGGAAGGAACAGCAATGGT ACCACTGCACTCCAGCCTGAG .(.(((..(((...(((.(((( )))).)))..)))..))).). 14 14 22 0 0 0.174000 3'UTR
hsa_miR_1273g_5p ENSG00000141736_ENST00000269571_17_1 SEQ_FROM_58_78 0 test.seq -17.30 CTGCGCCGCGCGCCCGGCCCC GGTGGTTGAGGCTGCAGTAAGT ....((.(((.(((((((((( )).))))).)))))).)).... 15 15 21 0 0 0.020200 5'UTR
hsa_miR_1273g_5p ENSG00000141736_ENST00000269571_17_1 SEQ_FROM_521_540 0 test.seq -12.74 ACCCGCTGAACAATACCACC GGTGGTTGAGGCTGCAGTAAGT ((..((((......(((((( ))))))........))))..)) 12 12 20 0 0 0.022900 CDS
hsa_miR_1273g_5p ENSG00000141736_ENST00000269571_17_1 SEQ_FROM_701_724 0 test.seq -16.60 TCACACTGATAGACACCAACCGCT GGTGGTTGAGGCTGCAGTAAGT ....((((.(((.(..(((((((. .)))))))..)))))))).... 15 15 24 0 0 0.302000 CDS
hsa_miR_1273g_5p ENSG00000141736_ENST00000269571_17_1 SEQ_FROM_629_649 0 test.seq -14.20 GGAACCCCCAGCTCTGCTACC GGTGGTTGAGGCTGCAGTAAGT ........((((((.(((((( )))))).)).))))........ 12 12 21 0 0 0.046900 CDS
hsa_miR_1273g_5p ENSG00000141736_ENST00000269571_17_1 SEQ_FROM_332_352 0 test.seq -13.80 GAAACCTGGAACTCACCTACC GGTGGTTGAGGCTGCAGTAAGT .....(((.(.((((.((((( ))))).))))..).)))..... 13 13 21 0 0 0.007250 CDS
hsa_miR_1273g_5p ENSG00000141736_ENST00000269571_17_1 SEQ_FROM_950_971 0 test.seq -20.10 GTGAGCTGCACTGCCCAGCCCT GGTGGTTGAGGCTGCAGTAAGT ....((((((..(((((((((( )).))))).))))))))).... 16 16 22 0 0 0.031800 CDS
hsa_miR_1273g_5p ENSG00000141736_ENST00000269571_17_1 SEQ_FROM_1153_1171 0 test.seq -15.20 GAGAAGTGCAGCAAGCCCT GGTGGTTGAGGCTGCAGTAAGT ....(.((((((.(((((( )).))))...)))))).).... 13 13 19 0 0 0.096000 CDS
hsa_miR_1273g_5p ENSG00000141736_ENST00000269571_17_1 SEQ_FROM_1048_1069 0 test.seq -20.30 ACTGCCTGTCCCTACAACTACC GGTGGTTGAGGCTGCAGTAAGT (((..((((.(((.(((((((( )))))))))))..))))..))) 18 18 22 0 0 0.253000 CDS
hsa_miR_1273g_5p ENSG00000141736_ENST00000269571_17_1 SEQ_FROM_832_851 0 test.seq -16.10 GCCCGCTGCAAGGGGCCACT GGTGGTTGAGGCTGCAGTAAGT ....((((((...((((((( ))))))).....)))))).... 13 13 20 0 0 0.037500 CDS
hsa_miR_1273g_5p ENSG00000141736_ENST00000269571_17_1 SEQ_FROM_1547_1567 0 test.seq -19.30 GTGGACTGGCCCTCATCCACC GGTGGTTGAGGCTGCAGTAAGT ....((((..(((((.((((( ))))).)))))...)))).... 14 14 21 0 0 0.154000 CDS
hsa_miR_1273g_5p ENSG00000141736_ENST00000269571_17_1 SEQ_FROM_1848_1867 0 test.seq -17.40 CCACCCTGAGTGTCAGCCCC GGTGGTTGAGGCTGCAGTAAGT .....((((((.(((((((( )).)))))).))).)))..... 14 14 20 0 0 0.052600 CDS
hsa_miR_1273g_5p ENSG00000141736_ENST00000269571_17_1 SEQ_FROM_1675_1696 0 test.seq -16.50 GGCGAGGGCCTGGCCTGCCACC GGTGGTTGAGGCTGCAGTAAGT .......((..((((((((((( ))))))..)))))))....... 13 13 22 0 0 0.110000 CDS
hsa_miR_1273g_5p ENSG00000141736_ENST00000269571_17_1 SEQ_FROM_2843_2863 0 test.seq -13.00 TCCGCCGGCGGTTCACCCACC GGTGGTTGAGGCTGCAGTAAGT ........(((((((.((((( ))))).))).))))........ 12 12 21 0 0 0.249000 CDS
hsa_miR_1273g_5p ENSG00000141736_ENST00000269571_17_1 SEQ_FROM_2972_2992 0 test.seq -18.20 GGGAGCGGCTGCCCCAGCCCC GGTGGTTGAGGCTGCAGTAAGT ....((.((.(((.((((((( )).))))).))).)).)).... 14 14 21 0 0 0.007190 CDS
hsa_miR_1273g_5p ENSG00000141736_ENST00000269571_17_1 SEQ_FROM_3295_3315 0 test.seq -18.60 AGGCACCGCAGCTCATCTACC GGTGGTTGAGGCTGCAGTAAGT ....((.((((((((.((((( ))))).))).))))).)).... 15 15 21 0 0 0.054900 CDS
hsa_miR_1273g_5p ENSG00000141736_ENST00000269571_17_1 SEQ_FROM_3587_3607 0 test.seq -17.10 CAGATGTTCGGCCCCAGCCCC GGTGGTTGAGGCTGCAGTAAGT ........(((((.((((((( )).))))).)))))........ 12 12 21 0 0 0.024500 CDS
hsa_miR_1273g_5p ENSG00000141736_ENST00000269571_17_1 SEQ_FROM_3762_3781 0 test.seq -23.00 AGGAGCTGCCCCTCAGCCCC GGTGGTTGAGGCTGCAGTAAGT ....(((((.(((((((((( )).))))))))..))))).... 15 15 20 0 0 0.000707 CDS
hsa_miR_1273g_5p ENSG00000141736_ENST00000269571_17_1 SEQ_FROM_3820_3842 0 test.seq -16.40 TATTACTGGGACCAGGACCCACC GGTGGTTGAGGCTGCAGTAAGT ..((((((.(.((..((((.((( )))))))..)).).)))))).. 16 16 23 0 0 0.138000 CDS
hsa_miR_1273g_5p ENSG00000141736_ENST00000269571_17_1 SEQ_FROM_4004_4027 0 test.seq -17.20 AGGTGGGAGGGCCCTCCGACCACT GGTGGTTGAGGCTGCAGTAAGT .........((((...(((((((( )))))))).))))......... 12 12 24 0 0 0.030600 3'UTR
hsa_miR_1273h_3p ENSG00000141736_ENST00000269571_17_1 SEQ_FROM_428_450 0 test.seq -18.00 AAGTGAGGCAGGTCCCACTGCAG CTGCAGACTCGACCTCCCAGGC ...((.((.(((((...(((((( ))))))....)))))))))... 15 15 23 0 0 0.014800 CDS
hsa_miR_1273h_3p ENSG00000141736_ENST00000269571_17_1 SEQ_FROM_3928_3948 0 test.seq -13.80 ACCAGAAGGCCAAGTCCGCAG CTGCAGACTCGACCTCCCAGGC .((.(.(((.(.((((.(((( )))).)))).).))).)..)). 15 15 21 0 0 0.147000 3'UTR
hsa_miR_1273h_5p ENSG00000141736_ENST00000269571_17_1 SEQ_FROM_62_81 0 test.seq -20.00 GCCGCGCGCCCGGCCCCCAC CTGGGAGGTCAAGGCTGCAGT ((.(((.(((.((((((((. .)))).))))..)))))).)) 16 16 20 0 0 0.020200 5'UTR
hsa_miR_1273h_5p ENSG00000141736_ENST00000269571_17_1 SEQ_FROM_196_215 0 test.seq -20.50 CTCGCCCTCTTGCCCCCCGG CTGGGAGGTCAAGGCTGCAGT .......(((((((.((((( ))))).)).)))))....... 12 12 20 0 0 0.183000 CDS
hsa_miR_1273h_5p ENSG00000141736_ENST00000269571_17_1 SEQ_FROM_94_115 0 test.seq -19.80 CCCGCGCCCCGCGCCCTCCCAG CTGGGAGGTCAAGGCTGCAGT ...(((((....(.(((((((( )))))))).)..))).))... 14 14 22 0 0 0.001650 5'UTR
hsa_miR_1273h_5p ENSG00000141736_ENST00000269571_17_1 SEQ_FROM_621_639 0 test.seq -16.60 GATCCAGCGGAACCCCCAG CTGGGAGGTCAAGGCTGCAGT ....((((.((.((((((( ))))).))))...)))).... 13 13 19 0 0 0.046900 CDS
hsa_miR_1273h_5p ENSG00000141736_ENST00000269571_17_1 SEQ_FROM_342_359 0 test.seq -14.80 ACTCACCTACCTGCCCAC CTGGGAGGTCAAGGCTGCAGT ((((((((((((.((((. .))))))))..))).)).))) 16 16 18 0 0 0.007250 CDS
hsa_miR_1273h_5p ENSG00000141736_ENST00000269571_17_1 SEQ_FROM_947_967 0 test.seq -18.80 TCTGTGAGCTGCACTGCCCAG CTGGGAGGTCAAGGCTGCAGT .((((.((((..(((.((((( ))))).)))...)))))))). 16 16 21 0 0 0.031800 CDS
hsa_miR_1273h_5p ENSG00000141736_ENST00000269571_17_1 SEQ_FROM_770_789 0 test.seq -14.80 GCTGGGGAGAGAGTTCTGAG CTGGGAGGTCAAGGCTGCAGT ((((.((...((.((((.(( )).)))).))....)).)))) 14 14 20 0 0 0.257000 CDS
hsa_miR_1273h_5p ENSG00000141736_ENST00000269571_17_1 SEQ_FROM_1332_1354 0 test.seq -15.90 GCTCCAGCCAGAGCAGCTCCAAG CTGGGAGGTCAAGGCTGCAGT (((.(((((...(.(.((((.(( )).)))).))..))))).))) 16 16 23 0 0 0.038600 CDS
hsa_miR_1273h_5p ENSG00000141736_ENST00000269571_17_1 SEQ_FROM_1676_1695 0 test.seq -19.90 GCGAGGGCCTGGCCTGCCAC CTGGGAGGTCAAGGCTGCAGT .....((((((((((.(((. .))).))))).)))))..... 13 13 20 0 0 0.110000 CDS
hsa_miR_1273h_5p ENSG00000141736_ENST00000269571_17_1 SEQ_FROM_2600_2619 0 test.seq -18.00 GCGGACGCCTGGGCTCCCAG CTGGGAGGTCAAGGCTGCAGT .......(((((.((((((( ))))))).)).)))....... 12 12 20 0 0 0.235000 CDS
hsa_miR_1273h_5p ENSG00000141736_ENST00000269571_17_1 SEQ_FROM_2976_2996 0 test.seq -18.20 GCGGCTGCCCCAGCCCCCCAT CTGGGAGGTCAAGGCTGCAGT ((.((.(((...(((.((((. .)))).)))...))).)).)) 14 14 21 0 0 0.007190 CDS
hsa_miR_1273h_5p ENSG00000141736_ENST00000269571_17_1 SEQ_FROM_3508_3528 0 test.seq -15.20 ACAGTACCCCTGCCCTCTGAG CTGGGAGGTCAAGGCTGCAGT ((.(((.((.((.(((((.(( )).))))).)).)).))).)) 16 16 21 0 0 0.246000 CDS
hsa_miR_1273h_5p ENSG00000141736_ENST00000269571_17_1 SEQ_FROM_4203_4223 0 test.seq -18.30 AGCTTGGCCCTTTCCTTCCAG CTGGGAGGTCAAGGCTGCAGT .....((((....(((((((( ))))))))....))))..... 12 12 21 0 0 0.104000 3'UTR
hsa_miR_1273h_5p ENSG00000141736_ENST00000269571_17_1 SEQ_FROM_4325_4344 0 test.seq -12.30 AACCTAGTACTGCCCCCCAT CTGGGAGGTCAAGGCTGCAGT ....((((..((((.((((. .)))).)).))..)))).... 12 12 20 0 0 0.174000 3'UTR
hsa_miR_1275 ENSG00000141736_ENST00000269571_17_1 SEQ_FROM_64_81 0 test.seq -20.90 CGCGCGCCCGGCCCCCAC GTGGGGGAGAGGCTGTC .(((.((((..((((((( ))))))).).)))))). 14 14 18 0 0 0.020200 5'UTR
hsa_miR_1275 ENSG00000141736_ENST00000269571_17_1 SEQ_FROM_86_105 0 test.seq -18.20 CGCAGCACCCCGCGCCCCGC GTGGGGGAGAGGCTGTC .(((((..(...(.(((((( ))))))).)..))))). 13 13 20 0 0 0.001650 5'UTR
hsa_miR_1275 ENSG00000141736_ENST00000269571_17_1 SEQ_FROM_487_503 0 test.seq -14.10 GACAACTATGCCCTGGC GTGGGGGAGAGGCTGTC ((((.((...((((.(( )).))))..))..)))) 12 12 17 0 0 0.306000 CDS
hsa_miR_1275 ENSG00000141736_ENST00000269571_17_1 SEQ_FROM_915_930 0 test.seq -19.20 CCTGGCCTGCCTCCAC GTGGGGGAGAGGCTGTC ...(((((.((((((( )))))))..)))))... 12 12 16 0 0 0.064600 CDS
hsa_miR_1275 ENSG00000141736_ENST00000269571_17_1 SEQ_FROM_1629_1644 0 test.seq -15.90 CCAAGCTCTGCTCCAC GTGGGGGAGAGGCTGTC ...((((((.(((((( )))))).))).)))... 12 12 16 0 0 0.077400 CDS
hsa_miR_1275 ENSG00000141736_ENST00000269571_17_1 SEQ_FROM_1678_1695 0 test.seq -20.20 GAGGGCCTGGCCTGCCAC GTGGGGGAGAGGCTGTC ((.(((((..(((.(((( )))))))..))))).)) 14 14 18 0 0 0.110000 CDS
hsa_miR_1275 ENSG00000141736_ENST00000269571_17_1 SEQ_FROM_1750_1767 0 test.seq -18.10 TGCAGCCAGTTCCTTCGG GTGGGGGAGAGGCTGTC ..(((((..((((((((. .)))))))).))))).. 13 13 18 0 0 0.110000 CDS
hsa_miR_1275 ENSG00000141736_ENST00000269571_17_1 SEQ_FROM_2027_2042 0 test.seq -21.50 GCCAGCCTTGCCCCAT GTGGGGGAGAGGCTGTC ..(((((((.(((((( ))))))..))))))).. 13 13 16 0 0 0.119000 CDS
hsa_miR_1275 ENSG00000141736_ENST00000269571_17_1 SEQ_FROM_3454_3469 0 test.seq -18.70 CAAAGCCTCCCCACAC GTGGGGGAGAGGCTGTC ...(((((((((.((( ))).))).))))))... 12 12 16 0 0 0.070700 CDS
hsa_miR_1275 ENSG00000141736_ENST00000269571_17_1 SEQ_FROM_3845_3863 0 test.seq -15.30 AGCGGGGGGCTCCACCCAG GTGGGGGAGAGGCTGTC .((((....((((.((((. .))))))))...)))). 12 12 19 0 0 0.138000 CDS
hsa_miR_1275 ENSG00000141736_ENST00000269571_17_1 SEQ_FROM_4488_4503 0 test.seq -17.10 GGGGGTCCTTCTCCAC GTGGGGGAGAGGCTGTC ...((((((((((((( ))))))))).))))... 13 13 16 0 0 0.007410 3'UTR
hsa_miR_1275 ENSG00000141736_ENST00000269571_17_1 SEQ_FROM_4327_4344 0 test.seq -15.80 CCTAGTACTGCCCCCCAT GTGGGGGAGAGGCTGTC ..((((.((..((((((( )))))))..)))))).. 13 13 18 0 0 0.174000 3'UTR
hsa_miR_1276 ENSG00000141736_ENST00000269571_17_1 SEQ_FROM_4495_4513 0 test.seq -13.00 CTTCTCCACACCCACTTTG TAAAGAGCCCTGTGGAGACA ..((((((((..(.((((( ))))).)...)))))))).. 14 14 19 0 0 0.007410 3'UTR
hsa_miR_1278 ENSG00000141736_ENST00000269571_17_1 SEQ_FROM_809_830 0 test.seq -13.70 GCACTGTCTGTGCCGGTGGCTG TAGTACTGTGCATATCATCTAT ........((((((((((.((( )))))))).)))))........ 13 13 22 0 0 0.037500 CDS
hsa_miR_1279 ENSG00000141736_ENST00000269571_17_1 SEQ_FROM_1810_1825 0 test.seq -14.10 CCCAGGGAGTATGTGA TCATATTGCTTCTTTCT ...((((((((((((( ))))).))))))))... 13 13 16 0 0 0.257000 CDS
hsa_miR_1279 ENSG00000141736_ENST00000269571_17_1 SEQ_FROM_4347_4366 0 test.seq -12.40 GGAAGGAACAGCAATGGTGT TCATATTGCTTCTTTCT (((((((..(((((((.((. .)))))))))))))))) 16 16 20 0 0 0.174000 3'UTR
hsa_miR_127_3p ENSG00000141736_ENST00000269571_17_1 SEQ_FROM_298_318 0 test.seq -12.10 CGCCACCTCTACCAGGGCTGC TCGGATCCGTCTGAGCTTGGCT .((((.(((.....((((((. .))).)))....)))..)))). 13 13 21 0 0 0.204000 CDS
hsa_miR_127_3p ENSG00000141736_ENST00000269571_17_1 SEQ_FROM_2187_2208 0 test.seq -15.60 GCGACGGCAGCAGAAGATCCGG TCGGATCCGTCTGAGCTTGGCT .....(((..((((.((((((( )))))))..)))).)))..... 14 14 22 0 0 0.183000 CDS
hsa_miR_127_3p ENSG00000141736_ENST00000269571_17_1 SEQ_FROM_2299_2320 0 test.seq -15.60 ATCCTGAAAGAGACGGAGCTGA TCGGATCCGTCTGAGCTTGGCT ..((......(((((((.(((( )))).)))))))......)).. 13 13 22 0 0 0.261000 CDS
hsa_miR_127_5p ENSG00000141736_ENST00000269571_17_1 SEQ_FROM_559_582 0 test.seq -20.80 CCAGGAGGCCTGCGGGAGCTGCAG CTGAAGCTCAGAGGGCTCTGAT ...((((.(((.(..(((((.((( ))).))))).)))).))))... 16 16 24 0 0 0.249000 CDS
hsa_miR_127_5p ENSG00000141736_ENST00000269571_17_1 SEQ_FROM_1859_1879 0 test.seq -15.10 GTCAGCCCCAGAATGGCTCAG CTGAAGCTCAGAGGGCTCTGAT (((((.(((....(((((((( ))).))).))..)))..))))) 16 16 21 0 0 0.052600 CDS
hsa_miR_127_5p ENSG00000141736_ENST00000269571_17_1 SEQ_FROM_3292_3310 0 test.seq -12.20 CACAGGCACCGCAGCTCAT CTGAAGCTCAGAGGGCTCTGAT ..(((((.((..((((((. .)).))))....)))).))).. 13 13 19 0 0 0.054900 CDS
hsa_miR_127_5p ENSG00000141736_ENST00000269571_17_1 SEQ_FROM_3776_3800 0 test.seq -13.60 AGCCCCACCCTCCTCCTGCCTTCAG CTGAAGCTCAGAGGGCTCTGAT .......(((((.....((.((((( )))))))...)))))....... 12 12 25 0 0 0.000707 CDS
hsa_miR_127_5p ENSG00000141736_ENST00000269571_17_1 SEQ_FROM_3840_3859 0 test.seq -15.40 ACCAGAGCGGGGGGCTCCAC CTGAAGCTCAGAGGGCTCTGAT ..((((((...(((((.((. .)).))))).....)))))).. 13 13 20 0 0 0.138000 CDS
hsa_miR_1281 ENSG00000141736_ENST00000269571_17_1 SEQ_FROM_2312_2329 0 test.seq -20.10 CGGAGCTGAGGAAGGTGA TCGCCTCCTCCTCTCCC .((((..(((((.((((( ))))))))))..)))). 14 14 18 0 0 0.261000 CDS
hsa_miR_1281 ENSG00000141736_ENST00000269571_17_1 SEQ_FROM_2007_2024 0 test.seq -16.40 TCCAGATGAGGAGGGCGC TCGCCTCCTCCTCTCCC ...(((.(((((((.((. .))))))))).)))... 12 12 18 0 0 0.119000 CDS
hsa_miR_1282 ENSG00000141736_ENST00000269571_17_1 SEQ_FROM_2009_2028 0 test.seq -12.80 CAGATGAGGAGGGCGCATGC TCGTTTGCCTTTTTCTGCTT .((..((((((((((.(((. .))).))))))))))..)). 15 15 20 0 0 0.119000 CDS
hsa_miR_1284 ENSG00000141736_ENST00000269571_17_1 SEQ_FROM_2856_2878 0 test.seq -12.80 CACCCACCAGAGTGATGTGTGGA TCTATACAGACCCTGGCTTTTC ......((((.((..(((((((. .))))))).)).))))...... 13 13 23 0 0 0.249000 CDS
hsa_miR_1285_3p ENSG00000141736_ENST00000269571_17_1 SEQ_FROM_1685_1712 0 test.seq -12.50 TGGCCTGCCACCAGCTGTGCGCCCGAGG TCTGGGCAACAAAGTGAGACCT .((.((..(((....(((..((((.((( ))))))).)))..))))).)). 17 17 28 0 0 0.110000 CDS
hsa_miR_1285_3p ENSG00000141736_ENST00000269571_17_1 SEQ_FROM_1710_1730 0 test.seq -20.80 AGGGCACTGCTGGGGTCCAGG TCTGGGCAACAAAGTGAGACCT (((.((((..((..((((((( )))))))..)).))))...))) 16 16 21 0 0 0.110000 CDS
hsa_miR_1285_3p ENSG00000141736_ENST00000269571_17_1 SEQ_FROM_3243_3260 0 test.seq -15.90 GGGCTTCTTCTGTCCAGA TCTGGGCAACAAAGTGAGACCT (((((((((.(((((((( ))))))))...))).))).))) 17 17 18 0 0 0.076200 CDS
hsa_miR_1285_3p ENSG00000141736_ENST00000269571_17_1 SEQ_FROM_3939_3957 0 test.seq -12.20 AAGTCCGCAGAAGCCCTGA TCTGGGCAACAAAGTGAGACCT ..((((((.(..((((.(( )).))))..)...))).))).. 13 13 19 0 0 0.147000 3'UTR
hsa_miR_1285_5p ENSG00000141736_ENST00000269571_17_1 SEQ_FROM_1707_1726 0 test.seq -17.00 CCGAGGGCACTGCTGGGGTC GATCTCACTTTGTTGCCCAGG ((..((((((...((((((( )))))))....).))))).)) 15 15 20 0 0 0.110000 CDS
hsa_miR_1285_5p ENSG00000141736_ENST00000269571_17_1 SEQ_FROM_2514_2534 0 test.seq -16.20 TCTGGGCATCTGCCTGACATC GATCTCACTTTGTTGCCCAGG ((((((((.(....(((.((( ))).)))....).)))))))) 15 15 21 0 0 0.228000 CDS
hsa_miR_1286 ENSG00000141736_ENST00000269571_17_1 SEQ_FROM_365_383 0 test.seq -13.90 CCAGCCTGTCCTTCCTGCA TGCAGGACCAAGATGAGCCCT ...((..(((..((((((( )))))))....)))..))... 12 12 19 0 0 0.007250 CDS
hsa_miR_1286 ENSG00000141736_ENST00000269571_17_1 SEQ_FROM_986_1007 0 test.seq -12.00 CAGACACGTTTGAGTCCATGCC TGCAGGACCAAGATGAGCCCT ......(((((..((((.(((. .)))))))..)))))...... 12 12 22 0 0 0.131000 CDS
hsa_miR_1286 ENSG00000141736_ENST00000269571_17_1 SEQ_FROM_1092_1112 0 test.seq -18.30 CACCCTCGTCTGCCCCCTGCA TGCAGGACCAAGATGAGCCCT ....(((((((....(((((( ))))))....))))))).... 13 13 21 0 0 0.054900 CDS
hsa_miR_1286 ENSG00000141736_ENST00000269571_17_1 SEQ_FROM_1478_1496 0 test.seq -12.80 CCTACTCGCTGACCCTGCA TGCAGGACCAAGATGAGCCCT ....((((((...(((((( ))))))....)).)))).... 12 12 19 0 0 0.361000 CDS
hsa_miR_1286 ENSG00000141736_ENST00000269571_17_1 SEQ_FROM_2018_2038 0 test.seq -15.60 AGGGCGCATGCCAGCCTTGCC TGCAGGACCAAGATGAGCCCT (((((.(((....(.(((((. .))))).)....))).))))) 14 14 21 0 0 0.119000 CDS
hsa_miR_1286 ENSG00000141736_ENST00000269571_17_1 SEQ_FROM_2609_2627 0 test.seq -20.50 TGGGCTCCCAGGACCTGCT TGCAGGACCAAGATGAGCCCT .((((((...((.(((((. .))))).)).....)))))). 13 13 19 0 0 0.235000 CDS
hsa_miR_1287_3p ENSG00000141736_ENST00000269571_17_1 SEQ_FROM_1321_1344 0 test.seq -14.20 AACACTGCCCCGCTCCAGCCAGAG CTCTAGCCACAGATGCAGTGAT ..((((((....((...((.(((( )))).))...))..)))))).. 14 14 24 0 0 0.038600 CDS
hsa_miR_1287_3p ENSG00000141736_ENST00000269571_17_1 SEQ_FROM_2815_2835 0 test.seq -15.00 ATCAAGTGGATGGCGCTGGAG CTCTAGCCACAGATGCAGTGAT ((((.(((..((..((((((( )))))))..))..)))..)))) 16 16 21 0 0 0.338000 CDS
hsa_miR_1287_5p ENSG00000141736_ENST00000269571_17_1 SEQ_FROM_107_127 0 test.seq -18.10 CCCTCCCAGCCGGGTCCAGCC TGCTGGATCAGTGGTTCGAGTC ..(((..((((.((((((((. .))))))))...)))).))).. 15 15 21 0 0 0.001650 5'UTR
hsa_miR_1287_5p ENSG00000141736_ENST00000269571_17_1 SEQ_FROM_609_629 0 test.seq -19.20 AGGAGGGGTCTTGATCCAGCG TGCTGGATCAGTGGTTCGAGTC .....(..((((((((((((( ))))))))))).))..)..... 14 14 21 0 0 0.046900 CDS
hsa_miR_1287_5p ENSG00000141736_ENST00000269571_17_1 SEQ_FROM_1550_1568 0 test.seq -14.40 GACTGGCCCTCATCCACCA TGCTGGATCAGTGGTTCGAGTC ((((((((((.(((((.(( )).))))).)).))))..)))) 17 17 19 0 0 0.154000 CDS
hsa_miR_1287_5p ENSG00000141736_ENST00000269571_17_1 SEQ_FROM_2088_2107 0 test.seq -15.90 CGCCGAGCAGAGAGCCAGCC TGCTGGATCAGTGGTTCGAGTC .(((((((...((.(((((. .))))).))....))))).)). 14 14 20 0 0 0.037500 CDS
hsa_miR_1287_5p ENSG00000141736_ENST00000269571_17_1 SEQ_FROM_3566_3587 0 test.seq -13.50 AGCCTGAATATGTGAACCAGCC TGCTGGATCAGTGGTTCGAGTC ....(((((...(((.(((((. .))))).)))...))))).... 13 13 22 0 0 0.024500 CDS
hsa_miR_1287_5p ENSG00000141736_ENST00000269571_17_1 SEQ_FROM_4313_4333 0 test.seq -13.90 GACTGTCCCTGAAACCTAGTA TGCTGGATCAGTGGTTCGAGTC (((((.((((((...(((((( )))))).)))).))..).)))) 17 17 21 0 0 0.174000 3'UTR
hsa_miR_1288_3p ENSG00000141736_ENST00000269571_17_1 SEQ_FROM_110_128 0 test.seq -15.50 TCCCAGCCGGGTCCAGCCG TGGACTGCCCTGATCTGGAGA ((((((.((((..(((((( ))).))).))))..)))).)) 16 16 19 0 0 0.001650 5'UTR
hsa_miR_1288_3p ENSG00000141736_ENST00000269571_17_1 SEQ_FROM_255_276 0 test.seq -13.50 GCTGCGGCTCCCTGCCAGTCCC TGGACTGCCCTGATCTGGAGA .((.(((.((...((.(((((. .)))))))...)).))).)). 14 14 22 0 0 0.338000 CDS
hsa_miR_1288_3p ENSG00000141736_ENST00000269571_17_1 SEQ_FROM_1332_1352 0 test.seq -22.90 GCTCCAGCCAGAGCAGCTCCA TGGACTGCCCTGATCTGGAGA .((((((.(((.((((.(((( )))))))).)))..)))))). 17 17 21 0 0 0.038600 CDS
hsa_miR_1288_3p ENSG00000141736_ENST00000269571_17_1 SEQ_FROM_3926_3945 0 test.seq -16.40 GAACCAGAAGGCCAAGTCCG TGGACTGCCCTGATCTGGAGA ...((((((((...(((((( ))))))..)))..)))))... 14 14 20 0 0 0.147000 CDS 3'UTR
hsa_miR_1288_5p ENSG00000141736_ENST00000269571_17_1 SEQ_FROM_1083_1104 0 test.seq -13.10 GGGATCCTGCACCCTCGTCTGC GCAGATCAGGACTGTAACTCACC .......((((.(((.(((((( )))))).)))..))))....... 13 13 22 0 0 0.054900 CDS
hsa_miR_1288_5p ENSG00000141736_ENST00000269571_17_1 SEQ_FROM_1821_1843 0 test.seq -14.10 TGTGAATGCCAGGCACTGTTTGC GCAGATCAGGACTGTAACTCACC .((((.(..(((...(((((((( ))))).)))..)))..).)))). 16 16 23 0 0 0.257000 CDS
hsa_miR_1289 ENSG00000141736_ENST00000269571_17_1 SEQ_FROM_565_587 0 test.seq -13.30 GGCCTGCGGGAGCTGCAGCTTCG TGGAGTCCAGGAATCTGCATTTT ....((((((..((...(((((( ))))))...))..)))))).... 14 14 23 0 0 0.249000 CDS
hsa_miR_1289 ENSG00000141736_ENST00000269571_17_1 SEQ_FROM_1266_1289 0 test.seq -12.50 GATCTTTGGGAGCCTGGCATTTCT TGGAGTCCAGGAATCTGCATTTT .......(((..(((((.(((((. .))))))))))..)))....... 13 13 24 0 0 0.333000 CDS
hsa_miR_1289 ENSG00000141736_ENST00000269571_17_1 SEQ_FROM_1713_1735 0 test.seq -17.60 GCACTGCTGGGGTCCAGGGCCCA TGGAGTCCAGGAATCTGCATTTT ....(((.((..(((.((((((( ))).)))).)))..))))).... 15 15 23 0 0 0.110000 CDS
hsa_miR_1289 ENSG00000141736_ENST00000269571_17_1 SEQ_FROM_1708_1728 0 test.seq -17.10 CGAGGGCACTGCTGGGGTCCA TGGAGTCCAGGAATCTGCATTTT .....(((.(.(((((.(((( )))).))))).)...)))..... 13 13 21 0 0 0.110000 CDS
hsa_miR_1289 ENSG00000141736_ENST00000269571_17_1 SEQ_FROM_1714_1735 0 test.seq -13.90 CACTGCTGGGGTCCAGGGCCCA TGGAGTCCAGGAATCTGCATTTT .......((..(((.((((((( ))).)))).)))..))....... 12 12 22 0 0 0.110000 CDS
hsa_miR_1289 ENSG00000141736_ENST00000269571_17_1 SEQ_FROM_2815_2839 0 test.seq -19.70 ATCAAGTGGATGGCGCTGGAGTCCA TGGAGTCCAGGAATCTGCATTTT .....(..(((..(.(((((.(((( )))).)))))).)))..)..... 14 14 25 0 0 0.338000 CDS
hsa_miR_1289 ENSG00000141736_ENST00000269571_17_1 SEQ_FROM_3836_3858 0 test.seq -18.20 ACCCACCAGAGCGGGGGGCTCCA TGGAGTCCAGGAATCTGCATTTT ......((((.....(((((((( )))))))).....))))...... 12 12 23 0 0 0.138000 CDS
hsa_miR_1289 ENSG00000141736_ENST00000269571_17_1 SEQ_FROM_4173_4196 0 test.seq -12.00 GACTCTAGGGTCCAGTGGATGCCA TGGAGTCCAGGAATCTGCATTTT .......((((((..(((((.((( ))).))))))).))))....... 14 14 24 0 0 0.007110 3'UTR
hsa_miR_128_1_5p ENSG00000141736_ENST00000269571_17_1 SEQ_FROM_56_79 0 test.seq -19.10 TACTGCGCCGCGCGCCCGGCCCCC CGGGGCCGTAGCACTGTCTGAGA ......((.(.((...(((((((. .)))))))..)).).))...... 12 12 24 0 0 0.020200 5'UTR
hsa_miR_128_1_5p ENSG00000141736_ENST00000269571_17_1 SEQ_FROM_81_104 0 test.seq -18.70 CCCCTCGCAGCACCCCGCGCCCCG CGGGGCCGTAGCACTGTCTGAGA ......((((..(..((.(((((( ))))))))..)..))))...... 13 13 24 0 0 0.001650 5'UTR
hsa_miR_128_1_5p ENSG00000141736_ENST00000269571_17_1 SEQ_FROM_564_587 0 test.seq -19.10 AGGCCTGCGGGAGCTGCAGCTTCG CGGGGCCGTAGCACTGTCTGAGA ......((((..(((((.(((((( )))))).))))).))))...... 15 15 24 0 0 0.249000 CDS
hsa_miR_128_1_5p ENSG00000141736_ENST00000269571_17_1 SEQ_FROM_623_644 0 test.seq -12.40 TCCAGCGGAACCCCCAGCTCTG CGGGGCCGTAGCACTGTCTGAGA ((((((((...(..(.(((((( )))))).)..)..))).))).)) 16 16 22 0 0 0.046900 CDS
hsa_miR_128_1_5p ENSG00000141736_ENST00000269571_17_1 SEQ_FROM_1150_1172 0 test.seq -20.20 TGTGAGAAGTGCAGCAAGCCCTG CGGGGCCGTAGCACTGTCTGAGA (.(.((((((((.((..(((((( )))))).)).))))).))).).) 18 18 23 0 0 0.096000 CDS
hsa_miR_128_1_5p ENSG00000141736_ENST00000269571_17_1 SEQ_FROM_1316_1337 0 test.seq -15.80 CCTCCAACACTGCCCCGCTCCA CGGGGCCGTAGCACTGTCTGAGA .(((..(((.(((..((((((. .)))).))..))).)))..))). 15 15 22 0 0 0.038600 CDS
hsa_miR_128_1_5p ENSG00000141736_ENST00000269571_17_1 SEQ_FROM_1538_1560 0 test.seq -24.10 AACTGGGCAGTGGACTGGCCCTC CGGGGCCGTAGCACTGTCTGAGA ....((((((((.((.((((((. .))))))))..)))))))).... 16 16 23 0 0 0.154000 CDS
hsa_miR_128_1_5p ENSG00000141736_ENST00000269571_17_1 SEQ_FROM_2970_2993 0 test.seq -18.20 GGGGGAGCGGCTGCCCCAGCCCCC CGGGGCCGTAGCACTGTCTGAGA ......((((.(((..(.(((((. .))))).)..)))))))...... 13 13 24 0 0 0.007190 CDS
hsa_miR_128_1_5p ENSG00000141736_ENST00000269571_17_1 SEQ_FROM_3502_3524 0 test.seq -14.10 GACCCCACAGTACCCCTGCCCTC CGGGGCCGTAGCACTGTCTGAGA ......(((((.(..(.(((((. .))))).)..).)))))...... 12 12 23 0 0 0.246000 CDS
hsa_miR_128_1_5p ENSG00000141736_ENST00000269571_17_1 SEQ_FROM_3580_3602 0 test.seq -25.10 AACCAGCCAGATGTTCGGCCCCA CGGGGCCGTAGCACTGTCTGAGA ...(((.(((.(((((((((((. .))))))).))))))).)))... 17 17 23 0 0 0.024500 CDS
hsa_miR_128_1_5p ENSG00000141736_ENST00000269571_17_1 SEQ_FROM_3835_3858 0 test.seq -16.50 GACCCACCAGAGCGGGGGGCTCCA CGGGGCCGTAGCACTGTCTGAGA .......(((.((..(.((((((. .)))))).).)).)))....... 12 12 24 0 0 0.138000 CDS
hsa_miR_128_1_5p ENSG00000141736_ENST00000269571_17_1 SEQ_FROM_3930_3956 0 test.seq -14.30 CAGAAGGCCAAGTCCGCAGAAGCCCTG CGGGGCCGTAGCACTGTCTGAGA ....((((..(((..((.(..(((((( ))))))..).))))))))).... 16 16 27 0 0 0.147000 3'UTR
hsa_miR_128_2_5p ENSG00000141736_ENST00000269571_17_1 SEQ_FROM_1085_1108 0 test.seq -18.00 GATCCTGCACCCTCGTCTGCCCCC GGGGGCCGATACACTGTACGAGA ..((.((((.....(((.(((((( )))))).)))....)))).)).. 15 15 24 0 0 0.054900 CDS
hsa_miR_128_2_5p ENSG00000141736_ENST00000269571_17_1 SEQ_FROM_1539_1560 0 test.seq -24.40 ACTGGGCAGTGGACTGGCCCTC GGGGGCCGATACACTGTACGAGA .((.(((((((...(((((((( ))))))))...)))))).).)). 17 17 22 0 0 0.154000 CDS
hsa_miR_128_2_5p ENSG00000141736_ENST00000269571_17_1 SEQ_FROM_2088_2110 0 test.seq -14.70 CGCCGAGCAGAGAGCCAGCCCTC GGGGGCCGATACACTGTACGAGA ...((.((((.(...(.(((((( )))))).)...).)))).))... 14 14 23 0 0 0.037500 CDS
hsa_miR_128_2_5p ENSG00000141736_ENST00000269571_17_1 SEQ_FROM_2970_2993 0 test.seq -16.10 GGGGGAGCGGCTGCCCCAGCCCCC GGGGGCCGATACACTGTACGAGA ......((((.((...(.(((((( )))))).)...))))))...... 13 13 24 0 0 0.007190 CDS
hsa_miR_128_2_5p ENSG00000141736_ENST00000269571_17_1 SEQ_FROM_3502_3524 0 test.seq -14.20 GACCCCACAGTACCCCTGCCCTC GGGGGCCGATACACTGTACGAGA ......(((((....(.(((((( )))))).)....)))))...... 12 12 23 0 0 0.246000 CDS
hsa_miR_128_2_5p ENSG00000141736_ENST00000269571_17_1 SEQ_FROM_3251_3270 0 test.seq -13.10 TCTGTCCAGACCCTGCCCCG GGGGGCCGATACACTGTACGAGA (((((.(((...(.(((((. .))))).).....))).)).))) 14 14 20 0 0 0.076200 CDS
hsa_miR_128_2_5p ENSG00000141736_ENST00000269571_17_1 SEQ_FROM_3580_3602 0 test.seq -21.30 AACCAGCCAGATGTTCGGCCCCA GGGGGCCGATACACTGTACGAGA .......(((.(((((((((((. .)))))))).))))))....... 14 14 23 0 0 0.024500 CDS
hsa_miR_128_3p ENSG00000141736_ENST00000269571_17_1 SEQ_FROM_133_154 0 test.seq -17.20 CATGGGGCCGGAGCCGCAGTGA TCACAGTGAACCGGTCTCTTT ....(((((((...(((.(((( )))).)))..))))))).... 14 14 22 0 0 0.352000 5'UTR
hsa_miR_128_3p ENSG00000141736_ENST00000269571_17_1 SEQ_FROM_814_833 0 test.seq -20.70 GTCTGTGCCGGTGGCTGTGC TCACAGTGAACCGGTCTCTTT ......((((((.((((((. .))))))..))))))...... 12 12 20 0 0 0.037500 CDS
hsa_miR_128_3p ENSG00000141736_ENST00000269571_17_1 SEQ_FROM_1700_1722 0 test.seq -13.00 TGTGCGCCCGAGGGCACTGCTGG TCACAGTGAACCGGTCTCTTT .......(((.(..(((((.((( ))))))))..))))....... 12 12 23 0 0 0.110000 CDS
hsa_miR_128_3p ENSG00000141736_ENST00000269571_17_1 SEQ_FROM_4120_4138 0 test.seq -13.10 GAAGAGGAACAGCACTGGG TCACAGTGAACCGGTCTCTTT (((((((.....((((((( )).)))))......))))))) 14 14 19 0 0 0.057400 3'UTR
hsa_miR_1290 ENSG00000141736_ENST00000269571_17_1 SEQ_FROM_106_124 0 test.seq -13.10 GCCCTCCCAGCCGGGTCCA TGGATTTTTGGATCAGGGA .((((.((((..((((((( )))))))))))...)))). 15 15 19 0 0 0.001650 5'UTR
hsa_miR_1290 ENSG00000141736_ENST00000269571_17_1 SEQ_FROM_4209_4228 0 test.seq -12.80 GCCCTTTCCTTCCAGATCCT TGGATTTTTGGATCAGGGA .((((.(((....((((((. .))))))..)))..)))). 13 13 20 0 0 0.104000 3'UTR
hsa_miR_1291 ENSG00000141736_ENST00000269571_17_1 SEQ_FROM_432_456 0 test.seq -16.50 GAGGCAGGTCCCACTGCAGAGGCTG TGGCCCTGACTGAAGACCAGCAGT ...((.((((......(((.((((. .)))))))......)))).))... 13 13 25 0 0 0.014800 CDS
hsa_miR_1291 ENSG00000141736_ENST00000269571_17_1 SEQ_FROM_827_849 0 test.seq -20.30 GCTGTGCCCGCTGCAAGGGGCCA TGGCCCTGACTGAAGACCAGCAGT (((((.....((.((.((((((( )))))))...)).))....))))) 16 16 23 0 0 0.037500 CDS
hsa_miR_1291 ENSG00000141736_ENST00000269571_17_1 SEQ_FROM_3225_3248 0 test.seq -20.30 GTATCTGGTACCCCAGCAGGGCTT TGGCCCTGACTGAAGACCAGCAGT .....((((....((((((((((. .))))))).)))...))))..... 14 14 24 0 0 0.076200 CDS
hsa_miR_1292_3p ENSG00000141736_ENST00000269571_17_1 SEQ_FROM_1029_1048 0 test.seq -13.50 ATTCGGCGCCAGCTGTGTGA TCGCGCCCCGGCTCCCGTTC ...(((.(((.(..(((((( ))))))..))))..)))... 13 13 20 0 0 0.253000 CDS
hsa_miR_1292_5p ENSG00000141736_ENST00000269571_17_1 SEQ_FROM_356_377 0 test.seq -17.80 CCACCAATGCCAGCCTGTCCTT TGGGAACGGGTTCCGGCAGACGCTG .......((((((((((((((. .))).)))))))..))))....... 14 14 22 0 0 0.007250 CDS
hsa_miR_1292_5p ENSG00000141736_ENST00000269571_17_1 SEQ_FROM_810_836 0 test.seq -25.50 CACTGTCTGTGCCGGTGGCTGTGCCCG TGGGAACGGGTTCCGGCAGACGCTG ((.(((((..(((((.(.((((.(((( )))).)))).).)))))))))).)) 21 21 27 0 0 0.037500 CDS
hsa_miR_1292_5p ENSG00000141736_ENST00000269571_17_1 SEQ_FROM_1038_1060 0 test.seq -21.30 CAGCTGTGTGACTGCCTGTCCCT TGGGAACGGGTTCCGGCAGACGCTG ((((.((.((...(((((((((. .))).)))))).....)).)))))) 17 17 23 0 0 0.253000 CDS
hsa_miR_1292_5p ENSG00000141736_ENST00000269571_17_1 SEQ_FROM_1820_1844 0 test.seq -17.30 ATGTGAATGCCAGGCACTGTTTGCC TGGGAACGGGTTCCGGCAGACGCTG ..(((..((((.((..((((((.(. .).))))))...))))))..))).. 16 16 25 0 0 0.257000 CDS
hsa_miR_1292_5p ENSG00000141736_ENST00000269571_17_1 SEQ_FROM_4039_4062 0 test.seq -27.10 CTGCCATGCCAGGAACCTGTCCTA TGGGAACGGGTTCCGGCAGACGCTG ..((..((((.((((((((((((( )))).)))))))))))))...)).. 19 19 24 0 0 0.030600 3'UTR
hsa_miR_1293 ENSG00000141736_ENST00000269571_17_1 SEQ_FROM_60_80 0 test.seq -20.00 GCGCCGCGCGCCCGGCCCCCA TGGGTGGTCTGGAGATTTGTGC ((((....(.((.(((((((( )))).)))).)).)....)))) 15 15 21 0 0 0.020200 5'UTR
hsa_miR_1293 ENSG00000141736_ENST00000269571_17_1 SEQ_FROM_104_128 0 test.seq -18.04 GCGCCCTCCCAGCCGGGTCCAGCCG TGGGTGGTCTGGAGATTTGTGC ((((........(((((.(((.((( ))).))))))))......)))) 15 15 25 0 0 0.001650 5'UTR
hsa_miR_1293 ENSG00000141736_ENST00000269571_17_1 SEQ_FROM_288_306 0 test.seq -16.30 GGACATGCTCCGCCACCTC TGGGTGGTCTGGAGATTTGTGC ...((..(((((((((((. .)))))))..))))...))... 13 13 19 0 0 0.204000 CDS
hsa_miR_1293 ENSG00000141736_ENST00000269571_17_1 SEQ_FROM_325_350 0 test.seq -15.80 GTGCAGGGAAACCTGGAACTCACCTA TGGGTGGTCTGGAGATTTGTGC (..((((.....(..((.(.(((((( )))))))))..)...))))..) 15 15 26 0 0 0.007250 CDS
hsa_miR_1293 ENSG00000141736_ENST00000269571_17_1 SEQ_FROM_337_358 0 test.seq -12.40 CTGGAACTCACCTACCTGCCCA TGGGTGGTCTGGAGATTTGTGC .......((.((.(((.((((( ))))))))..)).))....... 12 12 22 0 0 0.007250 CDS
hsa_miR_1293 ENSG00000141736_ENST00000269571_17_1 SEQ_FROM_903_927 0 test.seq -17.30 GCACTCTGACTGCCTGGCCTGCCTC TGGGTGGTCTGGAGATTTGTGC ((((.....((.((.((((.((((. .)))))))).))))....)))) 16 16 25 0 0 0.064600 CDS
hsa_miR_1293 ENSG00000141736_ENST00000269571_17_1 SEQ_FROM_919_938 0 test.seq -12.70 GCCTGCCTCCACTTCAACCA TGGGTGGTCTGGAGATTTGTGC (((...(((((..(((.((( ))).)))..)))))....).)) 14 14 20 0 0 0.064600 CDS
hsa_miR_1293 ENSG00000141736_ENST00000269571_17_1 SEQ_FROM_1051_1071 0 test.seq -12.80 GCCTGTCCCTACAACTACCTT TGGGTGGTCTGGAGATTTGTGC (((.(((((....(((((((. .)))))))..)).)))..).)) 15 15 21 0 0 0.253000 CDS
hsa_miR_1293 ENSG00000141736_ENST00000269571_17_1 SEQ_FROM_1091_1109 0 test.seq -14.10 GCACCCTCGTCTGCCCCCT TGGGTGGTCTGGAGATTTGTGC ((((..((..(.((((((. .))).)))..)..))...)))) 13 13 19 0 0 0.054900 CDS
hsa_miR_1293 ENSG00000141736_ENST00000269571_17_1 SEQ_FROM_1555_1577 0 test.seq -15.30 GCCCTCATCCACCATAACACCCA TGGGTGGTCTGGAGATTTGTGC ((.(..(((..(((...(((((( ))))))...))).)))..).)) 15 15 23 0 0 0.154000 CDS
hsa_miR_1293 ENSG00000141736_ENST00000269571_17_1 SEQ_FROM_1716_1739 0 test.seq -19.30 CTGCTGGGGTCCAGGGCCCACCCA TGGGTGGTCTGGAGATTTGTGC .........((((((..((((((( )))))))))))))......... 13 13 24 0 0 0.110000 CDS
hsa_miR_1293 ENSG00000141736_ENST00000269571_17_1 SEQ_FROM_1857_1878 0 test.seq -12.40 GTGTCAGCCCCAGAATGGCTCA TGGGTGGTCTGGAGATTTGTGC (..(.(..((((((.(.((((( ))))).)))))).)..).)..) 15 15 22 0 0 0.052600 CDS
hsa_miR_1293 ENSG00000141736_ENST00000269571_17_1 SEQ_FROM_2517_2536 0 test.seq -14.40 GGGCATCTGCCTGACATCCA TGGGTGGTCTGGAGATTTGTGC (.((((((.((.(((((((( ))))).))).)))))..))).) 17 17 20 0 0 0.228000 CDS
hsa_miR_1293 ENSG00000141736_ENST00000269571_17_1 SEQ_FROM_2647_2667 0 test.seq -12.80 GCCAAGGGGATGAGCTACCTG TGGGTGGTCTGGAGATTTGTGC ((((((....(..(((((((. .)))))))..)....)))).)) 14 14 21 0 0 0.302000 CDS
hsa_miR_1293 ENSG00000141736_ENST00000269571_17_1 SEQ_FROM_2976_2995 0 test.seq -16.00 GCGGCTGCCCCAGCCCCCCA TGGGTGGTCTGGAGATTTGTGC (((.(..(.((((((.(((( )))).)).)))).)....)))) 15 15 20 0 0 0.007190 CDS
hsa_miR_1293 ENSG00000141736_ENST00000269571_17_1 SEQ_FROM_3846_3869 0 test.seq -17.00 GCGGGGGGCTCCACCCAGCACCTT TGGGTGGTCTGGAGATTTGTGC (((.(((.(((((...(.(((((. .))))).).))))).))).))) 17 17 24 0 0 0.138000 CDS
hsa_miR_1293 ENSG00000141736_ENST00000269571_17_1 SEQ_FROM_3886_3906 0 test.seq -20.50 GCAGAGAACCCAGAGTACCTG TGGGTGGTCTGGAGATTTGTGC (((.(((.((((((.(((((. .))))).))))).).))).))) 17 17 21 0 0 0.389000 CDS
hsa_miR_1293 ENSG00000141736_ENST00000269571_17_1 SEQ_FROM_4009_4029 0 test.seq -22.40 GGAGGGCCCTCCGACCACTTC TGGGTGGTCTGGAGATTTGTGC ........((((((((((((. .)))))))).))))........ 12 12 21 0 0 0.030600 3'UTR
hsa_miR_1294 ENSG00000141736_ENST00000269571_17_1 SEQ_FROM_85_106 0 test.seq -13.90 TCGCAGCACCCCGCGCCCCGCG TGTGAGGTTGGCATTGTTGTCT ..((((((..(((.(((.(((( )))).))))))...)))))).. 16 16 22 0 0 0.001650 5'UTR
hsa_miR_1294 ENSG00000141736_ENST00000269571_17_1 SEQ_FROM_909_929 0 test.seq -18.00 TGACTGCCTGGCCTGCCTCCA TGTGAGGTTGGCATTGTTGTCT .(((.((...(((.((((((( )).))))).)))...)).))). 15 15 21 0 0 0.064600 CDS
hsa_miR_1294 ENSG00000141736_ENST00000269571_17_1 SEQ_FROM_834_858 0 test.seq -15.70 CCGCTGCAAGGGGCCACTGCCCACT TGTGAGGTTGGCATTGTTGTCT ..((.((((...((((..((((((. .))).))))))).)))).)).. 16 16 25 0 0 0.037500 CDS
hsa_miR_1294 ENSG00000141736_ENST00000269571_17_1 SEQ_FROM_1542_1563 0 test.seq -16.80 GGGCAGTGGACTGGCCCTCATC TGTGAGGTTGGCATTGTTGTCT ((((((..(.(..(((.((((. .)))))))..)..)..)))))) 15 15 22 0 0 0.154000 CDS
hsa_miR_1294 ENSG00000141736_ENST00000269571_17_1 SEQ_FROM_3448_3468 0 test.seq -20.10 GGGCTGCAAAGCCTCCCCACA TGTGAGGTTGGCATTGTTGTCT ((((.((((.(((..(((((( )))).))..))).)))).)))) 17 17 21 0 0 0.070700 CDS
hsa_miR_1295a ENSG00000141736_ENST00000269571_17_1 SEQ_FROM_1483_1504 0 test.seq -14.50 TCGCTGACCCTGCAAGGGCTGG TTAGGCCGCAGATCTGGGTGA (((((.(..((((..((.(((( )))).))))))...).))))) 16 16 22 0 0 0.361000 CDS
hsa_miR_1295a ENSG00000141736_ENST00000269571_17_1 SEQ_FROM_1901_1920 0 test.seq -20.80 CTGACCAGTGTGTGGCCTGT TTAGGCCGCAGATCTGGGTGA ....(((((.(((((((((. .))))))))).).)))).... 14 14 20 0 0 0.380000 CDS
hsa_miR_1295a ENSG00000141736_ENST00000269571_17_1 SEQ_FROM_2809_2833 0 test.seq -12.70 GTGCCCATCAAGTGGATGGCGCTGG TTAGGCCGCAGATCTGGGTGA ..(((((.......(.((((.(((( ))))))))).....))))).. 14 14 25 0 0 0.338000 CDS
hsa_miR_1295a ENSG00000141736_ENST00000269571_17_1 SEQ_FROM_4215_4237 0 test.seq -17.90 TCCTTCCAGATCCTGGGTACTGA TTAGGCCGCAGATCTGGGTGA ((..((((((((.(((((.(((( ))))))).)))))))))).)) 19 19 23 0 0 0.104000 3'UTR
hsa_miR_1295b_3p ENSG00000141736_ENST00000269571_17_1 SEQ_FROM_1901_1921 0 test.seq -23.10 CTGACCAGTGTGTGGCCTGTG AATAGGCCACGGATCTGGGCAA .((.(((((.((((((((((. .)))))))))).).)))).)). 17 17 21 0 0 0.380000 CDS
hsa_miR_1295b_5p ENSG00000141736_ENST00000269571_17_1 SEQ_FROM_2617_2636 0 test.seq -19.80 CAGGACCTGCTGAACTGGTG CACCCAGATCTGCGGCCTAAT ......((((.((.(((((( )).)))).)).))))...... 12 12 20 0 0 0.235000 CDS
hsa_miR_1295b_5p ENSG00000141736_ENST00000269571_17_1 SEQ_FROM_4210_4233 0 test.seq -15.30 CCCTTTCCTTCCAGATCCTGGGTA CACCCAGATCTGCGGCCTAAT ......((...((((((.(((((. .))))))))))).))...... 13 13 24 0 0 0.104000 3'UTR
hsa_miR_1296_3p ENSG00000141736_ENST00000269571_17_1 SEQ_FROM_428_447 0 test.seq -18.20 AAGTGAGGCAGGTCCCACTG GAGTGGGGCTTCGACCCTAACC ......(((((((((((((. .)))))))))).).))...... 13 13 20 0 0 0.014800 CDS
hsa_miR_1296_3p ENSG00000141736_ENST00000269571_17_1 SEQ_FROM_457_480 0 test.seq -15.50 CGGATTGTGCGAGGCACCCAGCTC GAGTGGGGCTTCGACCCTAACC ..........(((((.((((.((( )))))))))))).......... 12 12 24 0 0 0.306000 CDS
hsa_miR_1296_3p ENSG00000141736_ENST00000269571_17_1 SEQ_FROM_912_932 0 test.seq -13.90 CTGCCTGGCCTGCCTCCACTT GAGTGGGGCTTCGACCCTAACC ......(((..(((.(((((( )))))))))...).))...... 12 12 21 0 0 0.064600 CDS
hsa_miR_1296_3p ENSG00000141736_ENST00000269571_17_1 SEQ_FROM_817_839 0 test.seq -15.00 TGTGCCGGTGGCTGTGCCCGCTG GAGTGGGGCTTCGACCCTAACC .((...(((.(..((.((((((. .))))))))..).)))...)). 14 14 23 0 0 0.037500 CDS
hsa_miR_1296_3p ENSG00000141736_ENST00000269571_17_1 SEQ_FROM_2822_2842 0 test.seq -16.40 GGATGGCGCTGGAGTCCATTC GAGTGGGGCTTCGACCCTAACC .........(((((((((((( )))).))))))))......... 12 12 21 0 0 0.338000 CDS
hsa_miR_1296_3p ENSG00000141736_ENST00000269571_17_1 SEQ_FROM_3591_3610 0 test.seq -15.40 TGTTCGGCCCCAGCCCCCTT GAGTGGGGCTTCGACCCTAACC .(((.((..(.((((((((( ))).))))))..)..)).))). 15 15 20 0 0 0.024500 CDS
hsa_miR_1296_3p ENSG00000141736_ENST00000269571_17_1 SEQ_FROM_3970_3989 0 test.seq -12.80 GAGCAGGGAAGGCCTGACTT GAGTGGGGCTTCGACCCTAACC ......((.((((((.(((( )))).))))))...))...... 12 12 20 0 0 0.347000 3'UTR
hsa_miR_1296_5p ENSG00000141736_ENST00000269571_17_1 SEQ_FROM_481_502 0 test.seq -12.20 TTTGAGGACAACTATGCCCTGG TTAGGGCCCTGGCTCCATCTCC ...(((((...(...((((((( )))))))...)..))).))... 13 13 22 0 0 0.306000 CDS
hsa_miR_1296_5p ENSG00000141736_ENST00000269571_17_1 SEQ_FROM_767_788 0 test.seq -15.30 GCTGCTGGGGAGAGAGTTCTGA TTAGGGCCCTGGCTCCATCTCC .....(((((..((.((((((( ))))))).))..)))))..... 14 14 22 0 0 0.257000 CDS
hsa_miR_1296_5p ENSG00000141736_ENST00000269571_17_1 SEQ_FROM_1039_1062 0 test.seq -12.00 AGCTGTGTGACTGCCTGTCCCTAC TTAGGGCCCTGGCTCCATCTCC ....(((.((..(((.(.(((((. .))))).)..)))))))).... 14 14 24 0 0 0.253000 CDS
hsa_miR_1296_5p ENSG00000141736_ENST00000269571_17_1 SEQ_FROM_811_833 0 test.seq -18.50 ACTGTCTGTGCCGGTGGCTGTGC TTAGGGCCCTGGCTCCATCTCC .......(.(((((.((((.((. .)).))))))))).)....... 12 12 23 0 0 0.037500 CDS
hsa_miR_1296_5p ENSG00000141736_ENST00000269571_17_1 SEQ_FROM_1152_1173 0 test.seq -16.20 TGAGAAGTGCAGCAAGCCCTGT TTAGGGCCCTGGCTCCATCTCC .((((..((.(((..((((((. .))))))....))).)))))). 15 15 22 0 0 0.096000 CDS
hsa_miR_1296_5p ENSG00000141736_ENST00000269571_17_1 SEQ_FROM_3139_3160 0 test.seq -15.40 TTGGGCCCAGCCAGTCCCTTGG TTAGGGCCCTGGCTCCATCTCC ........((((((..(((((( ))))))..))))))........ 12 12 22 0 0 0.253000 CDS
hsa_miR_1298_3p ENSG00000141736_ENST00000269571_17_1 SEQ_FROM_1995_2014 0 test.seq -15.60 CATCTGGAAGTTTCCAGATG CATCTGGGCAACTGACTGAAC ..((.(..(((((((((((( )))))))).))))..).)).. 15 15 20 0 0 0.119000 CDS
hsa_miR_1298_3p ENSG00000141736_ENST00000269571_17_1 SEQ_FROM_3940_3959 0 test.seq -15.90 AGTCCGCAGAAGCCCTGATG CATCTGGGCAACTGACTGAAC ..((.((((..((((.(((( )))).))))..))).).)).. 14 14 20 0 0 0.147000 3'UTR
hsa_miR_1298_5p ENSG00000141736_ENST00000269571_17_1 SEQ_FROM_1027_1049 0 test.seq -12.40 ACATTCGGCGCCAGCTGTGTGAC TTCATTCGGCTGTCCAGATGTA ....((((...((((((.((((. .)))).)))))).)).)).... 14 14 23 0 0 0.253000 CDS
hsa_miR_1298_5p ENSG00000141736_ENST00000269571_17_1 SEQ_FROM_1117_1140 0 test.seq -16.80 CAAGAGGTGACAGCAGAGGATGGA TTCATTCGGCTGTCCAGATGTA ........((((((...((((((( ))))))).))))))........ 13 13 24 0 0 0.054900 CDS
hsa_miR_1298_5p ENSG00000141736_ENST00000269571_17_1 SEQ_FROM_2612_2635 0 test.seq -15.30 GCTCCCAGGACCTGCTGAACTGGT TTCATTCGGCTGTCCAGATGTA .......((((..((((((.(((. .))))))))).))))....... 13 13 24 0 0 0.235000 CDS
hsa_miR_1298_5p ENSG00000141736_ENST00000269571_17_1 SEQ_FROM_3112_3135 0 test.seq -14.30 CGCTTTGTGGTCATCCAGAATGAG TTCATTCGGCTGTCCAGATGTA .((..(.(((.((.((.((((((( ))))))))).)).))).).)). 17 17 24 0 0 0.315000 CDS
hsa_miR_1299 ENSG00000141736_ENST00000269571_17_1 SEQ_FROM_106_131 0 test.seq -17.40 GCCCTCCCAGCCGGGTCCAGCCGGAG TTCTGGAATTCTGTGTGAGGGA .(((((.((..((((.....(((((( ))))))...)))))).))))). 17 17 26 0 0 0.001650 5'UTR
hsa_miR_1299 ENSG00000141736_ENST00000269571_17_1 SEQ_FROM_1276_1296 0 test.seq -15.00 AGCCTGGCATTTCTGCCGGAG TTCTGGAATTCTGTGTGAGGGA ..(((.((((.....(((((( ))))))......)))).))).. 13 13 21 0 0 0.333000 CDS
hsa_miR_1299 ENSG00000141736_ENST00000269571_17_1 SEQ_FROM_2187_2210 0 test.seq -15.40 GCGACGGCAGCAGAAGATCCGGAA TTCTGGAATTCTGTGTGAGGGA ......(((.(((((..((((((( ))))))).))))))))...... 15 15 24 0 0 0.183000 CDS
hsa_miR_1299 ENSG00000141736_ENST00000269571_17_1 SEQ_FROM_1992_2013 0 test.seq -14.80 GCCCATCTGGAAGTTTCCAGAT TTCTGGAATTCTGTGTGAGGGA .(((.((....((.(((((((. .)))))))..))....))))). 14 14 22 0 0 0.119000 CDS
hsa_miR_1299 ENSG00000141736_ENST00000269571_17_1 SEQ_FROM_3878_3900 0 test.seq -15.70 CACCTACGGCAGAGAACCCAGAG TTCTGGAATTCTGTGTGAGGGA ..(((...((((((...(((((( ))))))..))))))...))).. 15 15 23 0 0 0.389000 CDS
hsa_miR_1299 ENSG00000141736_ENST00000269571_17_1 SEQ_FROM_4014_4034 0 test.seq -17.40 GCCCTCCGACCACTTCCAGGG TTCTGGAATTCTGTGTGAGGGA .(((((((.....(((((((( )))))))).....)).))))). 15 15 21 0 0 0.030600 3'UTR
hsa_miR_1299 ENSG00000141736_ENST00000269571_17_1 SEQ_FROM_4272_4293 0 test.seq -13.30 GCCCTAAGGGAGTGTCTAAGAA TTCTGGAATTCTGTGTGAGGGA .((((.(.(((((.((((.((( )))))))))))).)...)))). 17 17 22 0 0 0.281000 3'UTR
hsa_miR_129_1_3p ENSG00000141736_ENST00000269571_17_1 SEQ_FROM_765_785 0 test.seq -14.60 CCGCTGCTGGGGAGAGAGTTC AAGCCCTTACCCCAAAAAGTAT ..(((..(((((.(((.(((. .))).))).)))))...))).. 14 14 21 0 0 0.257000 CDS
hsa_miR_129_2_3p ENSG00000141736_ENST00000269571_17_1 SEQ_FROM_765_785 0 test.seq -16.00 CCGCTGCTGGGGAGAGAGTTC AAGCCCTTACCCCAAAAAGCAT ..(((..(((((.(((.(((. .))).))).)))))...))).. 14 14 21 0 0 0.257000 CDS
hsa_miR_129_5p ENSG00000141736_ENST00000269571_17_1 SEQ_FROM_134_155 0 test.seq -20.70 ATGGGGCCGGAGCCGCAGTGAG CTTTTTGCGGTCTGGGCTTGC ...((.(((((.((((((.((( ))).))))))))))).))... 16 16 22 0 0 0.352000 5'UTR
hsa_miR_129_5p ENSG00000141736_ENST00000269571_17_1 SEQ_FROM_435_454 0 test.seq -22.10 GCAGGTCCCACTGCAGAGGC CTTTTTGCGGTCTGGGCTTGC ((((((((.((((((((((. .))))))))))..)))))))) 18 18 20 0 0 0.014800 CDS
hsa_miR_129_5p ENSG00000141736_ENST00000269571_17_1 SEQ_FROM_757_778 0 test.seq -14.80 AAGGGCTCCCGCTGCTGGGGAG CTTTTTGCGGTCTGGGCTTGC ..((((((..(((((.(((((( )))))))))))..)))))).. 17 17 22 0 0 0.257000 CDS
hsa_miR_129_5p ENSG00000141736_ENST00000269571_17_1 SEQ_FROM_761_780 0 test.seq -14.40 GCTCCCGCTGCTGGGGAGAG CTTTTTGCGGTCTGGGCTTGC ((.((((..((((.(((((( )))))).)))).))))...)) 16 16 20 0 0 0.257000 CDS
hsa_miR_129_5p ENSG00000141736_ENST00000269571_17_1 SEQ_FROM_827_846 0 test.seq -21.20 GCTGTGCCCGCTGCAAGGGG CTTTTTGCGGTCTGGGCTTGC ((...((((((((((((((( )))))))))))..))))..)) 17 17 20 0 0 0.037500 CDS
hsa_miR_129_5p ENSG00000141736_ENST00000269571_17_1 SEQ_FROM_1116_1136 0 test.seq -12.70 CCAAGAGGTGACAGCAGAGGA CTTTTTGCGGTCTGGGCTTGC .((((....(((.(((((((. .))))))).)))....)))). 14 14 21 0 0 0.054900 CDS
hsa_miR_129_5p ENSG00000141736_ENST00000269571_17_1 SEQ_FROM_1481_1501 0 test.seq -12.20 ACTCGCTGACCCTGCAAGGGC CTTTTTGCGGTCTGGGCTTGC ....(((.(..(((((((((. .)))))))))..).))).... 13 13 21 0 0 0.361000 CDS
hsa_miR_129_5p ENSG00000141736_ENST00000269571_17_1 SEQ_FROM_2080_2101 0 test.seq -17.30 GGCTGCCCCGCCGAGCAGAGAG CTTTTTGCGGTCTGGGCTTGC ....((((.(((..(((((((( )))))))))))..)))).... 15 15 22 0 0 0.037500 CDS
hsa_miR_129_5p ENSG00000141736_ENST00000269571_17_1 SEQ_FROM_2193_2212 0 test.seq -13.40 GCAGCAGAAGATCCGGAAGT CTTTTTGCGGTCTGGGCTTGC (((((...(((((((((((. .)))))).)))))..)).))) 16 16 20 0 0 0.183000 CDS
hsa_miR_129_5p ENSG00000141736_ENST00000269571_17_1 SEQ_FROM_2634_2654 0 test.seq -14.00 GTGTATGCAGATTGCCAAGGG CTTTTTGCGGTCTGGGCTTGC (((..(.((((((((.((((( ))))).)))))))).)..))) 17 17 21 0 0 0.302000 CDS
hsa_miR_129_5p ENSG00000141736_ENST00000269571_17_1 SEQ_FROM_3831_3853 0 test.seq -15.40 CCAGGACCCACCAGAGCGGGGGG CTTTTTGCGGTCTGGGCTTGC .((((.((((.....(((((((( ))))))))....)))))))). 16 16 23 0 0 0.138000 CDS
hsa_miR_129_5p ENSG00000141736_ENST00000269571_17_1 SEQ_FROM_3853_3876 0 test.seq -17.10 GCTCCACCCAGCACCTTCAAAGGG CTTTTTGCGGTCTGGGCTTGC ((....(((((.(((..((((((( ))))))).))))))))...)) 17 17 24 0 0 0.138000 CDS
hsa_miR_129_5p ENSG00000141736_ENST00000269571_17_1 SEQ_FROM_3932_3952 0 test.seq -20.60 GAAGGCCAAGTCCGCAGAAGC CTTTTTGCGGTCTGGGCTTGC ..(((((.((.(((((((((. .))))))))).)).))))).. 16 16 21 0 0 0.147000 3'UTR
hsa_miR_129_5p ENSG00000141736_ENST00000269571_17_1 SEQ_FROM_3959_3979 0 test.seq -14.20 GTGTCCTCAGGGAGCAGGGAA CTTTTTGCGGTCTGGGCTTGC (((..((((((..(((((((. .)))))))..))))))..))) 16 16 21 0 0 0.147000 3'UTR
hsa_miR_1301_3p ENSG00000141736_ENST00000269571_17_1 SEQ_FROM_10_34 0 test.seq -28.00 AGGGGAGCCCCCCGGGCAGCCGCGC TTGCAGCTGCCTGGGAGTGACTTC .(((..((..((((((((((.(((. .))).)))))))))).))..))). 18 18 25 0 0 0.370000 5'UTR
hsa_miR_1301_3p ENSG00000141736_ENST00000269571_17_1 SEQ_FROM_549_573 0 test.seq -23.50 AGGGGCCTCCCCAGGAGGCCTGCGG TTGCAGCTGCCTGGGAGTGACTTC .........((((((.(((.((((. .))))))).))))))......... 13 13 25 0 0 0.249000 CDS
hsa_miR_1301_3p ENSG00000141736_ENST00000269571_17_1 SEQ_FROM_756_776 0 test.seq -18.30 TAAGGGCTCCCGCTGCTGGGG TTGCAGCTGCCTGGGAGTGACTTC ..((.((((((((.((((.(( )).)))).))..))))))..)).. 16 16 21 0 0 0.257000 CDS
hsa_miR_1301_3p ENSG00000141736_ENST00000269571_17_1 SEQ_FROM_1424_1446 0 test.seq -17.20 TCAGCGTCTTCCAGAACCTGCAA TTGCAGCTGCCTGGGAGTGACTTC ..((((.(((((((.(.(((((( )))))).)..))))))))).)).. 18 18 23 0 0 0.099000 CDS
hsa_miR_1301_3p ENSG00000141736_ENST00000269571_17_1 SEQ_FROM_1855_1879 0 test.seq -19.00 GAGTGTCAGCCCCAGAATGGCTCAG TTGCAGCTGCCTGGGAGTGACTTC (((.((((..(((((...((((((( ))).))))..)))))..))))))) 19 19 25 0 0 0.052600 CDS
hsa_miR_1301_3p ENSG00000141736_ENST00000269571_17_1 SEQ_FROM_2030_2051 0 test.seq -14.70 AGCCTTGCCCCATCAACTGCAC TTGCAGCTGCCTGGGAGTGACTTC ....(..(((((.((.(((((. .))))).))..)))).)..).... 13 13 22 0 0 0.119000 CDS
hsa_miR_1301_5p ENSG00000141736_ENST00000269571_17_1 SEQ_FROM_1326_1346 0 test.seq -13.90 TGCCCCGCTCCAGCCAGAGCA CGCTCTAGGCACCGCAGCA (((...((....((((((((. .))))).)))...)).))) 13 13 21 0 0 0.038600 CDS
hsa_miR_1301_5p ENSG00000141736_ENST00000269571_17_1 SEQ_FROM_1717_1733 0 test.seq -22.20 TGCTGGGGTCCAGGGCC CGCTCTAGGCACCGCAGCA (((((.((((((((((. .))))).)).))).))))) 15 15 17 0 0 0.110000 CDS
hsa_miR_1301_5p ENSG00000141736_ENST00000269571_17_1 SEQ_FROM_2816_2837 0 test.seq -16.10 TCAAGTGGATGGCGCTGGAGTC CGCTCTAGGCACCGCAGCA ....((((...((.(((((((. .))))))))).)))).... 13 13 22 0 0 0.338000 CDS
hsa_miR_1302 ENSG00000141736_ENST00000269571_17_1 SEQ_FROM_989_1010 0 test.seq -12.00 ACACGTTTGAGTCCATGCCCAA TTGGGACATACTTATGCTAAA ....((.(((((..(((((((( ))))).)))))))).)).... 15 15 22 0 0 0.131000 CDS
hsa_miR_1303 ENSG00000141736_ENST00000269571_17_1 SEQ_FROM_462_486 0 test.seq -14.70 TGTGCGAGGCACCCAGCTCTTTGAG TTTAGAGACGGGGTCTTGCTCT .....(((((.(((.(.(((((((( )))))))))))))))))..... 17 17 25 0 0 0.306000 CDS
hsa_miR_1303 ENSG00000141736_ENST00000269571_17_1 SEQ_FROM_3505_3528 0 test.seq -15.00 CCCACAGTACCCCTGCCCTCTGAG TTTAGAGACGGGGTCTTGCTCT ....(((.(((((....((((((( )))))))..))))).))).... 15 15 24 0 0 0.246000 CDS
hsa_miR_1304_3p ENSG00000141736_ENST00000269571_17_1 SEQ_FROM_136_156 0 test.seq -22.40 GGGGCCGGAGCCGCAGTGAGC TCTCACTGTAGCCTCGAACCCC .(((.((..((..(((((((. .)))))))..))..))..))). 14 14 21 0 0 0.352000 5'UTR
hsa_miR_1304_3p ENSG00000141736_ENST00000269571_17_1 SEQ_FROM_758_779 0 test.seq -16.20 AGGGCTCCCGCTGCTGGGGAGA TCTCACTGTAGCCTCGAACCCC .(((.((..(((((.((.(((( )))).)))))))...)).))). 16 16 22 0 0 0.257000 CDS
hsa_miR_1304_5p ENSG00000141736_ENST00000269571_17_1 SEQ_FROM_257_279 0 test.seq -12.50 TGCGGCTCCCTGCCAGTCCCGAG TTTGAGGCTACAGTGAGATGTG .(((.(((.(((..((((.(((( )))).)))).))).))).))). 17 17 23 0 0 0.338000 CDS
hsa_miR_1304_5p ENSG00000141736_ENST00000269571_17_1 SEQ_FROM_569_589 0 test.seq -16.70 TGCGGGAGCTGCAGCTTCGAA TTTGAGGCTACAGTGAGATGTG .(((...((((.((((((((( ))))))))).))))....))). 16 16 21 0 0 0.249000 CDS
hsa_miR_1304_5p ENSG00000141736_ENST00000269571_17_1 SEQ_FROM_990_1011 0 test.seq -12.30 CACGTTTGAGTCCATGCCCAAT TTTGAGGCTACAGTGAGATGTG (((((((.(.(....((((((. .))).)))...).).))))))) 15 15 22 0 0 0.131000 CDS
hsa_miR_1304_5p ENSG00000141736_ENST00000269571_17_1 SEQ_FROM_1477_1498 0 test.seq -13.30 GCCTACTCGCTGACCCTGCAAG TTTGAGGCTACAGTGAGATGTG .....(((((((..(((.(((( )))))))...)))))))..... 14 14 22 0 0 0.361000 CDS
hsa_miR_1304_5p ENSG00000141736_ENST00000269571_17_1 SEQ_FROM_1848_1870 0 test.seq -12.60 CCACCCTGAGTGTCAGCCCCAGA TTTGAGGCTACAGTGAGATGTG .....((.(.(((.((((.(((( )))).))))))).).))..... 14 14 23 0 0 0.052600 CDS
hsa_miR_1304_5p ENSG00000141736_ENST00000269571_17_1 SEQ_FROM_1690_1711 0 test.seq -14.30 TGCCACCAGCTGTGCGCCCGAG TTTGAGGCTACAGTGAGATGTG ........((((((.((((((( )))).)))))))))........ 13 13 22 0 0 0.110000 CDS
hsa_miR_1304_5p ENSG00000141736_ENST00000269571_17_1 SEQ_FROM_1712_1730 0 test.seq -12.20 GGCACTGCTGGGGTCCAGG TTTGAGGCTACAGTGAGATGTG .(((((((((..((((((( )))).)))..)))).)).))). 16 16 19 0 0 0.110000 CDS
hsa_miR_1306_3p ENSG00000141736_ENST00000269571_17_1 SEQ_FROM_16_36 0 test.seq -15.10 GCCCCCCGGGCAGCCGCGCGC ACGTTGGCTCTGGTGGTG .....((((..(((((.(((. .))))))))))))..... 12 12 21 0 0 0.370000 5'UTR
hsa_miR_1306_3p ENSG00000141736_ENST00000269571_17_1 SEQ_FROM_106_121 0 test.seq -14.00 GCCCTCCCAGCCGGGT ACGTTGGCTCTGGTGGTG ..((.((.(((((((( )).))))))..)).)).. 12 12 16 0 0 0.001650 5'UTR
hsa_miR_1306_3p ENSG00000141736_ENST00000269571_17_1 SEQ_FROM_555_573 0 test.seq -19.90 CTCCCCAGGAGGCCTGCGG ACGTTGGCTCTGGTGGTG ..((((((..((((.(((. .))).)))))))).)).. 13 13 19 0 0 0.249000 CDS
hsa_miR_1306_3p ENSG00000141736_ENST00000269571_17_1 SEQ_FROM_1026_1044 0 test.seq -13.60 TACATTCGGCGCCAGCTGT ACGTTGGCTCTGGTGGTG .....((((.((((((.(( )))))))).))))..... 12 12 19 0 0 0.253000 CDS
hsa_miR_1306_3p ENSG00000141736_ENST00000269571_17_1 SEQ_FROM_835_853 0 test.seq -16.90 CGCTGCAAGGGGCCACTGC ACGTTGGCTCTGGTGGTG (((..(..(((((((.((. .)).))))))).)..))) 13 13 19 0 0 0.037500 CDS
hsa_miR_1306_3p ENSG00000141736_ENST00000269571_17_1 SEQ_FROM_2856_2873 0 test.seq -20.20 CACCCACCAGAGTGATGT ACGTTGGCTCTGGTGGTG ((((.((((((((((((( ))))).)))))))))))) 17 17 18 0 0 0.249000 CDS
hsa_miR_1306_3p ENSG00000141736_ENST00000269571_17_1 SEQ_FROM_3924_3942 0 test.seq -13.90 GTGAACCAGAAGGCCAAGT ACGTTGGCTCTGGTGGTG ....((((((..((((((( )).))))))))))).... 13 13 19 0 0 0.147000 CDS 3'UTR
hsa_miR_1306_5p ENSG00000141736_ENST00000269571_17_1 SEQ_FROM_561_580 0 test.seq -15.90 AGGAGGCCTGCGGGAGCTGC CCACCTCCCCTGCAAACGTCCA .(((.(..((((((((.((. .)).)))))..)))..).))). 14 14 20 0 0 0.249000 CDS
hsa_miR_1306_5p ENSG00000141736_ENST00000269571_17_1 SEQ_FROM_1118_1139 0 test.seq -14.40 AAGAGGTGACAGCAGAGGATGG CCACCTCCCCTGCAAACGTCCA ..((.((..(((..((((.((( )))))))..)))...)).)).. 14 14 22 0 0 0.054900 CDS
hsa_miR_1306_5p ENSG00000141736_ENST00000269571_17_1 SEQ_FROM_2308_2329 0 test.seq -16.10 GAGACGGAGCTGAGGAAGGTGA CCACCTCCCCTGCAAACGTCCA ..((((..((.(.((.(((((. .))))).))).))...)))).. 14 14 22 0 0 0.261000 CDS
hsa_miR_1306_5p ENSG00000141736_ENST00000269571_17_1 SEQ_FROM_1999_2020 0 test.seq -18.80 TGGAAGTTTCCAGATGAGGAGG CCACCTCCCCTGCAAACGTCCA ((((.((((.(((..((((.(( )).))))..))).)))).)))) 17 17 22 0 0 0.119000 CDS
hsa_miR_1307_3p ENSG00000141736_ENST00000269571_17_1 SEQ_FROM_103_121 0 test.seq -22.80 CGCGCCCTCCCAGCCGGGT ACTCGGCGTGGCGTCGGTCGTG ((((((..((((((((((( ))))))).))).)..)).)))) 17 17 19 0 0 0.001650 5'UTR
hsa_miR_1307_3p ENSG00000141736_ENST00000269571_17_1 SEQ_FROM_757_776 0 test.seq -16.70 AAGGGCTCCCGCTGCTGGGG ACTCGGCGTGGCGTCGGTCGTG .(.((((..((((((((((. .))))))..))))..)))).). 15 15 20 0 0 0.257000 CDS
hsa_miR_1307_3p ENSG00000141736_ENST00000269571_17_1 SEQ_FROM_1026_1046 0 test.seq -22.70 TACATTCGGCGCCAGCTGTGT ACTCGGCGTGGCGTCGGTCGTG .....(((((((((((((.(( )).)))).)))))))))..... 15 15 21 0 0 0.253000 CDS
hsa_miR_1307_3p ENSG00000141736_ENST00000269571_17_1 SEQ_FROM_979_1000 0 test.seq -12.30 TACAACACAGACACGTTTGAGT ACTCGGCGTGGCGTCGGTCGTG (((.((...(.((((((.(((( )))))))))).)....)).))) 16 16 22 0 0 0.131000 CDS
hsa_miR_1307_3p ENSG00000141736_ENST00000269571_17_1 SEQ_FROM_1702_1724 0 test.seq -24.50 TGCGCCCGAGGGCACTGCTGGGG ACTCGGCGTGGCGTCGGTCGTG .(((.((((.(.(((.((((((. .))))))))).).)))).))). 17 17 23 0 0 0.110000 CDS
hsa_miR_1307_3p ENSG00000141736_ENST00000269571_17_1 SEQ_FROM_2301_2322 0 test.seq -14.20 CCTGAAAGAGACGGAGCTGAGG ACTCGGCGTGGCGTCGGTCGTG ..(((....((((..((((((. .))))))....))))..))).. 13 13 22 0 0 0.261000 CDS
hsa_miR_1307_3p ENSG00000141736_ENST00000269571_17_1 SEQ_FROM_3251_3273 0 test.seq -16.70 TCTGTCCAGACCCTGCCCCGGGC ACTCGGCGTGGCGTCGGTCGTG ..((.((.(((.(..(.(((((. .))))).)..).))))).)).. 14 14 23 0 0 0.076200 CDS
hsa_miR_1307_3p ENSG00000141736_ENST00000269571_17_1 SEQ_FROM_3507_3529 0 test.seq -16.60 CACAGTACCCCTGCCCTCTGAGA ACTCGGCGTGGCGTCGGTCGTG (((.(.(((..(((((.(((((. .))))).).))))..))))))) 17 17 23 0 0 0.246000 CDS
hsa_miR_130a_3p ENSG00000141736_ENST00000269571_17_1 SEQ_FROM_4315_4336 0 test.seq -14.20 CTGTCCCTGAAACCTAGTACTG CAGTGCAATGTTAAAAGGGCAT .((.((((..(((...(((((( ))))))...)))...)))))). 15 15 22 0 0 0.174000 3'UTR
hsa_miR_130a_5p ENSG00000141736_ENST00000269571_17_1 SEQ_FROM_1030_1049 0 test.seq -12.00 TTCGGCGCCAGCTGTGTGAC TTCACATTGTGCTACTGTCTGC ...((((..(((.((((((. .))))))...)))..))))... 13 13 20 0 0 0.253000 CDS
hsa_miR_130a_5p ENSG00000141736_ENST00000269571_17_1 SEQ_FROM_1122_1141 0 test.seq -12.40 GGTGACAGCAGAGGATGGAA TTCACATTGTGCTACTGTCTGC ...(((((.(((.((((((( ))).)))).).)).)))))... 15 15 20 0 0 0.054900 CDS
hsa_miR_130b_3p ENSG00000141736_ENST00000269571_17_1 SEQ_FROM_4315_4336 0 test.seq -12.53 CTGTCCCTGAAACCTAGTACTG CAGTGCAATGATGAAAGGGCAT .((.((((........(((((( )))))).........)))))). 12 12 22 0 0 0.174000 3'UTR
hsa_miR_130b_5p ENSG00000141736_ENST00000269571_17_1 SEQ_FROM_762_783 0 test.seq -20.20 CTCCCGCTGCTGGGGAGAGAGT ACTCTTTCCCTGTTGCACTAC .....((.((.((((((((((( ))))))))))))).))..... 15 15 22 0 0 0.257000 CDS
hsa_miR_130b_5p ENSG00000141736_ENST00000269571_17_1 SEQ_FROM_2642_2661 0 test.seq -13.90 AGATTGCCAAGGGGATGAGC ACTCTTTCCCTGTTGCACTAC ....(((..((((((.(((. .))).))))))...))).... 12 12 20 0 0 0.302000 CDS
hsa_miR_1321 ENSG00000141736_ENST00000269571_17_1 SEQ_FROM_1094_1110 0 test.seq -14.30 CCCTCGTCTGCCCCCTG CAGGGAGGTGAATGTGAT ..(.(((..(((((((( ))))).)))..))).).. 12 12 17 0 0 0.054900 CDS
hsa_miR_1321 ENSG00000141736_ENST00000269571_17_1 SEQ_FROM_3505_3524 0 test.seq -12.10 CCCACAGTACCCCTGCCCTC CAGGGAGGTGAATGTGAT ..((((...(.(((.((((. .))))))).)..)))).. 12 12 20 0 0 0.246000 CDS
hsa_miR_1322 ENSG00000141736_ENST00000269571_17_1 SEQ_FROM_143_162 0 test.seq -13.00 GAGCCGCAGTGAGCACCATG GATGATGCTGCTGATGCTG .(((..((((.((((.(((. .))).))))))))..))). 14 14 20 0 0 0.352000 5'UTR CDS
hsa_miR_1322 ENSG00000141736_ENST00000269571_17_1 SEQ_FROM_3295_3311 0 test.seq -19.50 AGGCACCGCAGCTCATC GATGATGCTGCTGATGCTG .(((((.(((((((((( ))))).))))).).)))). 15 15 17 0 0 0.054900 CDS
hsa_miR_1324 ENSG00000141736_ENST00000269571_17_1 SEQ_FROM_3976_3996 0 test.seq -18.30 GGAAGGCCTGACTTCTGCTGG CCAGACAGAATTCTATGCACTTTC (((((((..((.((((((((( )))).))))).))...)).))))) 18 18 21 0 0 0.347000 3'UTR
hsa_miR_132_5p ENSG00000141736_ENST00000269571_17_1 SEQ_FROM_144_164 0 test.seq -15.30 AGCCGCAGTGAGCACCATGGA ACCGTGGCTTTCGATTGTTACT ....((((((((..((((((. .))))))..))).))))).... 14 14 21 0 0 0.352000 5'UTR CDS
hsa_miR_133a_3p ENSG00000141736_ENST00000269571_17_1 SEQ_FROM_1441_1463 0 test.seq -12.60 CTGCAAGTAATCCGGGGACGAAT TTTGGTCCCCTTCAACCAGCTG ..((..((.....((((((.((. .)).))))))....))..)).. 12 12 23 0 0 0.099000 CDS
hsa_miR_133a_3p ENSG00000141736_ENST00000269571_17_1 SEQ_FROM_2641_2661 0 test.seq -15.00 CAGATTGCCAAGGGGATGAGC TTTGGTCCCCTTCAACCAGCTG (((.(((..((((((((.((. .)).))))))))....)))))) 16 16 21 0 0 0.302000 CDS
hsa_miR_133a_5p ENSG00000141736_ENST00000269571_17_1 SEQ_FROM_1682_1700 0 test.seq -17.10 GCCTGGCCTGCCACCAGCT AGCTGGTAAAATGGAACCAAAT ...(((((....((((((( ))))))).....))..)))... 12 12 19 0 0 0.110000 CDS
hsa_miR_133a_5p ENSG00000141736_ENST00000269571_17_1 SEQ_FROM_2606_2627 0 test.seq -12.70 GCCTGGGCTCCCAGGACCTGCT AGCTGGTAAAATGGAACCAAAT ...(((..(((....(((.((( ))).))).....))).)))... 12 12 22 0 0 0.235000 CDS
hsa_miR_133b ENSG00000141736_ENST00000269571_17_1 SEQ_FROM_1441_1463 0 test.seq -12.60 CTGCAAGTAATCCGGGGACGAAT TTTGGTCCCCTTCAACCAGCTA ..((..((.....((((((.((. .)).))))))....))..)).. 12 12 23 0 0 0.099000 CDS
hsa_miR_133b ENSG00000141736_ENST00000269571_17_1 SEQ_FROM_2638_2661 0 test.seq -14.00 ATGCAGATTGCCAAGGGGATGAGC TTTGGTCCCCTTCAACCAGCTA ..((.(.(((..((((((((.((. .)).))))))))))).).)).. 16 16 24 0 0 0.302000 CDS
hsa_miR_1343_3p ENSG00000141736_ENST00000269571_17_1 SEQ_FROM_8_28 0 test.seq -18.80 CCAGGGGAGCCCCCCGGGCAG CTCCTGGGGCCCGCACTCTCGC ...((((.((.(((((((.(( )))))))))...)).))))... 15 15 21 0 0 0.370000 5'UTR
hsa_miR_1343_3p ENSG00000141736_ENST00000269571_17_1 SEQ_FROM_258_281 0 test.seq -15.40 GCGGCTCCCTGCCAGTCCCGAGAC CTCCTGGGGCCCGCACTCTCGC ((((.....(((..((((((.((. .)).))))))..)))...)))) 15 15 24 0 0 0.338000 CDS
hsa_miR_1343_3p ENSG00000141736_ENST00000269571_17_1 SEQ_FROM_364_387 0 test.seq -12.40 GCCAGCCTGTCCTTCCTGCAGGAT CTCCTGGGGCCCGCACTCTCGC ((.((..(((....(((.(((((. .))))))))...)))..)).)) 15 15 24 0 0 0.007250 CDS
hsa_miR_1343_3p ENSG00000141736_ENST00000269571_17_1 SEQ_FROM_995_1020 0 test.seq -14.50 TTGAGTCCATGCCCAATCCCGAGGGC CTCCTGGGGCCCGCACTCTCGC .((((....(((.....(((.((((. .)))).)))...)))..)))). 14 14 26 0 0 0.131000 CDS
hsa_miR_1343_3p ENSG00000141736_ENST00000269571_17_1 SEQ_FROM_1800_1817 0 test.seq -21.90 GCAGGGGCTCCCCAGGGA CTCCTGGGGCCCGCACTCTCGC ((((((((.((((((((. .))))))))...)).)))).)) 16 16 18 0 0 0.257000 CDS
hsa_miR_1343_3p ENSG00000141736_ENST00000269571_17_1 SEQ_FROM_2304_2324 0 test.seq -14.80 GAAAGAGACGGAGCTGAGGAA CTCCTGGGGCCCGCACTCTCGC (..((((.(((..((.((((. .)))).))..)))..))))..) 14 14 21 0 0 0.261000 CDS
hsa_miR_1343_3p ENSG00000141736_ENST00000269571_17_1 SEQ_FROM_2600_2622 0 test.seq -22.30 GCGGACGCCTGGGCTCCCAGGAC CTCCTGGGGCCCGCACTCTCGC .........(((((.(((((((. .))))))))))))......... 12 12 23 0 0 0.235000 CDS
hsa_miR_1343_3p ENSG00000141736_ENST00000269571_17_1 SEQ_FROM_2647_2670 0 test.seq -17.10 GCCAAGGGGATGAGCTACCTGGAG CTCCTGGGGCCCGCACTCTCGC ((..((((..((.(((.((.(((( )))).))))).))..)))).)) 17 17 24 0 0 0.302000 CDS
hsa_miR_1343_3p ENSG00000141736_ENST00000269571_17_1 SEQ_FROM_2814_2835 0 test.seq -15.40 CATCAAGTGGATGGCGCTGGAG CTCCTGGGGCCCGCACTCTCGC .....((((...(((.(((((( )))).)).)))..))))..... 13 13 22 0 0 0.338000 CDS
hsa_miR_1343_3p ENSG00000141736_ENST00000269571_17_1 SEQ_FROM_3666_3688 0 test.seq -14.82 GCCCAAGACTCTCTCCCCAGGGA CTCCTGGGGCCCGCACTCTCGC ((...(((......((((((((. .)))))))).......))).)) 13 13 23 0 0 0.121000 CDS
hsa_miR_1343_3p ENSG00000141736_ENST00000269571_17_1 SEQ_FROM_4031_4053 0 test.seq -14.00 AGGGGAACCTGCCATGCCAGGAA CTCCTGGGGCCCGCACTCTCGC ..((((...(((..(.((((((. .)))))).)...))).)))).. 14 14 23 0 0 0.030600 3'UTR
hsa_miR_1343_5p ENSG00000141736_ENST00000269571_17_1 SEQ_FROM_623_646 0 test.seq -14.80 TCCAGCGGAACCCCCAGCTCTGCT TGGGGAGCGGCCCCCGGGTGGG ((((.(((.....((.(((((.(. .).)))))))...)).).)))) 15 15 24 0 0 0.046900 CDS
hsa_miR_1343_5p ENSG00000141736_ENST00000269571_17_1 SEQ_FROM_911_929 0 test.seq -22.60 ACTGCCTGGCCTGCCTCCA TGGGGAGCGGCCCCCGGGTGGG .(..(((((.((((((((( ))))).))))...)))))..). 15 15 19 0 0 0.064600 CDS
hsa_miR_1343_5p ENSG00000141736_ENST00000269571_17_1 SEQ_FROM_1090_1109 0 test.seq -20.90 TGCACCCTCGTCTGCCCCCT TGGGGAGCGGCCCCCGGGTGGG (.(((((..(.((((((((. .)))).)))).)...))))).) 15 15 20 0 0 0.054900 CDS
hsa_miR_1343_5p ENSG00000141736_ENST00000269571_17_1 SEQ_FROM_833_856 0 test.seq -33.10 CCCGCTGCAAGGGGCCACTGCCCA TGGGGAGCGGCCCCCGGGTGGG ((((((....((((((.((.(((( )))).)).))))))..)))))) 18 18 24 0 0 0.037500 CDS
hsa_miR_1343_5p ENSG00000141736_ENST00000269571_17_1 SEQ_FROM_1624_1645 0 test.seq -20.20 CCGCACCAAGCTCTGCTCCACA TGGGGAGCGGCCCCCGGGTGGG ((.((((.....(((((((.(( )).)))))))......)))))) 15 15 22 0 0 0.077400 CDS
hsa_miR_1343_5p ENSG00000141736_ENST00000269571_17_1 SEQ_FROM_3546_3566 0 test.seq -23.50 CCCCCTGACCTGCAGCCCCCA TGGGGAGCGGCCCCCGGGTGGG (((((((....((.((((((( ))))).)).))...)))).))) 16 16 21 0 0 0.026100 CDS
hsa_miR_1343_5p ENSG00000141736_ENST00000269571_17_1 SEQ_FROM_3463_3485 0 test.seq -16.40 CCCACACATGACCCCAGCCCTCT TGGGGAGCGGCCCCCGGGTGGG (((((.(......((.((((((. .)))).))))......)))))) 14 14 23 0 0 0.070700 CDS
hsa_miR_1343_5p ENSG00000141736_ENST00000269571_17_1 SEQ_FROM_3620_3641 0 test.seq -21.10 AGGGCCCTCTGCCTGCTGCCCG TGGGGAGCGGCCCCCGGGTGGG ...((((...(((.(((.(((( )))).))))))....))))... 14 14 22 0 0 0.088800 CDS
hsa_miR_1343_5p ENSG00000141736_ENST00000269571_17_1 SEQ_FROM_3663_3684 0 test.seq -19.00 AAGGCCCAAGACTCTCTCCCCA TGGGGAGCGGCCCCCGGGTGGG ...((((..(..((.((((((( ))))))).))..)..))))... 14 14 22 0 0 0.121000 CDS
hsa_miR_1343_5p ENSG00000141736_ENST00000269571_17_1 SEQ_FROM_3754_3776 0 test.seq -26.10 CCCCAGGGAGGAGCTGCCCCTCA TGGGGAGCGGCCCCCGGGTGGG ((((..((.((.(((((.((((( ))))).)))))))))..).))) 18 18 23 0 0 0.000707 CDS
hsa_miR_1343_5p ENSG00000141736_ENST00000269571_17_1 SEQ_FROM_3779_3799 0 test.seq -23.00 CCCACCCTCCTCCTGCCTTCA TGGGGAGCGGCCCCCGGGTGGG (((((((.....((((((((( ))))).)))).....))))))) 16 16 21 0 0 0.000707 CDS
hsa_miR_1343_5p ENSG00000141736_ENST00000269571_17_1 SEQ_FROM_4323_4343 0 test.seq -18.60 GAAACCTAGTACTGCCCCCCA TGGGGAGCGGCCCCCGGGTGGG ...((((.(..((((.((((( ))))).))))..)..))))... 14 14 21 0 0 0.174000 3'UTR
hsa_miR_1343_5p ENSG00000141736_ENST00000269571_17_1 SEQ_FROM_4481_4502 0 test.seq -16.90 AAGTGTGGGGGGTCCTTCTCCA TGGGGAGCGGCCCCCGGGTGGG .........(((((.((((((( ))))))).)))))......... 12 12 22 0 0 0.007410 3'UTR
hsa_miR_134_3p ENSG00000141736_ENST00000269571_17_1 SEQ_FROM_1357_1382 0 test.seq -14.60 TTTGAGACTCTGGAAGAGATCACAGG CCTGTGGGCCACCTAGTCACCAA .....((((..((..(...((((((( ))))))).)..)).))))..... 14 14 26 0 0 0.060000 CDS
hsa_miR_134_3p ENSG00000141736_ENST00000269571_17_1 SEQ_FROM_1794_1815 0 test.seq -17.60 AGTACTGCAGGGGCTCCCCAGG CCTGTGGGCCACCTAGTCACCAA ......((((((((.((.(((( )))).))))).))).))...... 14 14 22 0 0 0.257000 CDS
hsa_miR_134_3p ENSG00000141736_ENST00000269571_17_1 SEQ_FROM_1692_1713 0 test.seq -17.30 CCACCAGCTGTGCGCCCGAGGG CCTGTGGGCCACCTAGTCACCAA ......((((((.(((((.((( ))).))))))))..)))...... 14 14 22 0 0 0.110000 CDS
hsa_miR_134_3p ENSG00000141736_ENST00000269571_17_1 SEQ_FROM_3283_3306 0 test.seq -16.89 ATGGTCCACCACAGGCACCGCAGC CCTGTGGGCCACCTAGTCACCAA .((((........(((.((((((. .)))))))))........)))). 13 13 24 0 0 0.054900 CDS
hsa_miR_134_3p ENSG00000141736_ENST00000269571_17_1 SEQ_FROM_3353_3375 0 test.seq -20.70 CCTCTGAAGAGGAGGCCCCCAGG CCTGTGGGCCACCTAGTCACCAA .........(((.(((((.(((( )))).))))).)))......... 12 12 23 0 0 0.285000 CDS
hsa_miR_134_3p ENSG00000141736_ENST00000269571_17_1 SEQ_FROM_3547_3568 0 test.seq -13.20 CCCCTGACCTGCAGCCCCCAGC CCTGTGGGCCACCTAGTCACCAA ....((((..(..((((.(((. .))).))))...)..)))).... 12 12 22 0 0 0.026100 CDS
hsa_miR_134_3p ENSG00000141736_ENST00000269571_17_1 SEQ_FROM_3825_3845 0 test.seq -17.80 CTGGGACCAGGACCCACCAGA CCTGTGGGCCACCTAGTCACCAA .((((((.(((.(((((.((. .)))))))...))).))).))). 16 16 21 0 0 0.138000 CDS
hsa_miR_134_3p ENSG00000141736_ENST00000269571_17_1 SEQ_FROM_4178_4200 0 test.seq -14.90 TAGGGTCCAGTGGATGCCACAGC CCTGTGGGCCACCTAGTCACCAA ..(((.(..((((...((((((. .)))))).))))...).).)).. 14 14 23 0 0 0.007110 3'UTR
hsa_miR_134_3p ENSG00000141736_ENST00000269571_17_1 SEQ_FROM_4227_4247 0 test.seq -13.80 CTGGGTACTGAAAGCCTTAGG CCTGTGGGCCACCTAGTCACCAA .(((..((((...(((((((( )))).))))....))))..))). 15 15 21 0 0 0.104000 3'UTR
hsa_miR_134_5p ENSG00000141736_ENST00000269571_17_1 SEQ_FROM_227_246 0 test.seq -15.90 CCCAAGTGTGCACCGGCACA TGTGACTGGTTGACCAGAGGGG (((...((..(((((((((( )))).)))).))..))...))) 15 15 20 0 0 0.228000 CDS
hsa_miR_134_5p ENSG00000141736_ENST00000269571_17_1 SEQ_FROM_1864_1884 0 test.seq -15.40 CCCCAGAATGGCTCAGTGACC TGTGACTGGTTGACCAGAGGGG ((((....(((((((((.((. .)).)))))..).)))..)))) 15 15 21 0 0 0.052600 CDS
hsa_miR_135a_3p ENSG00000141736_ENST00000269571_17_1 SEQ_FROM_1150_1174 0 test.seq -12.80 TGTGAGAAGTGCAGCAAGCCCTGTG TATAGGGATTGGAGCCGTGGCG (((.(...(.((..(((.((((((( ))))))).)))..))).).))) 17 17 25 0 0 0.096000 CDS
hsa_miR_135a_3p ENSG00000141736_ENST00000269571_17_1 SEQ_FROM_1724_1742 0 test.seq -18.00 GTCCAGGGCCCACCCAGTG TATAGGGATTGGAGCCGTGGCG ..(((.(((((((((.((( ))).)))..))).))).))).. 15 15 19 0 0 0.110000 CDS
hsa_miR_135b_3p ENSG00000141736_ENST00000269571_17_1 SEQ_FROM_1040_1064 0 test.seq -14.60 GCTGTGTGACTGCCTGTCCCTACAA ATGTAGGGCTAAAAGCCATGGG .(((((.(.((....(.(((((((. .))))))))....)))))))). 16 16 25 0 0 0.253000 CDS
hsa_miR_135b_3p ENSG00000141736_ENST00000269571_17_1 SEQ_FROM_1094_1113 0 test.seq -14.30 CCCTCGTCTGCCCCCTGCAC ATGTAGGGCTAAAAGCCATGGG (((..(.((...(((((((. .))))))).....)).)..))) 13 13 20 0 0 0.054900 CDS
hsa_miR_135b_3p ENSG00000141736_ENST00000269571_17_1 SEQ_FROM_1544_1562 0 test.seq -16.10 GCAGTGGACTGGCCCTCAT ATGTAGGGCTAAAAGCCATGGG ...((((..(((((((((( ))).)))))))....))))... 14 14 19 0 0 0.154000 CDS
hsa_miR_135b_3p ENSG00000141736_ENST00000269571_17_1 SEQ_FROM_2514_2533 0 test.seq -13.50 TCTGGGCATCTGCCTGACAT ATGTAGGGCTAAAAGCCATGGG (((((((....((((.(((( )))).)))).....))).)))) 15 15 20 0 0 0.228000 CDS
hsa_miR_135b_3p ENSG00000141736_ENST00000269571_17_1 SEQ_FROM_3928_3948 0 test.seq -13.10 ACCAGAAGGCCAAGTCCGCAG ATGTAGGGCTAAAAGCCATGGG .(((...(((..((((((((. .))).)))))....))).))). 14 14 21 0 0 0.147000 3'UTR
hsa_miR_136_5p ENSG00000141736_ENST00000269571_17_1 SEQ_FROM_2812_2836 0 test.seq -16.00 CCCATCAAGTGGATGGCGCTGGAGT ACTCCATTTGTTTTGATGATGGA .((((((...(((..(...(((((( )))))).)..)))...)))))). 16 16 25 0 0 0.338000 CDS
hsa_miR_136_5p ENSG00000141736_ENST00000269571_17_1 SEQ_FROM_4340_4366 0 test.seq -13.20 CCCATGAGGAAGGAACAGCAATGGTGT ACTCCATTTGTTTTGATGATGGA .((((.(....((((((..(((((.(( )).)))))))))))..).)))). 18 18 27 0 0 0.174000 3'UTR
hsa_miR_138_1_3p ENSG00000141736_ENST00000269571_17_1 SEQ_FROM_1142_1161 0 test.seq -13.10 CACAGCGGTGTGAGAAGTGC GCTACTTCACAACACCAGGGCC ......(((((..((((((( )).)))))...)))))...... 12 12 20 0 0 0.096000 CDS
hsa_miR_138_1_3p ENSG00000141736_ENST00000269571_17_1 SEQ_FROM_1536_1556 0 test.seq -13.70 GGAACTGGGCAGTGGACTGGC GCTACTTCACAACACCAGGGCC ....(((((..(((((.(((( )))).)))))..).)))).... 14 14 21 0 0 0.154000 CDS
hsa_miR_138_1_3p ENSG00000141736_ENST00000269571_17_1 SEQ_FROM_2810_2828 0 test.seq -13.10 TGCCCATCAAGTGGATGGC GCTACTTCACAACACCAGGGCC .((((.....((((((((( )))).))))).......)))). 13 13 19 0 0 0.338000 CDS
hsa_miR_138_1_3p ENSG00000141736_ENST00000269571_17_1 SEQ_FROM_3950_3973 0 test.seq -17.20 AGCCCTGATGTGTCCTCAGGGAGC GCTACTTCACAACACCAGGGCC .((((((..((((..(.(((.((( ))).))).)..)))))))))). 17 17 24 0 0 0.147000 3'UTR
hsa_miR_138_2_3p ENSG00000141736_ENST00000269571_17_1 SEQ_FROM_1536_1556 0 test.seq -15.20 GGAACTGGGCAGTGGACTGGC GCTATTTCACGACACCAGGGTT ....(((((..(((((.(((( )))).)))))..).)))).... 14 14 21 0 0 0.154000 CDS
hsa_miR_138_2_3p ENSG00000141736_ENST00000269571_17_1 SEQ_FROM_2810_2828 0 test.seq -12.80 TGCCCATCAAGTGGATGGC GCTATTTCACGACACCAGGGTT .((((.....((((((((( )))).))))).......)))). 13 13 19 0 0 0.338000 CDS
hsa_miR_138_5p ENSG00000141736_ENST00000269571_17_1 SEQ_FROM_96_117 0 test.seq -15.00 CGCGCCCCGCGCCCTCCCAGCC AGCTGGTGTTGTGAATCAGGCCG ((.(((...(((...((((((. .))))).)..))).....))))) 14 14 22 0 0 0.001650 5'UTR
hsa_miR_138_5p ENSG00000141736_ENST00000269571_17_1 SEQ_FROM_253_274 0 test.seq -12.00 AAGCTGCGGCTCCCTGCCAGTC AGCTGGTGTTGTGAATCAGGCCG ..(((..(..((.(.((((((. .))))))...).))..).))).. 13 13 22 0 0 0.338000 CDS
hsa_miR_138_5p ENSG00000141736_ENST00000269571_17_1 SEQ_FROM_333_356 0 test.seq -14.00 AAACCTGGAACTCACCTACCTGCC AGCTGGTGTTGTGAATCAGGCCG ...(((((...((((.((((.((. .)).))))..)))).)))))... 15 15 24 0 0 0.007250 CDS
hsa_miR_138_5p ENSG00000141736_ENST00000269571_17_1 SEQ_FROM_348_370 0 test.seq -19.10 CTACCTGCCCACCAATGCCAGCC AGCTGGTGTTGTGAATCAGGCCG ...((((..(((.(((((((((. .))))))))))))...))))... 16 16 23 0 0 0.007250 CDS
hsa_miR_138_5p ENSG00000141736_ENST00000269571_17_1 SEQ_FROM_1680_1700 0 test.seq -25.40 GGGCCTGGCCTGCCACCAGCT AGCTGGTGTTGTGAATCAGGCCG .(((((((..((((((((((( ))))))))..)))..))))))). 18 18 21 0 0 0.110000 CDS
hsa_miR_138_5p ENSG00000141736_ENST00000269571_17_1 SEQ_FROM_1738_1760 0 test.seq -13.50 CAGTGTGTCAACTGCAGCCAGTT AGCTGGTGTTGTGAATCAGGCCG ..((.((...((.(((.(((((( ))))))))).))....)).)).. 15 15 23 0 0 0.110000 CDS
hsa_miR_138_5p ENSG00000141736_ENST00000269571_17_1 SEQ_FROM_2523_2541 0 test.seq -12.40 CTGCCTGACATCCACGGTG AGCTGGTGTTGTGAATCAGGCCG ..(((((((((.((((((. .))).)))..)))..)))))).. 15 15 19 0 0 0.228000 CDS
hsa_miR_138_5p ENSG00000141736_ENST00000269571_17_1 SEQ_FROM_2011_2033 0 test.seq -14.20 GATGAGGAGGGCGCATGCCAGCC AGCTGGTGTTGTGAATCAGGCCG ......((...(((((((((((. .))))))).))))..))...... 13 13 23 0 0 0.119000 CDS
hsa_miR_138_5p ENSG00000141736_ENST00000269571_17_1 SEQ_FROM_2604_2627 0 test.seq -17.90 ACGCCTGGGCTCCCAGGACCTGCT AGCTGGTGTTGTGAATCAGGCCG ...(((((..((.(((.(((.((( ))).))).))).)).)))))... 16 16 24 0 0 0.235000 CDS
hsa_miR_138_5p ENSG00000141736_ENST00000269571_17_1 SEQ_FROM_3583_3605 0 test.seq -18.90 CAGCCAGATGTTCGGCCCCAGCC AGCTGGTGTTGTGAATCAGGCCG ..(((.(((...((((.(((((. .))))).))))...))).))).. 15 15 23 0 0 0.024500 CDS
hsa_miR_138_5p ENSG00000141736_ENST00000269571_17_1 SEQ_FROM_3787_3807 0 test.seq -16.80 CCTCCTGCCTTCAGCCCAGCC AGCTGGTGTTGTGAATCAGGCCG ...((((....(((((((((. .))))).)))).....))))... 13 13 21 0 0 0.000707 CDS
hsa_miR_138_5p ENSG00000141736_ENST00000269571_17_1 SEQ_FROM_3847_3865 0 test.seq -14.00 CGGGGGGCTCCACCCAGCA AGCTGGTGTTGTGAATCAGGCCG (((..(..((((((((((. .))))).).)).))..)...))) 14 14 19 0 0 0.138000 CDS
hsa_miR_139_3p ENSG00000141736_ENST00000269571_17_1 SEQ_FROM_255_277 0 test.seq -17.20 GCTGCGGCTCCCTGCCAGTCCCG TGGAGACGCGGCCCTGTTGGAGT (((.((((.....(((.(((((( ))).)))..)))...)))).))) 16 16 23 0 0 0.338000 CDS
hsa_miR_139_3p ENSG00000141736_ENST00000269571_17_1 SEQ_FROM_908_929 0 test.seq -15.20 CTGACTGCCTGGCCTGCCTCCA TGGAGACGCGGCCCTGTTGGAGT ......((..((((((.((((( ))))).)).))))..))...... 13 13 22 0 0 0.064600 CDS
hsa_miR_139_3p ENSG00000141736_ENST00000269571_17_1 SEQ_FROM_1085_1106 0 test.seq -15.50 GATCCTGCACCCTCGTCTGCCC TGGAGACGCGGCCCTGTTGGAGT ..(((.(((.((.(((((.((. .))))))).))...))).))).. 15 15 22 0 0 0.054900 CDS
hsa_miR_139_3p ENSG00000141736_ENST00000269571_17_1 SEQ_FROM_1316_1337 0 test.seq -26.80 CCTCCAACACTGCCCCGCTCCA TGGAGACGCGGCCCTGTTGGAGT .((((((((..(((.((((((( ))))).)).)))..)))))))). 18 18 22 0 0 0.038600 CDS
hsa_miR_139_3p ENSG00000141736_ENST00000269571_17_1 SEQ_FROM_1332_1352 0 test.seq -22.90 GCTCCAGCCAGAGCAGCTCCA TGGAGACGCGGCCCTGTTGGAGT ((((((((.((.((.(((((( ))))).)...)).)))))))))) 18 18 21 0 0 0.038600 CDS
hsa_miR_139_3p ENSG00000141736_ENST00000269571_17_1 SEQ_FROM_4038_4062 0 test.seq -14.60 CCTGCCATGCCAGGAACCTGTCCTA TGGAGACGCGGCCCTGTTGGAGT .((.(((...((((..(.((((((( ))).)))).)..)))).))))). 17 17 25 0 0 0.030600 3'UTR
hsa_miR_139_3p ENSG00000141736_ENST00000269571_17_1 SEQ_FROM_4481_4502 0 test.seq -16.70 AAGTGTGGGGGGTCCTTCTCCA TGGAGACGCGGCCCTGTTGGAGT .........((((((.(((((( )))))).).)))))......... 12 12 22 0 0 0.007410 3'UTR
hsa_miR_139_5p ENSG00000141736_ENST00000269571_17_1 SEQ_FROM_428_451 0 test.seq -17.80 AAGTGAGGCAGGTCCCACTGCAGA TCTACAGTGCACGTGTCTCCAGT ....((((((.((..(((((.((( ))).))))).)).)))))).... 16 16 24 0 0 0.014800 CDS
hsa_miR_139_5p ENSG00000141736_ENST00000269571_17_1 SEQ_FROM_463_488 0 test.seq -13.40 GTGCGAGGCACCCAGCTCTTTGAGGA TCTACAGTGCACGTGTCTCCAGT ....(((((((...((...(((.((( ))).))).))..))))))).... 15 15 26 0 0 0.306000 CDS
hsa_miR_139_5p ENSG00000141736_ENST00000269571_17_1 SEQ_FROM_559_583 0 test.seq -16.50 CCAGGAGGCCTGCGGGAGCTGCAGC TCTACAGTGCACGTGTCTCCAGT ...((((((..(((...((((.((. .)).))))...)))))))))... 15 15 25 0 0 0.249000 CDS
hsa_miR_139_5p ENSG00000141736_ENST00000269571_17_1 SEQ_FROM_2301_2323 0 test.seq -15.30 CCTGAAAGAGACGGAGCTGAGGA TCTACAGTGCACGTGTCTCCAGT .(((..(((.(((..((((.((( ))).))))...))).))).))). 16 16 23 0 0 0.261000 CDS
hsa_miR_139_5p ENSG00000141736_ENST00000269571_17_1 SEQ_FROM_1698_1723 0 test.seq -14.60 GCTGTGCGCCCGAGGGCACTGCTGGG TCTACAGTGCACGTGTCTCCAGT .(((...((.((...((((((.(((( )))))))))).)).))...))). 17 17 26 0 0 0.110000 CDS
hsa_miR_140_3p ENSG00000141736_ENST00000269571_17_1 SEQ_FROM_4212_4233 0 test.seq -12.60 CTTTCCTTCCAGATCCTGGGTA TACCACAGGGTAGAACCACGG ......(((...(((((((((( )))).)))))).)))...... 13 13 22 0 0 0.104000 3'UTR
hsa_miR_140_5p ENSG00000141736_ENST00000269571_17_1 SEQ_FROM_818_839 0 test.seq -14.40 GTGCCGGTGGCTGTGCCCGCTG CAGTGGTTTTACCCTATGGTAG .(((((..((.((...(((((( ))))))...)).))..))))). 15 15 22 0 0 0.037500 CDS
hsa_miR_140_5p ENSG00000141736_ENST00000269571_17_1 SEQ_FROM_2645_2667 0 test.seq -19.70 TTGCCAAGGGGATGAGCTACCTG CAGTGGTTTTACCCTATGGTAG ((((((.((((..(((((((.(( )))))))))..)))).)))))) 19 19 23 0 0 0.302000 CDS
hsa_miR_141_3p ENSG00000141736_ENST00000269571_17_1 SEQ_FROM_1820_1841 0 test.seq -15.50 ATGTGAATGCCAGGCACTGTTT TAACACTGTCTGGTAAAGATGG .......(((((((((.((((. .)))).)))))))))....... 13 13 22 0 0 0.257000 CDS
hsa_miR_141_3p ENSG00000141736_ENST00000269571_17_1 SEQ_FROM_3573_3595 0 test.seq -12.80 ATATGTGAACCAGCCAGATGTTC TAACACTGTCTGGTAAAGATGG .(((.(..(((((.(((.((((. .))))))).)))))..).))). 16 16 23 0 0 0.024500 CDS
hsa_miR_142_3p ENSG00000141736_ENST00000269571_17_1 SEQ_FROM_427_449 0 test.seq -14.90 CAAGTGAGGCAGGTCCCACTGCA TGTAGTGTTTCCTACTTTATGGA ....(((((.(((...((((((( )))))))...))).))))).... 15 15 23 0 0 0.014800 CDS
hsa_miR_142_3p ENSG00000141736_ENST00000269571_17_1 SEQ_FROM_551_572 0 test.seq -17.20 GGGCCTCCCCAGGAGGCCTGCG TGTAGTGTTTCCTACTTTATGGA ..........(((((((((((( ))))).))))))).......... 12 12 22 0 0 0.249000 CDS
hsa_miR_143_5p ENSG00000141736_ENST00000269571_17_1 SEQ_FROM_946_965 0 test.seq -20.00 ATCTGTGAGCTGCACTGCCC GGTGCAGTGCTGCATCTCTGGT (((.(.((((.((((((((( )).))))))).)).)).).))) 17 17 20 0 0 0.031800 CDS
hsa_miR_143_5p ENSG00000141736_ENST00000269571_17_1 SEQ_FROM_626_649 0 test.seq -18.00 AGCGGAACCCCCAGCTCTGCTACC GGTGCAGTGCTGCATCTCTGGT (.((((.....((((.((((.((( ))))))).))))....)))).) 16 16 24 0 0 0.046900 CDS
hsa_miR_143_5p ENSG00000141736_ENST00000269571_17_1 SEQ_FROM_905_926 0 test.seq -13.00 ACTCTGACTGCCTGGCCTGCCT GGTGCAGTGCTGCATCTCTGGT (((..((.(((..((((((((( )).)))).))))))))...))) 17 17 22 0 0 0.064600 CDS
hsa_miR_143_5p ENSG00000141736_ENST00000269571_17_1 SEQ_FROM_1093_1114 0 test.seq -12.80 ACCCTCGTCTGCCCCCTGCACA GGTGCAGTGCTGCATCTCTGGT (((......(((..(((((((. .)))))).)..))).....))) 13 13 22 0 0 0.054900 CDS
hsa_miR_143_5p ENSG00000141736_ENST00000269571_17_1 SEQ_FROM_1311_1330 0 test.seq -16.20 CCCAGCCTCCAACACTGCCC GGTGCAGTGCTGCATCTCTGGT .((((....((.(((((((( )).)))))).)).....)))). 14 14 20 0 0 0.038600 CDS
hsa_miR_143_5p ENSG00000141736_ENST00000269571_17_1 SEQ_FROM_839_855 0 test.seq -15.00 GCAAGGGGCCACTGCCC GGTGCAGTGCTGCATCTCTGGT ((.(((((((((((((( )).))))))..))..)))).)) 16 16 17 0 0 0.037500 CDS
hsa_miR_143_5p ENSG00000141736_ENST00000269571_17_1 SEQ_FROM_1451_1471 0 test.seq -18.40 TCCGGGGACGAATTCTGCACA GGTGCAGTGCTGCATCTCTGGT .(((((((.(....((((((. .)))))).....).))))))). 14 14 21 0 0 0.099000 CDS
hsa_miR_143_5p ENSG00000141736_ENST00000269571_17_1 SEQ_FROM_1687_1707 0 test.seq -17.42 GCCTGCCACCAGCTGTGCGCC GGTGCAGTGCTGCATCTCTGGT (((......((((..(((((( ))))))..)))).......))) 13 13 21 0 0 0.110000 CDS
hsa_miR_143_5p ENSG00000141736_ENST00000269571_17_1 SEQ_FROM_1736_1756 0 test.seq -18.30 CCCAGTGTGTCAACTGCAGCC GGTGCAGTGCTGCATCTCTGGT .((((.((((..((((((.(( ))))))))...))))..)))). 16 16 21 0 0 0.110000 CDS
hsa_miR_143_5p ENSG00000141736_ENST00000269571_17_1 SEQ_FROM_3148_3168 0 test.seq -16.62 GCCAGTCCCTTGGACAGCACC GGTGCAGTGCTGCATCTCTGGT (((((......(.((.((((( ))))).)).).......))))) 13 13 21 0 0 0.253000 CDS
hsa_miR_143_5p ENSG00000141736_ENST00000269571_17_1 SEQ_FROM_2984_3003 0 test.seq -15.50 CCCAGCCCCCCATCTGCACC GGTGCAGTGCTGCATCTCTGGT .((((.....((.((((((( )))))))...)).....)))). 13 13 20 0 0 0.007190 CDS
hsa_miR_143_5p ENSG00000141736_ENST00000269571_17_1 SEQ_FROM_3236_3257 0 test.seq -13.50 CCCAGCAGGGCTTCTTCTGTCC GGTGCAGTGCTGCATCTCTGGT .((((.(((((..(..(((((( )).)))).)..)).))))))). 16 16 22 0 0 0.076200 CDS
hsa_miR_143_5p ENSG00000141736_ENST00000269571_17_1 SEQ_FROM_3840_3860 0 test.seq -22.60 ACCAGAGCGGGGGGCTCCACC GGTGCAGTGCTGCATCTCTGGT (((((((.(.((.(((.(((( )))).))).)).)..))))))) 17 17 21 0 0 0.138000 CDS
hsa_miR_143_5p ENSG00000141736_ENST00000269571_17_1 SEQ_FROM_4319_4339 0 test.seq -16.70 CCCTGAAACCTAGTACTGCCC GGTGCAGTGCTGCATCTCTGGT .((.((....((((((((((( )).)))))))))....)).)). 15 15 21 0 0 0.174000 3'UTR
hsa_miR_144_5p ENSG00000141736_ENST00000269571_17_1 SEQ_FROM_3942_3964 0 test.seq -12.10 TCCGCAGAAGCCCTGATGTGTCC GGATATCATCATATACTGTAAG ...((((......(((((((((( ))))).)))))....))))... 14 14 23 0 0 0.147000 3'UTR
hsa_miR_145_3p ENSG00000141736_ENST00000269571_17_1 SEQ_FROM_4034_4055 0 test.seq -16.46 GGAACCTGCCATGCCAGGAACC GGATTCCTGGAAATACTGTTCT (((((........((((((((( )).))))))).......))))) 14 14 22 0 0 0.030600 3'UTR
hsa_miR_145_5p ENSG00000141736_ENST00000269571_17_1 SEQ_FROM_612_632 0 test.seq -12.70 AGGGGTCTTGATCCAGCGGAA GTCCAGTTTTCCCAGGAATCCCT .(((((((((....((((((. .))).)))....)))).))))). 15 15 21 0 0 0.046900 CDS
hsa_miR_145_5p ENSG00000141736_ENST00000269571_17_1 SEQ_FROM_320_342 0 test.seq -18.40 AGGTGGTGCAGGGAAACCTGGAA GTCCAGTTTTCCCAGGAATCCCT .((.(((...((((((.(((((. .))))).))))))....))))). 16 16 23 0 0 0.007250 CDS
hsa_miR_145_5p ENSG00000141736_ENST00000269571_17_1 SEQ_FROM_3673_3697 0 test.seq -14.90 ACTCTCTCCCCAGGGAAGAATGGGG GTCCAGTTTTCCCAGGAATCCCT ......(((...(((((((.((((. .)))).))))))).)))...... 14 14 25 0 0 0.121000 CDS
hsa_miR_1468_5p ENSG00000141736_ENST00000269571_17_1 SEQ_FROM_1121_1141 0 test.seq -16.60 AGGTGACAGCAGAGGATGGAA CTCCGTTTGCCTGTTTCGCTG .(((((.(((((.(((((((. .)))))))..)))))))))). 17 17 21 0 0 0.054900 CDS
hsa_miR_1469 ENSG00000141736_ENST00000269571_17_1 SEQ_FROM_97_120 0 test.seq -34.00 GCGCCCCGCGCCCTCCCAGCCGGG CTCGGCGCGGGGCGCGGGCTCC ....((((((((((....(((((( ))))))..)))))))))).... 16 16 24 0 0 0.001650 5'UTR
hsa_miR_1469 ENSG00000141736_ENST00000269571_17_1 SEQ_FROM_752_775 0 test.seq -22.00 TGTGTAAGGGCTCCCGCTGCTGGG CTCGGCGCGGGGCGCGGGCTCC .......(.((.(((((.(((((( ))))))))))))).)....... 14 14 24 0 0 0.257000 CDS
hsa_miR_1469 ENSG00000141736_ENST00000269571_17_1 SEQ_FROM_347_368 0 test.seq -17.10 CCTACCTGCCCACCAATGCCAG CTCGGCGCGGGGCGCGGGCTCC ....(((((((.((..(((((( )).)))).)))).))))).... 15 15 22 0 0 0.007250 CDS
hsa_miR_1469 ENSG00000141736_ENST00000269571_17_1 SEQ_FROM_2297_2321 0 test.seq -15.40 GGATCCTGAAAGAGACGGAGCTGAG CTCGGCGCGGGGCGCGGGCTCC ....((((...(...((..(((((( )))))).))...).)))).... 13 13 25 0 0 0.261000 CDS
hsa_miR_1469 ENSG00000141736_ENST00000269571_17_1 SEQ_FROM_2510_2531 0 test.seq -17.10 GCCTTCTGGGCATCTGCCTGAC CTCGGCGCGGGGCGCGGGCTCC ....((((.((.(((((((((. .)))).))))))).)))).... 15 15 22 0 0 0.228000 CDS
hsa_miR_1469 ENSG00000141736_ENST00000269571_17_1 SEQ_FROM_1691_1711 0 test.seq -21.60 GCCACCAGCTGTGCGCCCGAG CTCGGCGCGGGGCGCGGGCTCC ....((.(((.((((((.((( ))))))))).)))...)).... 14 14 21 0 0 0.110000 CDS
hsa_miR_1469 ENSG00000141736_ENST00000269571_17_1 SEQ_FROM_3251_3272 0 test.seq -24.50 TCTGTCCAGACCCTGCCCCGGG CTCGGCGCGGGGCGCGGGCTCC ...((((.(.((((((.((((( ))))).)))))))..))))... 16 16 22 0 0 0.076200 CDS
hsa_miR_1469 ENSG00000141736_ENST00000269571_17_1 SEQ_FROM_3620_3643 0 test.seq -26.10 AGGGCCCTCTGCCTGCTGCCCGAC CTCGGCGCGGGGCGCGGGCTCC .((((((..((((..((((((((. .)))).)))))))).)))))). 18 18 24 0 0 0.088800 CDS
hsa_miR_1469 ENSG00000141736_ENST00000269571_17_1 SEQ_FROM_3976_3997 0 test.seq -18.70 GGAAGGCCTGACTTCTGCTGGC CTCGGCGCGGGGCGCGGGCTCC (((..(((((.((..((((((. .))))))..))...)))))))) 16 16 22 0 0 0.347000 3'UTR
hsa_miR_146a_3p ENSG00000141736_ENST00000269571_17_1 SEQ_FROM_568_591 0 test.seq -12.70 CTGCGGGAGCTGCAGCTTCGAAGC CCTCTGAAATTCAGTTCTTCAG (((.((((((((.((.((((.((. .)).)))).))))))))))))) 19 19 24 0 0 0.249000 CDS
hsa_miR_146a_3p ENSG00000141736_ENST00000269571_17_1 SEQ_FROM_1115_1135 0 test.seq -16.00 ACCAAGAGGTGACAGCAGAGG CCTCTGAAATTCAGTTCTTCAG ...(((((.(((...(((((( ))))))....))).)))))... 14 14 21 0 0 0.054900 CDS
hsa_miR_146a_5p ENSG00000141736_ENST00000269571_17_1 SEQ_FROM_2826_2845 0 test.seq -14.30 GGCGCTGGAGTCCATTCTCC TGAGAACTGAATTCCATGGGTT (((.(((((((.(((((((. .))))).)).)))))).).))) 17 17 20 0 0 0.338000 CDS
hsa_miR_146b_3p ENSG00000141736_ENST00000269571_17_1 SEQ_FROM_8_27 0 test.seq -14.80 CCAGGGGAGCCCCCCGGGCA TGCCCTGTGGACTCAGTTCTGG ..(((.(((.((.(.((((( ))))).).)).)))...))).. 14 14 20 0 0 0.370000 5'UTR
hsa_miR_146b_3p ENSG00000141736_ENST00000269571_17_1 SEQ_FROM_1434_1460 0 test.seq -18.60 CCAGAACCTGCAAGTAATCCGGGGACG TGCCCTGTGGACTCAGTTCTGG (((((((.((..(((....(((((.(( )))))))...)))))))))))) 19 19 27 0 0 0.099000 CDS
hsa_miR_146b_3p ENSG00000141736_ENST00000269571_17_1 SEQ_FROM_1695_1715 0 test.seq -18.90 CCAGCTGTGCGCCCGAGGGCA TGCCCTGTGGACTCAGTTCTGG (((((((....((..(((((( ))))))..))...)))..)))) 15 15 21 0 0 0.110000 CDS
hsa_miR_146b_3p ENSG00000141736_ENST00000269571_17_1 SEQ_FROM_1713_1733 0 test.seq -22.50 GCACTGCTGGGGTCCAGGGCC TGCCCTGTGGACTCAGTTCTGG .((..((((((..(((((((. .)))))).)..))))))..)). 15 15 21 0 0 0.110000 CDS
hsa_miR_146b_5p ENSG00000141736_ENST00000269571_17_1 SEQ_FROM_2826_2845 0 test.seq -13.80 GGCGCTGGAGTCCATTCTCC TGAGAACTGAATTCCATAGGCT (((..((((((.(((((((. .))))).)).))))))...))) 16 16 20 0 0 0.338000 CDS
hsa_miR_1470 ENSG00000141736_ENST00000269571_17_1 SEQ_FROM_3832_3854 0 test.seq -21.50 CAGGACCCACCAGAGCGGGGGGC GCCCTCCGCCCGTGCACCCCG ..((...(((..(.((((((((( )))))))))).)))...)).. 15 15 23 0 0 0.138000 CDS
hsa_miR_147a ENSG00000141736_ENST00000269571_17_1 SEQ_FROM_19_36 0 test.seq -23.10 CCCCGGGCAGCCGCGCGC GTGTGTGGAAATGCTTCTGC ....(((((.(((((((( ))))))))...))))).... 13 13 18 0 0 0.370000 5'UTR
hsa_miR_147a ENSG00000141736_ENST00000269571_17_1 SEQ_FROM_1547_1569 0 test.seq -12.90 GTGGACTGGCCCTCATCCACCAT GTGTGTGGAAATGCTTCTGC (..((..(((.....(((((((( ))).)))))...)))))..) 14 14 23 0 0 0.154000 CDS
hsa_miR_147a ENSG00000141736_ENST00000269571_17_1 SEQ_FROM_1626_1649 0 test.seq -14.90 GCACCAAGCTCTGCTCCACACTGC GTGTGTGGAAATGCTTCTGC (((..((((.....(((((((.(( )))))))))...)))).))) 16 16 24 0 0 0.077400 CDS
hsa_miR_147a ENSG00000141736_ENST00000269571_17_1 SEQ_FROM_2829_2850 0 test.seq -12.20 GCTGGAGTCCATTCTCCGCCGG GTGTGTGGAAATGCTTCTGC ((.((((..((((.(((((((. .)).))))))))))))).)) 17 17 22 0 0 0.338000 CDS
hsa_miR_147a ENSG00000141736_ENST00000269571_17_1 SEQ_FROM_3453_3471 0 test.seq -17.50 GCAAAGCCTCCCCACACAT GTGTGTGGAAATGCTTCTGC (((((((....(((((((( ))))))))....)))).))) 15 15 19 0 0 0.070700 CDS
hsa_miR_147a ENSG00000141736_ENST00000269571_17_1 SEQ_FROM_3846_3863 0 test.seq -14.30 GCGGGGGGCTCCACCCAG GTGTGTGGAAATGCTTCTGC (((((((..(((((.((. .)).)))))....))))))) 14 14 18 0 0 0.138000 CDS
hsa_miR_147a ENSG00000141736_ENST00000269571_17_1 SEQ_FROM_3929_3950 0 test.seq -14.90 CCAGAAGGCCAAGTCCGCAGAA GTGTGTGGAAATGCTTCTGC .((((((..((..((((((.(. .).))))))..)))))))). 15 15 22 0 0 0.147000 3'UTR
hsa_miR_147b ENSG00000141736_ENST00000269571_17_1 SEQ_FROM_17_36 0 test.seq -25.00 CCCCCCGGGCAGCCGCGCGC GTGTGCGGAAATGCTTCTGCTA ......(((((.(((((((( ))))))))...)))))...... 13 13 20 0 0 0.370000 5'UTR
hsa_miR_147b ENSG00000141736_ENST00000269571_17_1 SEQ_FROM_222_247 0 test.seq -13.20 GAGCACCCAAGTGTGCACCGGCACAG GTGTGCGGAAATGCTTCTGCTA ..(((...((((((...(((.((((. .)))))))..)))))).))).. 16 16 26 0 0 0.228000 CDS
hsa_miR_147b ENSG00000141736_ENST00000269571_17_1 SEQ_FROM_819_842 0 test.seq -12.80 TGCCGGTGGCTGTGCCCGCTGCAA GTGTGCGGAAATGCTTCTGCTA ...(((.(((.((..((((.(((. .)))))))..))))).)))... 15 15 24 0 0 0.037500 CDS
hsa_miR_147b ENSG00000141736_ENST00000269571_17_1 SEQ_FROM_837_857 0 test.seq -14.90 CTGCAAGGGGCCACTGCCCAC GTGTGCGGAAATGCTTCTGCTA ..(((.(((((..((((.((( ))).))))....)))))))).. 15 15 21 0 0 0.037500 CDS
hsa_miR_147b ENSG00000141736_ENST00000269571_17_1 SEQ_FROM_1272_1294 0 test.seq -19.10 TGGGAGCCTGGCATTTCTGCCGG GTGTGCGGAAATGCTTCTGCTA (((.((...(((((((((((((. .)).))))))))))).)).))) 18 18 23 0 0 0.333000 CDS
hsa_miR_147b ENSG00000141736_ENST00000269571_17_1 SEQ_FROM_1452_1472 0 test.seq -14.50 CCGGGGACGAATTCTGCACAA GTGTGCGGAAATGCTTCTGCTA ..(.(((.(..(((((((((. .)))))))))...).))).).. 14 14 21 0 0 0.099000 CDS
hsa_miR_147b ENSG00000141736_ENST00000269571_17_1 SEQ_FROM_1624_1646 0 test.seq -12.90 CCGCACCAAGCTCTGCTCCACAC GTGTGCGGAAATGCTTCTGCTA ..(((..((((....((.((((( ))))).))....)))).))).. 14 14 23 0 0 0.077400 CDS
hsa_miR_147b ENSG00000141736_ENST00000269571_17_1 SEQ_FROM_2825_2850 0 test.seq -15.20 TGGCGCTGGAGTCCATTCTCCGCCGG GTGTGCGGAAATGCTTCTGCTA (((((..((((..((((.(((((((. .)).)))))))))))))))))) 20 20 26 0 0 0.338000 CDS
hsa_miR_147b ENSG00000141736_ENST00000269571_17_1 SEQ_FROM_3451_3469 0 test.seq -15.30 CTGCAAAGCCTCCCCACAC GTGTGCGGAAATGCTTCTGCTA ..(((((((.(((.((((( ))))).)))...)))).))).. 15 15 19 0 0 0.070700 CDS
hsa_miR_147b ENSG00000141736_ENST00000269571_17_1 SEQ_FROM_3927_3950 0 test.seq -16.80 AACCAGAAGGCCAAGTCCGCAGAA GTGTGCGGAAATGCTTCTGCTA ...((((((..((..((((((.(. .).))))))..))))))))... 15 15 24 0 0 0.147000 CDS 3'UTR
hsa_miR_148a_3p ENSG00000141736_ENST00000269571_17_1 SEQ_FROM_940_963 0 test.seq -16.20 AGTGGCATCTGTGAGCTGCACTGC TCAGTGCACTACAGAACTTTGT .......(((((.((.(((((((. .))))))))))))))....... 14 14 24 0 0 0.031800 CDS
hsa_miR_148a_3p ENSG00000141736_ENST00000269571_17_1 SEQ_FROM_839_860 0 test.seq -13.30 GCAAGGGGCCACTGCCCACTGA TCAGTGCACTACAGAACTTTGT ((((((..(....(..(((((( ))))))..)....)..)))))) 14 14 22 0 0 0.037500 CDS
hsa_miR_148a_3p ENSG00000141736_ENST00000269571_17_1 SEQ_FROM_1532_1555 0 test.seq -12.60 TGAGGGAACTGGGCAGTGGACTGG TCAGTGCACTACAGAACTTTGT ........(((...((((.((((( ))))).)))).)))........ 12 12 24 0 0 0.154000 CDS
hsa_miR_148b_3p ENSG00000141736_ENST00000269571_17_1 SEQ_FROM_940_963 0 test.seq -18.90 AGTGGCATCTGTGAGCTGCACTGC TCAGTGCATCACAGAACTTTGT .......(((((((..(((((((. .))))))))))))))....... 14 14 24 0 0 0.031800 CDS
hsa_miR_148b_3p ENSG00000141736_ENST00000269571_17_1 SEQ_FROM_839_860 0 test.seq -13.04 GCAAGGGGCCACTGCCCACTGA TCAGTGCATCACAGAACTTTGT ((((((..(.......(((((( )))))).......)..)))))) 13 13 22 0 0 0.037500 CDS
hsa_miR_148b_3p ENSG00000141736_ENST00000269571_17_1 SEQ_FROM_1035_1056 0 test.seq -12.10 CGCCAGCTGTGTGACTGCCTGT TCAGTGCATCACAGAACTTTGT ....((.(.(((((.((((((. .))).)))))))).).)).... 14 14 22 0 0 0.253000 CDS
hsa_miR_148b_5p ENSG00000141736_ENST00000269571_17_1 SEQ_FROM_2300_2319 0 test.seq -15.00 TCCTGAAAGAGACGGAGCTG AAGTTCTGTTATACACTCAGGC .(((((....(((((((((. .)))))))))......))))). 14 14 20 0 0 0.261000 CDS
hsa_miR_149_3p ENSG00000141736_ENST00000269571_17_1 SEQ_FROM_90_114 0 test.seq -32.20 GCACCCCGCGCCCCGCGCCCTCCCA AGGGAGGGACGGGGGCTGTGC ((((...((.(((((..(((((((. .))))))).))))))).)))) 18 18 25 0 0 0.001650 5'UTR
hsa_miR_149_3p ENSG00000141736_ENST00000269571_17_1 SEQ_FROM_194_214 0 test.seq -22.80 TCCTCGCCCTCTTGCCCCCCG AGGGAGGGACGGGGGCTGTGC .....((((((...((((((. .))).)))..))))))..... 12 12 21 0 0 0.183000 CDS
hsa_miR_149_3p ENSG00000141736_ENST00000269571_17_1 SEQ_FROM_364_381 0 test.seq -26.40 GCCAGCCTGTCCTTCCTG AGGGAGGGACGGGGGCTGTGC (((((((((((((((((. .)))))))))..)))))).)) 17 17 18 0 0 0.007250 CDS
hsa_miR_149_3p ENSG00000141736_ENST00000269571_17_1 SEQ_FROM_627_647 0 test.seq -21.00 GCGGAACCCCCAGCTCTGCTA AGGGAGGGACGGGGGCTGTGC (((.(.(((((..((((.((. .)).))))..))))).).))) 15 15 21 0 0 0.046900 CDS
hsa_miR_149_3p ENSG00000141736_ENST00000269571_17_1 SEQ_FROM_903_926 0 test.seq -19.00 GCACTCTGACTGCCTGGCCTGCCT AGGGAGGGACGGGGGCTGTGC ((((...(.((.((((.(((.((( ))).)))..))))))).)))) 17 17 24 0 0 0.064600 CDS
hsa_miR_149_3p ENSG00000141736_ENST00000269571_17_1 SEQ_FROM_1089_1109 0 test.seq -23.80 CTGCACCCTCGTCTGCCCCCT AGGGAGGGACGGGGGCTGTGC ..(((((((((((..(((((( )))).)))))))))).))).. 17 17 21 0 0 0.054900 CDS
hsa_miR_149_3p ENSG00000141736_ENST00000269571_17_1 SEQ_FROM_1719_1739 0 test.seq -17.90 CTGGGGTCCAGGGCCCACCCA AGGGAGGGACGGGGGCTGTGC ..(.(((((....(((.(((. .))).)))....))))).).. 12 12 21 0 0 0.110000 CDS
hsa_miR_149_3p ENSG00000141736_ENST00000269571_17_1 SEQ_FROM_2021_2040 0 test.seq -20.60 GCGCATGCCAGCCTTGCCCC AGGGAGGGACGGGGGCTGTGC (((((.(((.(((((.(((. .))))))).)...)))))))) 16 16 20 0 0 0.119000 CDS
hsa_miR_149_3p ENSG00000141736_ENST00000269571_17_1 SEQ_FROM_2822_2845 0 test.seq -17.80 GGATGGCGCTGGAGTCCATTCTCC AGGGAGGGACGGGGGCTGTGC (.(((((.((...((((.(((((. .))))))))).)).))))).) 17 17 24 0 0 0.338000 CDS
hsa_miR_149_3p ENSG00000141736_ENST00000269571_17_1 SEQ_FROM_2976_2995 0 test.seq -24.90 GCGGCTGCCCCAGCCCCCCA AGGGAGGGACGGGGGCTGTGC (((.(.(((((..((((((. .))).)))...))))).)))) 15 15 20 0 0 0.007190 CDS
hsa_miR_149_3p ENSG00000141736_ENST00000269571_17_1 SEQ_FROM_3592_3610 0 test.seq -25.60 GTTCGGCCCCAGCCCCCTT AGGGAGGGACGGGGGCTGTGC ((.(((((((..((((((( )))).)))...))))))).)) 16 16 19 0 0 0.024500 CDS
hsa_miR_149_3p ENSG00000141736_ENST00000269571_17_1 SEQ_FROM_3661_3683 0 test.seq -22.00 GAAAGGCCCAAGACTCTCTCCCC AGGGAGGGACGGGGGCTGTGC ....(((((..(..((((((((. .)))))))))..))))).... 14 14 23 0 0 0.121000 CDS
hsa_miR_149_3p ENSG00000141736_ENST00000269571_17_1 SEQ_FROM_3772_3790 0 test.seq -27.80 CCTCAGCCCCACCCTCCTC AGGGAGGGACGGGGGCTGTGC ...(((((((.(((((((. .)))))))...)))))))... 14 14 19 0 0 0.000707 CDS
hsa_miR_149_3p ENSG00000141736_ENST00000269571_17_1 SEQ_FROM_3780_3797 0 test.seq -18.10 CCACCCTCCTCCTGCCTT AGGGAGGGACGGGGGCTGTGC .((((((((((((.(((( )))).)))).)))))..))). 16 16 18 0 0 0.000707 CDS
hsa_miR_149_3p ENSG00000141736_ENST00000269571_17_1 SEQ_FROM_4009_4031 0 test.seq -24.90 GGAGGGCCCTCCGACCACTTCCA AGGGAGGGACGGGGGCTGTGC ..(.(((((.(((.((.(((((. .))))))).)))))))).).. 16 16 23 0 0 0.030600 3'UTR
hsa_miR_149_5p ENSG00000141736_ENST00000269571_17_1 SEQ_FROM_1273_1295 0 test.seq -21.90 GGGAGCCTGGCATTTCTGCCGGA TCTGGCTCCGTGTCTTCACTCCC (((((...(((((....(((((( ))))))...)))))....))))) 16 16 23 0 0 0.333000 CDS
hsa_miR_149_5p ENSG00000141736_ENST00000269571_17_1 SEQ_FROM_1736_1759 0 test.seq -13.80 CCCAGTGTGTCAACTGCAGCCAGT TCTGGCTCCGTGTCTTCACTCCC ...((((.....((.(.((((((. .))))))).)).....))))... 13 13 24 0 0 0.110000 CDS
hsa_miR_149_5p ENSG00000141736_ENST00000269571_17_1 SEQ_FROM_2085_2106 0 test.seq -14.70 CCCCGCCGAGCAGAGAGCCAGC TCTGGCTCCGTGTCTTCACTCCC .......(((((..(((((((. .)))))))..)).)))....... 12 12 22 0 0 0.037500 CDS
hsa_miR_149_5p ENSG00000141736_ENST00000269571_17_1 SEQ_FROM_2298_2322 0 test.seq -20.10 GATCCTGAAAGAGACGGAGCTGAGG TCTGGCTCCGTGTCTTCACTCCC .....((((.((.((((((((.((( ))))))))))).))))))..... 17 17 25 0 0 0.261000 CDS
hsa_miR_149_5p ENSG00000141736_ENST00000269571_17_1 SEQ_FROM_3827_3851 0 test.seq -18.20 GGGACCAGGACCCACCAGAGCGGGG TCTGGCTCCGTGTCTTCACTCCC ((((...(((..(((..((((.((( ))).)))).)))..)))..)))) 17 17 25 0 0 0.138000 CDS
hsa_miR_149_5p ENSG00000141736_ENST00000269571_17_1 SEQ_FROM_3954_3976 0 test.seq -15.70 CTGATGTGTCCTCAGGGAGCAGG TCTGGCTCCGTGTCTTCACTCCC ..((.(((....((.(((((((( ))).))))).))....))))).. 15 15 23 0 0 0.147000 3'UTR
hsa_miR_150_3p ENSG00000141736_ENST00000269571_17_1 SEQ_FROM_221_242 0 test.seq -16.40 CGAGCACCCAAGTGTGCACCGG CTGGTACAGGCCTGGGGGACAG ......((((.((.((.((((( ))))).)).)).))))...... 13 13 22 0 0 0.228000 CDS
hsa_miR_150_3p ENSG00000141736_ENST00000269571_17_1 SEQ_FROM_292_312 0 test.seq -20.10 ATGCTCCGCCACCTCTACCAG CTGGTACAGGCCTGGGGGACAG .((.(((.((((((.(((((( )))))).)))..))).))))). 17 17 21 0 0 0.204000 CDS
hsa_miR_150_3p ENSG00000141736_ENST00000269571_17_1 SEQ_FROM_629_651 0 test.seq -27.40 GGAACCCCCAGCTCTGCTACCAG CTGGTACAGGCCTGGGGGACAG ....(((((((..(((.(((((( )))))))))..))))))).... 16 16 23 0 0 0.046900 CDS
hsa_miR_150_3p ENSG00000141736_ENST00000269571_17_1 SEQ_FROM_850_870 0 test.seq -16.50 CTGCCCACTGACTGCTGCCAT CTGGTACAGGCCTGGGGGACAG ((((((...(.(((.(((((. .))))))))..)...))).))) 15 15 21 0 0 0.037500 CDS
hsa_miR_150_3p ENSG00000141736_ENST00000269571_17_1 SEQ_FROM_2082_2105 0 test.seq -16.70 CTGCCCCGCCGAGCAGAGAGCCAG CTGGTACAGGCCTGGGGGACAG ....(((.(((.((...(.((((( ))))).)..)).)))))).... 14 14 24 0 0 0.037500 CDS
hsa_miR_150_3p ENSG00000141736_ENST00000269571_17_1 SEQ_FROM_2986_3005 0 test.seq -19.10 CAGCCCCCCATCTGCACCAT CTGGTACAGGCCTGGGGGACAG ....((((((((((.((((. .)))).))))..)))))).... 14 14 20 0 0 0.007190 CDS
hsa_miR_150_3p ENSG00000141736_ENST00000269571_17_1 SEQ_FROM_4269_4290 0 test.seq -12.30 GCGGCCCTAAGGGAGTGTCTAA CTGGTACAGGCCTGGGGGACAG ....((((..(((..((((((. .))).)))..))).)))).... 13 13 22 0 0 0.281000 3'UTR
hsa_miR_151a_5p ENSG00000141736_ENST00000269571_17_1 SEQ_FROM_250_269 0 test.seq -13.50 ATGAAGCTGCGGCTCCCTGC TCGAGGAGCTCACAGTCTAGT .....((((.((((((.((. .)).))))).).))))..... 12 12 20 0 0 0.338000 CDS
hsa_miR_151a_5p ENSG00000141736_ENST00000269571_17_1 SEQ_FROM_465_485 0 test.seq -15.80 GCGAGGCACCCAGCTCTTTGA TCGAGGAGCTCACAGTCTAGT ...((((....(((((((((( ))))))))))....))))... 14 14 21 0 0 0.306000 CDS
hsa_miR_151b ENSG00000141736_ENST00000269571_17_1 SEQ_FROM_253_269 0 test.seq -13.50 AAGCTGCGGCTCCCTGC TCGAGGAGCTCACAGTCT ..((((.((((((.((. .)).))))).).)))).. 12 12 17 0 0 0.338000 CDS
hsa_miR_151b ENSG00000141736_ENST00000269571_17_1 SEQ_FROM_468_485 0 test.seq -15.80 AGGCACCCAGCTCTTTGA TCGAGGAGCTCACAGTCT ((((....(((((((((( ))))))))))....)))) 14 14 18 0 0 0.306000 CDS
hsa_miR_152_3p ENSG00000141736_ENST00000269571_17_1 SEQ_FROM_228_248 0 test.seq -14.20 CCAAGTGTGCACCGGCACAGA TCAGTGCATGACAGAACTTGG ((((((.((((...((((.(( )).)))).)).))..)))))) 16 16 21 0 0 0.228000 CDS
hsa_miR_152_3p ENSG00000141736_ENST00000269571_17_1 SEQ_FROM_941_963 0 test.seq -14.80 GTGGCATCTGTGAGCTGCACTGC TCAGTGCATGACAGAACTTGG ......(((((.(..(((((((. .)))))))).)))))...... 13 13 23 0 0 0.031800 CDS
hsa_miR_152_3p ENSG00000141736_ENST00000269571_17_1 SEQ_FROM_899_919 0 test.seq -15.20 CCAAGCACTCTGACTGCCTGG TCAGTGCATGACAGAACTTGG (((((...((((.(((((((( )))).))).).)))).))))) 17 17 21 0 0 0.064600 CDS
hsa_miR_152_3p ENSG00000141736_ENST00000269571_17_1 SEQ_FROM_2616_2634 0 test.seq -13.30 CCAGGACCTGCTGAACTGG TCAGTGCATGACAGAACTTGG (((((..((((((.((((( ))))).)).).)))..))))) 16 16 19 0 0 0.235000 CDS
hsa_miR_152_3p ENSG00000141736_ENST00000269571_17_1 SEQ_FROM_3937_3957 0 test.seq -13.70 CCAAGTCCGCAGAAGCCCTGA TCAGTGCATGACAGAACTTGG ((((((.(.((...((.(((( )))).)).))...).)))))) 15 15 21 0 0 0.147000 3'UTR
hsa_miR_152_5p ENSG00000141736_ENST00000269571_17_1 SEQ_FROM_558_578 0 test.seq -12.20 CCCAGGAGGCCTGCGGGAGCT AGGTTCTGTGATACACTCCGACT ....((((....((((((.(( )).))))))......)))).... 12 12 21 0 0 0.249000 CDS
hsa_miR_152_5p ENSG00000141736_ENST00000269571_17_1 SEQ_FROM_609_635 0 test.seq -16.70 AGGAGGGGTCTTGATCCAGCGGAACCC AGGTTCTGTGATACACTCCGACT ....(((((....(((..((((((((. .)))))))))))..))))).... 16 16 27 0 0 0.046900 CDS
hsa_miR_152_5p ENSG00000141736_ENST00000269571_17_1 SEQ_FROM_1420_1442 0 test.seq -13.90 GACCTCAGCGTCTTCCAGAACCT AGGTTCTGTGATACACTCCGACT ......((.((.(..(((((((( ))))))))..).)).))...... 13 13 23 0 0 0.099000 CDS
hsa_miR_152_5p ENSG00000141736_ENST00000269571_17_1 SEQ_FROM_4115_4136 0 test.seq -12.02 CGTTGGAAGAGGAACAGCACTG AGGTTCTGTGATACACTCCGACT .((((((......((((.(((. .))).)))).......)))))). 13 13 22 0 0 0.057400 3'UTR
hsa_miR_1537_5p ENSG00000141736_ENST00000269571_17_1 SEQ_FROM_562_584 0 test.seq -14.50 GGAGGCCTGCGGGAGCTGCAGCT AGCTGTAATTAGTCAGTTTTCT ((((..((((..((..((((((( ))))))).)).).)))..)))) 17 17 23 0 0 0.249000 CDS
hsa_miR_1538 ENSG00000141736_ENST00000269571_17_1 SEQ_FROM_56_77 0 test.seq -21.20 TACTGCGCCGCGCGCCCGGCCC CGGCCCGGGCTGCTGCTGTTCCT ....((((.(((.((((((((. .)).))))))))).)).)).... 15 15 22 0 0 0.020200 5'UTR
hsa_miR_1538 ENSG00000141736_ENST00000269571_17_1 SEQ_FROM_80_102 0 test.seq -23.10 ACCCCTCGCAGCACCCCGCGCCC CGGCCCGGGCTGCTGCTGTTCCT .......((((((.((((.(((. .))).)))).))))))....... 13 13 23 0 0 0.001650 5'UTR
hsa_miR_1538 ENSG00000141736_ENST00000269571_17_1 SEQ_FROM_485_505 0 test.seq -23.30 AGGACAACTATGCCCTGGCCG CGGCCCGGGCTGCTGCTGTTCCT ((((((.(...((((.((((( ))))).))))....).)).)))) 16 16 21 0 0 0.306000 CDS
hsa_miR_1538 ENSG00000141736_ENST00000269571_17_1 SEQ_FROM_1901_1924 0 test.seq -22.70 CTGACCAGTGTGTGGCCTGTGCCC CGGCCCGGGCTGCTGCTGTTCCT ..((.(((((.(..(((((.(((. .))).)))))..)))))).)).. 16 16 24 0 0 0.380000 CDS
hsa_miR_1538 ENSG00000141736_ENST00000269571_17_1 SEQ_FROM_1706_1727 0 test.seq -19.80 CCCGAGGGCACTGCTGGGGTCC CGGCCCGGGCTGCTGCTGTTCCT ...((.(((((.(((.(((((. .))))).))).).)))).))... 15 15 22 0 0 0.110000 CDS
hsa_miR_1538 ENSG00000141736_ENST00000269571_17_1 SEQ_FROM_1710_1734 0 test.seq -26.90 AGGGCACTGCTGGGGTCCAGGGCCC CGGCCCGGGCTGCTGCTGTTCCT ((((.((.((.(.(((((.(((((. .)))))))))).).)).)))))) 19 19 25 0 0 0.110000 CDS
hsa_miR_1538 ENSG00000141736_ENST00000269571_17_1 SEQ_FROM_2813_2838 0 test.seq -15.60 CCATCAAGTGGATGGCGCTGGAGTCC CGGCCCGGGCTGCTGCTGTTCCT ......((..(.((((.((((.(((. .))))))))))))..))...... 14 14 26 0 0 0.338000 CDS
hsa_miR_1539 ENSG00000141736_ENST00000269571_17_1 SEQ_FROM_1815_1834 0 test.seq -16.50 GGAGTATGTGAATGCCAGGC TCCTGCGCGTCCCAGATGCCC ((.((((.((.((((((((. .)))).))))..)).)))))) 16 16 20 0 0 0.257000 CDS
hsa_miR_1539 ENSG00000141736_ENST00000269571_17_1 SEQ_FROM_1711_1731 0 test.seq -23.60 GGGCACTGCTGGGGTCCAGGG TCCTGCGCGTCCCAGATGCCC (((((...(((((((.((((( ))))).))..))))).))))) 17 17 21 0 0 0.110000 CDS
hsa_miR_1539 ENSG00000141736_ENST00000269571_17_1 SEQ_FROM_2808_2834 0 test.seq -18.10 GGTGCCCATCAAGTGGATGGCGCTGGA TCCTGCGCGTCCCAGATGCCC ((.((..(((..(.(((((.(((.((( ))).))))))))).))))))) 19 19 27 0 0 0.338000 CDS
hsa_miR_1539 ENSG00000141736_ENST00000269571_17_1 SEQ_FROM_4033_4052 0 test.seq -19.00 GGGAACCTGCCATGCCAGGA TCCTGCGCGTCCCAGATGCCC (((...(((..((((((((( ))))).))))..)))...))) 15 15 20 0 0 0.030600 3'UTR
hsa_miR_153_5p ENSG00000141736_ENST00000269571_17_1 SEQ_FROM_231_253 0 test.seq -15.30 AGTGTGCACCGGCACAGACATGA TCATTTTTGTGATGTTGCAGCT (((.((((.((.((((((.(((( )))).)))))).)).))))))) 19 19 23 0 0 0.228000 CDS
hsa_miR_153_5p ENSG00000141736_ENST00000269571_17_1 SEQ_FROM_1119_1139 0 test.seq -12.40 AGAGGTGACAGCAGAGGATGG TCATTTTTGTGATGTTGCAGCT ((..(..(((...(((((((( ))))))))....)))..)..)) 14 14 21 0 0 0.054900 CDS
hsa_miR_153_5p ENSG00000141736_ENST00000269571_17_1 SEQ_FROM_2807_2827 0 test.seq -13.90 AGGTGCCCATCAAGTGGATGG TCATTTTTGTGATGTTGCAGCT ((.(((.(((((...(((((( ))))))...)))))..))).)) 16 16 21 0 0 0.338000 CDS
hsa_miR_153_5p ENSG00000141736_ENST00000269571_17_1 SEQ_FROM_3114_3134 0 test.seq -12.00 CTTTGTGGTCATCCAGAATGA TCATTTTTGTGATGTTGCAGCT ..(((..(.(((((((((((( ))).))))).)))))..))).. 16 16 21 0 0 0.315000 CDS
hsa_miR_154_5p ENSG00000141736_ENST00000269571_17_1 SEQ_FROM_317_339 0 test.seq -17.30 GCCAGGTGGTGCAGGGAAACCTG TAGGTTATCCGTGTTGCCTTCG ....((..(..(.(((.(((((( )))))).))))..)..)).... 13 13 23 0 0 0.007250 CDS
hsa_miR_154_5p ENSG00000141736_ENST00000269571_17_1 SEQ_FROM_2642_2663 0 test.seq -13.10 AGATTGCCAAGGGGATGAGCTA TAGGTTATCCGTGTTGCCTTCG .((..((...(.((((((.((( ))).)))))).)...))..)). 14 14 22 0 0 0.302000 CDS
hsa_miR_1587 ENSG00000141736_ENST00000269571_17_1 SEQ_FROM_111_130 0 test.seq -34.10 CCCAGCCGGGTCCAGCCGGA TTGGGCTGGGCTGGGTTGGG (((((((.(((((((((.(( )).))))))))).))))))) 18 18 20 0 0 0.001650 5'UTR
hsa_miR_1587 ENSG00000141736_ENST00000269571_17_1 SEQ_FROM_227_247 0 test.seq -19.30 CCCAAGTGTGCACCGGCACAG TTGGGCTGGGCTGGGTTGGG (((((.(..((.(((((.((( ))).)))))))..).))))) 16 16 21 0 0 0.228000 CDS
hsa_miR_1587 ENSG00000141736_ENST00000269571_17_1 SEQ_FROM_259_278 0 test.seq -18.80 CGGCTCCCTGCCAGTCCCGA TTGGGCTGGGCTGGGTTGGG .....(((.(((((.((((( ))))))).))).)))..... 13 13 20 0 0 0.338000 CDS
hsa_miR_1587 ENSG00000141736_ENST00000269571_17_1 SEQ_FROM_343_359 0 test.seq -19.40 CTCACCTACCTGCCCAC TTGGGCTGGGCTGGGTTGGG ((((((((((((((((. .))))).))).)))).)))) 16 16 17 0 0 0.007250 CDS
hsa_miR_1587 ENSG00000141736_ENST00000269571_17_1 SEQ_FROM_678_698 0 test.seq -13.40 CCACAAGAACAACCAGCTGGC TTGGGCTGGGCTGGGTTGGG ((.(((...((.((((((.(. .).))))))..))..))))) 14 14 21 0 0 0.067600 CDS
hsa_miR_1587 ENSG00000141736_ENST00000269571_17_1 SEQ_FROM_1216_1238 0 test.seq -12.80 GTGAGGGCAGTTACCAGTGCCAA TTGGGCTGGGCTGGGTTGGG .......((((..(((((.(((( )))))))))))))....... 13 13 23 0 0 0.012200 CDS
hsa_miR_1587 ENSG00000141736_ENST00000269571_17_1 SEQ_FROM_963_981 0 test.seq -13.00 CCCAGCCCTGGTCACCTAC TTGGGCTGGGCTGGGTTGGG ....((((.(.(((((((. .)))).))).).)))).... 12 12 19 0 0 0.131000 CDS
hsa_miR_1587 ENSG00000141736_ENST00000269571_17_1 SEQ_FROM_990_1010 0 test.seq -18.80 CACGTTTGAGTCCATGCCCAA TTGGGCTGGGCTGGGTTGGG ..((.((.((((((.(((((( )))))))))))).)).)).. 16 16 21 0 0 0.131000 CDS
hsa_miR_1587 ENSG00000141736_ENST00000269571_17_1 SEQ_FROM_1859_1879 0 test.seq -20.60 GTCAGCCCCAGAATGGCTCAG TTGGGCTGGGCTGGGTTGGG .(((((((.((..(((((((( ))))))))..))))))))). 17 17 21 0 0 0.052600 CDS
hsa_miR_1587 ENSG00000141736_ENST00000269571_17_1 SEQ_FROM_1904_1926 0 test.seq -18.70 ACCAGTGTGTGGCCTGTGCCCAC TTGGGCTGGGCTGGGTTGGG .((((..(.(((((((.(((((. .)))))))))))).))))). 17 17 23 0 0 0.380000 CDS
hsa_miR_1587 ENSG00000141736_ENST00000269571_17_1 SEQ_FROM_1688_1710 0 test.seq -21.90 CCTGCCACCAGCTGTGCGCCCGA TTGGGCTGGGCTGGGTTGGG (((..(.((((((....(((((( ))))))..)))))))..))) 16 16 23 0 0 0.110000 CDS
hsa_miR_1587 ENSG00000141736_ENST00000269571_17_1 SEQ_FROM_2186_2208 0 test.seq -12.40 AGCGACGGCAGCAGAAGATCCGG TTGGGCTGGGCTGGGTTGGG ..((((..((((...((.((((( )))))))..)))).)))).. 15 15 23 0 0 0.183000 CDS
hsa_miR_1587 ENSG00000141736_ENST00000269571_17_1 SEQ_FROM_3619_3642 0 test.seq -22.00 GAGGGCCCTCTGCCTGCTGCCCGA TTGGGCTGGGCTGGGTTGGG ...(((((...((((...(((((( )))))).)))).)))))... 15 15 24 0 0 0.088800 CDS
hsa_miR_1587 ENSG00000141736_ENST00000269571_17_1 SEQ_FROM_3652_3671 0 test.seq -19.50 GCCACTCTGGAAAGGCCCAA TTGGGCTGGGCTGGGTTGGG .(((..(..(...((((((( )))))))...)..)..))). 12 12 20 0 0 0.121000 CDS
hsa_miR_1587 ENSG00000141736_ENST00000269571_17_1 SEQ_FROM_3928_3946 0 test.seq -18.40 ACCAGAAGGCCAAGTCCGC TTGGGCTGGGCTGGGTTGGG .((((..((((.((((((. .)))))).))))...)))). 14 14 19 0 0 0.147000 3'UTR
hsa_miR_15a_3p ENSG00000141736_ENST00000269571_17_1 SEQ_FROM_3965_3985 0 test.seq -21.50 TCAGGGAGCAGGGAAGGCCTG CAGGCCATATTGTGCTGCCTCA ..(((.((((.((..(((((( ))))))...)).)))).))).. 15 15 21 0 0 0.147000 3'UTR
hsa_miR_15a_3p ENSG00000141736_ENST00000269571_17_1 SEQ_FROM_4344_4367 0 test.seq -14.90 TGAGGAAGGAACAGCAATGGTGTC CAGGCCATATTGTGCTGCCTCA (((((.((..((((..(((((.(. .).))))).)))).)).))))) 17 17 24 0 0 0.174000 3'UTR
hsa_miR_15b_5p ENSG00000141736_ENST00000269571_17_1 SEQ_FROM_1700_1721 0 test.seq -13.00 TGTGCGCCCGAGGGCACTGCTG TAGCAGCACATCATGGTTTACA ((((.(((.((..(..(((((( ))))))..).))..))).)))) 16 16 22 0 0 0.110000 CDS
hsa_miR_16_2_3p ENSG00000141736_ENST00000269571_17_1 SEQ_FROM_2855_2877 0 test.seq -12.00 TCACCCACCAGAGTGATGTGTGG CCAATATTACTGTGCTGCTTTA .....((.((.((((((((.((( ))))))))))).)).))..... 15 15 23 0 0 0.249000 CDS
hsa_miR_17_3p ENSG00000141736_ENST00000269571_17_1 SEQ_FROM_132_152 0 test.seq -14.60 CCATGGGGCCGGAGCCGCAGT ACTGCAGTGAAGGCACTTGTAG .....(((((...((.((((( ))))).))...))).))..... 12 12 21 0 0 0.352000 5'UTR
hsa_miR_17_3p ENSG00000141736_ENST00000269571_17_1 SEQ_FROM_433_451 0 test.seq -20.10 AGGCAGGTCCCACTGCAGA ACTGCAGTGAAGGCACTTGTAG ..((((((((((((((((. .))))))))..)).)))))).. 16 16 19 0 0 0.014800 CDS
hsa_miR_17_3p ENSG00000141736_ENST00000269571_17_1 SEQ_FROM_362_385 0 test.seq -18.30 ATGCCAGCCTGTCCTTCCTGCAGG ACTGCAGTGAAGGCACTTGTAG .(((.((..((.(((((((((((. .)))))).))))))))).))). 18 18 24 0 0 0.007250 CDS
hsa_miR_17_3p ENSG00000141736_ENST00000269571_17_1 SEQ_FROM_1734_1755 0 test.seq -19.50 CACCCAGTGTGTCAACTGCAGC ACTGCAGTGAAGGCACTTGTAG .....(((((.(..(((((((. .)))))))..).)))))..... 13 13 22 0 0 0.110000 CDS
hsa_miR_17_3p ENSG00000141736_ENST00000269571_17_1 SEQ_FROM_2814_2836 0 test.seq -16.90 CATCAAGTGGATGGCGCTGGAGT ACTGCAGTGAAGGCACTTGTAG ...((((((..(..(((((.((( ))).)))))..).))))))... 15 15 23 0 0 0.338000 CDS
hsa_miR_181a_2_3p ENSG00000141736_ENST00000269571_17_1 SEQ_FROM_1723_1745 0 test.seq -12.29 GGTCCAGGGCCCACCCAGTGTGT ACCACTGACCGTTGACTGTACC (((.(((........(((((.(( )))))))........))).))) 13 13 23 0 0 0.110000 CDS
hsa_miR_181a_3p ENSG00000141736_ENST00000269571_17_1 SEQ_FROM_2808_2828 0 test.seq -17.20 GGTGCCCATCAAGTGGATGGC ACCATCGACCGTTGATTGTACC (((((..(((((((.(((((. .))))).))..))))).))))) 17 17 21 0 0 0.338000 CDS
hsa_miR_181a_5p ENSG00000141736_ENST00000269571_17_1 SEQ_FROM_2814_2837 0 test.seq -12.50 CATCAAGTGGATGGCGCTGGAGTC AACATTCAACGCTGTCGGTGAGT ..(((....(((((((.((((((. .)).)))).)))))))..))).. 16 16 24 0 0 0.338000 CDS
hsa_miR_181b_5p ENSG00000141736_ENST00000269571_17_1 SEQ_FROM_763_784 0 test.seq -15.70 TCCCGCTGCTGGGGAGAGAGTT AACATTCATTGCTGTCGGTGGGT .(((((((.(((.(((((.((( ))).))).)).))).))))))). 18 18 22 0 0 0.257000 CDS
hsa_miR_181b_5p ENSG00000141736_ENST00000269571_17_1 SEQ_FROM_2991_3012 0 test.seq -16.40 CCCCATCTGCACCATTGATGTC AACATTCATTGCTGTCGGTGGGT .((((((.(((.((.((((((. .))).))).)).))).)))))). 17 17 22 0 0 0.007190 CDS
hsa_miR_181b_5p ENSG00000141736_ENST00000269571_17_1 SEQ_FROM_3941_3963 0 test.seq -13.40 GTCCGCAGAAGCCCTGATGTGTC AACATTCATTGCTGTCGGTGGGT .(((((.(((((..(((.((((. .)))))))..))).)).))))). 17 17 23 0 0 0.147000 3'UTR
hsa_miR_181c_3p ENSG00000141736_ENST00000269571_17_1 SEQ_FROM_2853_2876 0 test.seq -12.70 GTTCACCCACCAGAGTGATGTGTG AACCATCGACCGTTGAGTGGAC ((((((.((...(..(((((.((. .)))))))..)..)).)))))) 16 16 24 0 0 0.249000 CDS
hsa_miR_181c_3p ENSG00000141736_ENST00000269571_17_1 SEQ_FROM_3941_3963 0 test.seq -14.10 GTCCGCAGAAGCCCTGATGTGTC AACCATCGACCGTTGAGTGGAC ((((((...(((..(((((.((. .)))))))...)))..)))))) 16 16 23 0 0 0.147000 3'UTR
hsa_miR_181c_5p ENSG00000141736_ENST00000269571_17_1 SEQ_FROM_761_784 0 test.seq -14.60 GCTCCCGCTGCTGGGGAGAGAGTT AACATTCAACCTGTCGGTGAGT (((((((..((.(((..(((.((( ))).)))..)))))))).)))) 18 18 24 0 0 0.257000 CDS
hsa_miR_181c_5p ENSG00000141736_ENST00000269571_17_1 SEQ_FROM_2853_2876 0 test.seq -13.80 GTTCACCCACCAGAGTGATGTGTG AACATTCAACCTGTCGGTGAGT .((((((...(((..(((.((((. .)))))))..)))..)))))). 16 16 24 0 0 0.249000 CDS
hsa_miR_181d_5p ENSG00000141736_ENST00000269571_17_1 SEQ_FROM_763_784 0 test.seq -13.50 TCCCGCTGCTGGGGAGAGAGTT AACATTCATTGTTGTCGGTGGGT .(((((((.(((.(((((.((( ))).))).)).))).))))))). 18 18 22 0 0 0.257000 CDS
hsa_miR_181d_5p ENSG00000141736_ENST00000269571_17_1 SEQ_FROM_2991_3012 0 test.seq -16.40 CCCCATCTGCACCATTGATGTC AACATTCATTGTTGTCGGTGGGT .((((((.(((.((.((((((. .))).))).)).))).)))))). 17 17 22 0 0 0.007190 CDS
hsa_miR_1825 ENSG00000141736_ENST00000269571_17_1 SEQ_FROM_2817_2834 0 test.seq -22.40 CAAGTGGATGGCGCTGGA TCCAGTGCCCTCCTCTCC ..((.(((.((((((((( ))))))))).))).)).. 14 14 18 0 0 0.338000 CDS
hsa_miR_1825 ENSG00000141736_ENST00000269571_17_1 SEQ_FROM_4119_4138 0 test.seq -23.30 GGAAGAGGAACAGCACTGGG TCCAGTGCCCTCCTCTCC (((.(((((...(((((((( ))))))))..)))))))) 16 16 20 0 0 0.057400 3'UTR
hsa_miR_182_3p ENSG00000141736_ENST00000269571_17_1 SEQ_FROM_1707_1728 0 test.seq -13.90 CCGAGGGCACTGCTGGGGTCCA TGGTTCTAGACTTGCCAACTA .....((((...((((((.((( )))))))))...))))..... 13 13 22 0 0 0.110000 CDS
hsa_miR_182_3p ENSG00000141736_ENST00000269571_17_1 SEQ_FROM_1716_1734 0 test.seq -13.00 CTGCTGGGGTCCAGGGCCC TGGTTCTAGACTTGCCAACTA ....(((((((.((((((. .)))))).))))..))).... 13 13 19 0 0 0.110000 CDS
hsa_miR_182_5p ENSG00000141736_ENST00000269571_17_1 SEQ_FROM_2009_2032 0 test.seq -13.60 CAGATGAGGAGGGCGCATGCCAGC TTTGGCAATGGTAGAACTCACACT ....((((....((.((((((((. .))))).)))))....)))).... 14 14 24 0 0 0.119000 CDS
hsa_miR_182_5p ENSG00000141736_ENST00000269571_17_1 SEQ_FROM_4027_4051 0 test.seq -17.40 TTCCAGGGGAACCTGCCATGCCAGG TTTGGCAATGGTAGAACTCACACT .....(((....((((((((((((( )))))).)))))))..)))..... 16 16 25 0 0 0.030600 3'UTR
hsa_miR_183_3p ENSG00000141736_ENST00000269571_17_1 SEQ_FROM_2822_2840 0 test.seq -12.20 GGATGGCGCTGGAGTCCAT GTGAATTACCGAAGGGCCATAA ..(((((.(((((((.((( ))).))).))..)).))))).. 15 15 19 0 0 0.338000 CDS
hsa_miR_183_5p ENSG00000141736_ENST00000269571_17_1 SEQ_FROM_810_832 0 test.seq -16.60 CACTGTCTGTGCCGGTGGCTGTG TATGGCACTGGTAGAATTCACT .......(.((((((((.((((( ))))))))))))).)....... 14 14 23 0 0 0.037500 CDS
hsa_miR_183_5p ENSG00000141736_ENST00000269571_17_1 SEQ_FROM_2394_2415 0 test.seq -18.00 TGTGAAAATTCCAGTGGCCATC TATGGCACTGGTAGAATTCACT .(((((....((((((.((((. .)))))))))).....))))). 15 15 22 0 0 0.384000 CDS
hsa_miR_183_5p ENSG00000141736_ENST00000269571_17_1 SEQ_FROM_1681_1703 0 test.seq -15.00 GGCCTGGCCTGCCACCAGCTGTG TATGGCACTGGTAGAATTCACT ........((((((...(((((( ))))))..))))))........ 12 12 23 0 0 0.110000 CDS
hsa_miR_184 ENSG00000141736_ENST00000269571_17_1 SEQ_FROM_358_380 0 test.seq -12.20 ACCAATGCCAGCCTGTCCTTCCT TGGACGGAGAACTGATAAGGGT (((..((.(((..(.(((.(((. .))).))).).))).))..))) 15 15 23 0 0 0.007250 CDS
hsa_miR_184 ENSG00000141736_ENST00000269571_17_1 SEQ_FROM_866_886 0 test.seq -14.10 GCCATGAGCAGTGTGCTGCCG TGGACGGAGAACTGATAAGGGT (((.....((((...(((((( ))).)))...)))).....))) 13 13 21 0 0 0.037500 CDS
hsa_miR_184 ENSG00000141736_ENST00000269571_17_1 SEQ_FROM_2827_2849 0 test.seq -18.00 GCGCTGGAGTCCATTCTCCGCCG TGGACGGAGAACTGATAAGGGT ((.((...(((..(((((((((( ))).)))))))..))).)).)) 17 17 23 0 0 0.338000 CDS
hsa_miR_184 ENSG00000141736_ENST00000269571_17_1 SEQ_FROM_3153_3173 0 test.seq -13.10 TCCCTTGGACAGCACCTTCTA TGGACGGAGAACTGATAAGGGT .((((((..(((..((.(((( )))).))....))).)))))). 15 15 21 0 0 0.253000 CDS
hsa_miR_184 ENSG00000141736_ENST00000269571_17_1 SEQ_FROM_3235_3258 0 test.seq -15.50 CCCCAGCAGGGCTTCTTCTGTCCA TGGACGGAGAACTGATAAGGGT .........((.((((.((((((( )))))))))))))......... 13 13 24 0 0 0.076200 CDS
hsa_miR_184 ENSG00000141736_ENST00000269571_17_1 SEQ_FROM_4041_4061 0 test.seq -17.00 GCCATGCCAGGAACCTGTCCT TGGACGGAGAACTGATAAGGGT (((....(((....((((((. .))))))....))).....))) 12 12 21 0 0 0.030600 3'UTR
hsa_miR_185_3p ENSG00000141736_ENST00000269571_17_1 SEQ_FROM_462_482 0 test.seq -17.70 TGTGCGAGGCACCCAGCTCTT AGGGGCTGGCTTTCCTCTGGTC .....((((...((((((((( )))))))))....))))..... 13 13 21 0 0 0.306000 CDS
hsa_miR_185_3p ENSG00000141736_ENST00000269571_17_1 SEQ_FROM_565_587 0 test.seq -19.50 GGCCTGCGGGAGCTGCAGCTTCG AGGGGCTGGCTTTCCTCTGGTC ((((.(.((((((..(((((((. .))))))))).)))).).)))) 18 18 23 0 0 0.249000 CDS
hsa_miR_185_3p ENSG00000141736_ENST00000269571_17_1 SEQ_FROM_621_644 0 test.seq -23.90 GATCCAGCGGAACCCCCAGCTCTG AGGGGCTGGCTTTCCTCTGGTC ((.((((.((((...((((((((. .))))))))..)))).)))))) 18 18 24 0 0 0.046900 CDS
hsa_miR_185_3p ENSG00000141736_ENST00000269571_17_1 SEQ_FROM_769_787 0 test.seq -17.00 TGCTGGGGAGAGAGTTCTG AGGGGCTGGCTTTCCTCTGGTC .((..(((((((((((((. .))))))..)))))).)..)). 15 15 19 0 0 0.257000 CDS
hsa_miR_185_3p ENSG00000141736_ENST00000269571_17_1 SEQ_FROM_1150_1172 0 test.seq -15.00 TGTGAGAAGTGCAGCAAGCCCTG AGGGGCTGGCTTTCCTCTGGTC ..(.(((.(...(((.((((((. .)))))).)))..).))).).. 14 14 23 0 0 0.096000 CDS
hsa_miR_185_3p ENSG00000141736_ENST00000269571_17_1 SEQ_FROM_1847_1868 0 test.seq -19.30 GCCACCCTGAGTGTCAGCCCCA AGGGGCTGGCTTTCCTCTGGTC ........(((.(((((((((. .))))))))).)))........ 12 12 22 0 0 0.052600 CDS
hsa_miR_185_3p ENSG00000141736_ENST00000269571_17_1 SEQ_FROM_2088_2110 0 test.seq -30.40 CGCCGAGCAGAGAGCCAGCCCTC AGGGGCTGGCTTTCCTCTGGTC .((((((..(((((((((((((. .)))))))))))))))).))). 19 19 23 0 0 0.037500 CDS
hsa_miR_185_3p ENSG00000141736_ENST00000269571_17_1 SEQ_FROM_2974_2993 0 test.seq -19.90 GAGCGGCTGCCCCAGCCCCC AGGGGCTGGCTTTCCTCTGGTC ((.(((.....((((((((. .)))))))).......))).)) 13 13 20 0 0 0.007190 CDS
hsa_miR_185_3p ENSG00000141736_ENST00000269571_17_1 SEQ_FROM_3504_3524 0 test.seq -13.30 CCCCACAGTACCCCTGCCCTC AGGGGCTGGCTTTCCTCTGGTC ..(((.((....((.(((((. .))))).)).....)).))).. 12 12 21 0 0 0.246000 CDS
hsa_miR_185_3p ENSG00000141736_ENST00000269571_17_1 SEQ_FROM_3754_3774 0 test.seq -29.40 CCCCAGGGAGGAGCTGCCCCT AGGGGCTGGCTTTCCTCTGGTC ..((((((..((((((((((( )))))).)))))..)))))).. 17 17 21 0 0 0.000707 CDS
hsa_miR_185_3p ENSG00000141736_ENST00000269571_17_1 SEQ_FROM_3935_3956 0 test.seq -17.70 GGCCAAGTCCGCAGAAGCCCTG AGGGGCTGGCTTTCCTCTGGTC (((((((...((...((((((. .)))))).))....)).))))) 15 15 22 0 0 0.147000 3'UTR
hsa_miR_185_5p ENSG00000141736_ENST00000269571_17_1 SEQ_FROM_626_647 0 test.seq -13.60 AGCGGAACCCCCAGCTCTGCTA TGGAGAGAAAGGCAGTTCCTGA ...(((((..((..((((.((( )))))))...))..)))))... 14 14 22 0 0 0.046900 CDS
hsa_miR_185_5p ENSG00000141736_ENST00000269571_17_1 SEQ_FROM_3293_3313 0 test.seq -15.70 ACAGGCACCGCAGCTCATCTA TGGAGAGAAAGGCAGTTCCTGA .((((.((.((..(((.(((( )))))))....)).)).)))). 15 15 21 0 0 0.054900 CDS
hsa_miR_185_5p ENSG00000141736_ENST00000269571_17_1 SEQ_FROM_3360_3381 0 test.seq -15.20 AGAGGAGGCCCCCAGGTCTCCA TGGAGAGAAAGGCAGTTCCTGA ..((((.(((......(((((( ))))))....)))...)))).. 13 13 22 0 0 0.285000 CDS
hsa_miR_185_5p ENSG00000141736_ENST00000269571_17_1 SEQ_FROM_3240_3258 0 test.seq -16.40 GCAGGGCTTCTTCTGTCCA TGGAGAGAAAGGCAGTTCCTGA .(((((((((((((.(((( )))).)).)))).)).))))). 17 17 19 0 0 0.076200 CDS
hsa_miR_185_5p ENSG00000141736_ENST00000269571_17_1 SEQ_FROM_3444_3466 0 test.seq -15.30 CAAGGGGCTGCAAAGCCTCCCCA TGGAGAGAAAGGCAGTTCCTGA ....(((((((.....(((.((( ))).)))....))))))).... 13 13 23 0 0 0.070700 CDS
hsa_miR_185_5p ENSG00000141736_ENST00000269571_17_1 SEQ_FROM_3657_3680 0 test.seq -18.20 TCTGGAAAGGCCCAAGACTCTCTC TGGAGAGAAAGGCAGTTCCTGA ((.((((..(((.....((((((. .))))))...)))..)))).)) 15 15 24 0 0 0.121000 CDS
hsa_miR_187_3p ENSG00000141736_ENST00000269571_17_1 SEQ_FROM_232_253 0 test.seq -18.50 GTGTGCACCGGCACAGACATGA TCGTGTCTTGTGTTGCAGCCGG .((.((..(((((((((((((( ))))))).)))))))..)))). 18 18 22 0 0 0.228000 CDS
hsa_miR_187_3p ENSG00000141736_ENST00000269571_17_1 SEQ_FROM_1120_1140 0 test.seq -15.00 GAGGTGACAGCAGAGGATGGA TCGTGTCTTGTGTTGCAGCCGG ..(((..(((((.(((((((( )).)))))).)))))..))).. 16 16 21 0 0 0.054900 CDS
hsa_miR_187_3p ENSG00000141736_ENST00000269571_17_1 SEQ_FROM_974_994 0 test.seq -18.10 TCACCTACAACACAGACACGT TCGTGTCTTGTGTTGCAGCCGG ....((.(((((((((((((. .)))))).))))))).)).... 15 15 21 0 0 0.131000 CDS
hsa_miR_187_3p ENSG00000141736_ENST00000269571_17_1 SEQ_FROM_1440_1461 0 test.seq -14.20 CCTGCAAGTAATCCGGGGACGA TCGTGTCTTGTGTTGCAGCCGG ((.((..((((..((((((((( )))).)))))..)))).)).)) 17 17 22 0 0 0.099000 CDS
hsa_miR_187_5p ENSG00000141736_ENST00000269571_17_1 SEQ_FROM_814_834 0 test.seq -17.60 GTCTGTGCCGGTGGCTGTGCC GGCTACAACACAGGACCCGGGC (((((.(((.(((..(((((( ))).))).))).)).).))))) 17 17 21 0 0 0.037500 CDS
hsa_miR_187_5p ENSG00000141736_ENST00000269571_17_1 SEQ_FROM_1897_1917 0 test.seq -14.90 GAGGCTGACCAGTGTGTGGCC GGCTACAACACAGGACCCGGGC ........((.(((((((((( )))))).)))).))........ 12 12 21 0 0 0.380000 CDS
hsa_miR_188_3p ENSG00000141736_ENST00000269571_17_1 SEQ_FROM_760_778 0 test.seq -19.10 GGCTCCCGCTGCTGGGGAG CTCCCACATGCAGGGTTTGCA .((..((.((((((((((( ))))).)).))))))...)). 15 15 19 0 0 0.257000 CDS
hsa_miR_188_3p ENSG00000141736_ENST00000269571_17_1 SEQ_FROM_3831_3852 0 test.seq -15.20 CCAGGACCCACCAGAGCGGGGG CTCCCACATGCAGGGTTTGCA ...((((((..((..(.((((( ))))).).))..))))))... 14 14 22 0 0 0.138000 CDS
hsa_miR_188_5p ENSG00000141736_ENST00000269571_17_1 SEQ_FROM_296_317 0 test.seq -17.80 TCCGCCACCTCTACCAGGGCTG CATCCCTTGCATGGTGGAGGG (((.(((((....(.((((.(( )).)))).)...))))).))) 15 15 22 0 0 0.204000 CDS
hsa_miR_188_5p ENSG00000141736_ENST00000269571_17_1 SEQ_FROM_1482_1503 0 test.seq -21.50 CTCGCTGACCCTGCAAGGGCTG CATCCCTTGCATGGTGGAGGG (((.((.(((.((((((((.(( )).)))))))).))))).))) 18 18 22 0 0 0.361000 CDS
hsa_miR_188_5p ENSG00000141736_ENST00000269571_17_1 SEQ_FROM_1106_1125 0 test.seq -18.10 CCCTGCACAACCAAGAGGTG CATCCCTTGCATGGTGGAGGG ((((.(((...((((.(((( )))).))))....))).)))) 15 15 20 0 0 0.054900 CDS
hsa_miR_188_5p ENSG00000141736_ENST00000269571_17_1 SEQ_FROM_2806_2826 0 test.seq -14.50 AAGGTGCCCATCAAGTGGATG CATCCCTTGCATGGTGGAGGG .......((((((((.((((( ))))))))).))))....... 13 13 21 0 0 0.338000 CDS
hsa_miR_18a_3p ENSG00000141736_ENST00000269571_17_1 SEQ_FROM_7_29 0 test.seq -20.90 ACCAGGGGAGCCCCCCGGGCAGC ACTGCCCTAAGTGCTCCTTCTGG ....(((((((.(...((((((. .))))))...).))))))).... 14 14 23 0 0 0.370000 5'UTR
hsa_miR_18a_3p ENSG00000141736_ENST00000269571_17_1 SEQ_FROM_1797_1819 0 test.seq -16.20 ACTGCAGGGGCTCCCCAGGGAGT ACTGCCCTAAGTGCTCCTTCTGG .....((((((.(...((((((( ))).))))..).))))))..... 14 14 23 0 0 0.257000 CDS
hsa_miR_18a_3p ENSG00000141736_ENST00000269571_17_1 SEQ_FROM_3831_3850 0 test.seq -12.40 CCAGGACCCACCAGAGCGGG ACTGCCCTAAGTGCTCCTTCTGG ((((((..(((.((.((((. .)))).))..)))....)))))) 15 15 20 0 0 0.138000 CDS
hsa_miR_18a_5p ENSG00000141736_ENST00000269571_17_1 SEQ_FROM_564_586 0 test.seq -16.00 AGGCCTGCGGGAGCTGCAGCTTC TAAGGTGCATCTAGTGCAGATAG ....(((((..((.((((.(((. .))).)))).))..))))).... 14 14 23 0 0 0.249000 CDS
hsa_miR_18a_5p ENSG00000141736_ENST00000269571_17_1 SEQ_FROM_3150_3171 0 test.seq -12.20 CAGTCCCTTGGACAGCACCTTC TAAGGTGCATCTAGTGCAGATAG ..(((..(((((..(((((((. .))))))).)))))....))).. 15 15 22 0 0 0.253000 CDS
hsa_miR_18a_5p ENSG00000141736_ENST00000269571_17_1 SEQ_FROM_4227_4245 0 test.seq -13.30 CTGGGTACTGAAAGCCTTA TAAGGTGCATCTAGTGCAGATAG (((.(((((((..(((((( ))))))...)).)))))...))) 16 16 19 0 0 0.104000 3'UTR
hsa_miR_18b_3p ENSG00000141736_ENST00000269571_17_1 SEQ_FROM_1694_1715 0 test.seq -16.90 ACCAGCTGTGCGCCCGAGGGCA TGCCCTAAATGCCCCTTCTGGC .((((..(.(.((...(((((( ))))))....)).))..)))). 14 14 22 0 0 0.110000 CDS
hsa_miR_18b_3p ENSG00000141736_ENST00000269571_17_1 SEQ_FROM_1705_1726 0 test.seq -20.70 GCCCGAGGGCACTGCTGGGGTC TGCCCTAAATGCCCCTTCTGGC (((.(((((((....((((((. .))))))..)))))..)).))) 16 16 22 0 0 0.110000 CDS
hsa_miR_18b_5p ENSG00000141736_ENST00000269571_17_1 SEQ_FROM_564_586 0 test.seq -16.00 AGGCCTGCGGGAGCTGCAGCTTC TAAGGTGCATCTAGTGCAGTTAG ....(((((..((.((((.(((. .))).)))).))..))))).... 14 14 23 0 0 0.249000 CDS
hsa_miR_18b_5p ENSG00000141736_ENST00000269571_17_1 SEQ_FROM_3148_3171 0 test.seq -12.10 GCCAGTCCCTTGGACAGCACCTTC TAAGGTGCATCTAGTGCAGTTAG .........(((((..(((((((. .))))))).)))))......... 12 12 24 0 0 0.253000 CDS
hsa_miR_18b_5p ENSG00000141736_ENST00000269571_17_1 SEQ_FROM_3850_3870 0 test.seq -13.90 GGGGCTCCACCCAGCACCTTC TAAGGTGCATCTAGTGCAGTTAG ..((((.(((...(((((((. .))))))).....))).)))).. 14 14 21 0 0 0.138000 CDS
hsa_miR_18b_5p ENSG00000141736_ENST00000269571_17_1 SEQ_FROM_4225_4245 0 test.seq -13.20 TCCTGGGTACTGAAAGCCTTA TAAGGTGCATCTAGTGCAGTTAG ......(((((((..(((((( ))))))...)).)))))...... 13 13 21 0 0 0.104000 3'UTR
hsa_miR_1908_3p ENSG00000141736_ENST00000269571_17_1 SEQ_FROM_811_831 0 test.seq -25.60 ACTGTCTGTGCCGGTGGCTGT CCGGCCGCCGGCTCCGCCCCG .......(.(((((((((((. .))))))))))).)....... 12 12 21 0 0 0.037500 CDS
hsa_miR_1908_3p ENSG00000141736_ENST00000269571_17_1 SEQ_FROM_2816_2833 0 test.seq -18.60 TCAAGTGGATGGCGCTGG CCGGCCGCCGGCTCCGCCCCG ....(((((((((((((( )))).)))))..))))).... 14 14 18 0 0 0.338000 CDS
hsa_miR_1908_5p ENSG00000141736_ENST00000269571_17_1 SEQ_FROM_61_83 0 test.seq -21.90 CGCCGCGCGCCCGGCCCCCACCC CGGCGGGGACGGCGATTGGTC .((((..((((.(..((((.((. .)).)))).)))))..)))). 15 15 23 0 0 0.020200 5'UTR
hsa_miR_1908_5p ENSG00000141736_ENST00000269571_17_1 SEQ_FROM_254_271 0 test.seq -19.70 AGCTGCGGCTCCCTGCCA CGGCGGGGACGGCGATTGGTC .(((.((.(((((((((. .)))))))).).))...))). 14 14 18 0 0 0.338000 CDS
hsa_miR_1908_5p ENSG00000141736_ENST00000269571_17_1 SEQ_FROM_91_109 0 test.seq -20.40 CACCCCGCGCCCCGCGCCC CGGCGGGGACGGCGATTGGTC .(((...((((((.((((. .)))).))..))))...))). 13 13 19 0 0 0.001650 5'UTR
hsa_miR_1908_5p ENSG00000141736_ENST00000269571_17_1 SEQ_FROM_98_118 0 test.seq -26.00 CGCCCCGCGCCCTCCCAGCCG CGGCGGGGACGGCGATTGGTC .(((...((((.((((.(((( )))).)))).))))...))). 15 15 21 0 0 0.001650 5'UTR
hsa_miR_1908_5p ENSG00000141736_ENST00000269571_17_1 SEQ_FROM_621_642 0 test.seq -15.00 GATCCAGCGGAACCCCCAGCTC CGGCGGGGACGGCGATTGGTC ((.((((((....((((.(((. .)))))))....)).)))))) 15 15 22 0 0 0.046900 CDS
hsa_miR_1908_5p ENSG00000141736_ENST00000269571_17_1 SEQ_FROM_357_375 0 test.seq -18.50 CACCAATGCCAGCCTGTCC CGGCGGGGACGGCGATTGGTC .(((((((((..((((((. .))))))...))).)))))). 15 15 19 0 0 0.007250 CDS
hsa_miR_1908_5p ENSG00000141736_ENST00000269571_17_1 SEQ_FROM_952_970 0 test.seq -15.20 GAGCTGCACTGCCCAGCCC CGGCGGGGACGGCGATTGGTC ((.(..(.((((((.(((. .))).))).))).)...).)) 13 13 19 0 0 0.031800 CDS
hsa_miR_1908_5p ENSG00000141736_ENST00000269571_17_1 SEQ_FROM_906_926 0 test.seq -17.30 CTCTGACTGCCTGGCCTGCCT CGGCGGGGACGGCGATTGGTC ..(..(.((((...((((((. .))))))...)))).)..).. 12 12 21 0 0 0.064600 CDS
hsa_miR_1908_5p ENSG00000141736_ENST00000269571_17_1 SEQ_FROM_1092_1110 0 test.seq -19.10 CACCCTCGTCTGCCCCCTG CGGCGGGGACGGCGATTGGTC .(((.(((((..((((((( ))).))))..)))))..))). 15 15 19 0 0 0.054900 CDS
hsa_miR_1908_5p ENSG00000141736_ENST00000269571_17_1 SEQ_FROM_988_1008 0 test.seq -16.90 GACACGTTTGAGTCCATGCCC CGGCGGGGACGGCGATTGGTC (((.((.(((.((((.((((. .)))).))))..))).))))) 16 16 21 0 0 0.131000 CDS
hsa_miR_1908_5p ENSG00000141736_ENST00000269571_17_1 SEQ_FROM_1317_1335 0 test.seq -21.40 CTCCAACACTGCCCCGCTC CGGCGGGGACGGCGATTGGTC ..(((((.((((((((((. .))))))).))).).)))).. 15 15 19 0 0 0.038600 CDS
hsa_miR_1908_5p ENSG00000141736_ENST00000269571_17_1 SEQ_FROM_1564_1586 0 test.seq -14.20 CACCATAACACCCACCTCTGCTT CGGCGGGGACGGCGATTGGTC .((((...(.((...(((((((. .)))))))..)).)..)))). 14 14 23 0 0 0.154000 CDS
hsa_miR_1908_5p ENSG00000141736_ENST00000269571_17_1 SEQ_FROM_819_839 0 test.seq -31.50 TGCCGGTGGCTGTGCCCGCTG CGGCGGGGACGGCGATTGGTC .((((((.(((((.((((((( ))))))).))))).)))))). 18 18 21 0 0 0.037500 CDS
hsa_miR_1908_5p ENSG00000141736_ENST00000269571_17_1 SEQ_FROM_845_866 0 test.seq -17.70 GGCCACTGCCCACTGACTGCTG CGGCGGGGACGGCGATTGGTC (((((.((((......(((((( ))))))....))))..))))) 15 15 22 0 0 0.037500 CDS
hsa_miR_1908_5p ENSG00000141736_ENST00000269571_17_1 SEQ_FROM_865_886 0 test.seq -18.70 TGCCATGAGCAGTGTGCTGCCG CGGCGGGGACGGCGATTGGTC .((((...((.((.(.(((((( )))))).))).))...)))). 15 15 22 0 0 0.037500 CDS
hsa_miR_1908_5p ENSG00000141736_ENST00000269571_17_1 SEQ_FROM_1746_1766 0 test.seq -14.60 CAACTGCAGCCAGTTCCTTCG CGGCGGGGACGGCGATTGGTC ........(((.((((((((( ))).)))))))))........ 12 12 21 0 0 0.110000 CDS
hsa_miR_1908_5p ENSG00000141736_ENST00000269571_17_1 SEQ_FROM_2020_2039 0 test.seq -19.30 GGCGCATGCCAGCCTTGCCC CGGCGGGGACGGCGATTGGTC (((.((((((..(((((((. .)))))))..))))..))))) 16 16 20 0 0 0.119000 CDS
hsa_miR_1908_5p ENSG00000141736_ENST00000269571_17_1 SEQ_FROM_3244_3268 0 test.seq -18.50 GGCTTCTTCTGTCCAGACCCTGCCC CGGCGGGGACGGCGATTGGTC ((((...((.(((....(((((((. .)))))))..)))))..)))) 16 16 25 0 0 0.076200 CDS
hsa_miR_1908_5p ENSG00000141736_ENST00000269571_17_1 SEQ_FROM_3504_3522 0 test.seq -16.80 CCCCACAGTACCCCTGCCC CGGCGGGGACGGCGATTGGTC ..(((..((..(((((((. .)))))))...))...))).. 12 12 19 0 0 0.246000 CDS
hsa_miR_1908_5p ENSG00000141736_ENST00000269571_17_1 SEQ_FROM_3552_3570 0 test.seq -20.10 GACCTGCAGCCCCCAGCCT CGGCGGGGACGGCGATTGGTC ((((....((((((.(((. .))).)))..)))....)))) 13 13 19 0 0 0.026100 CDS
hsa_miR_1908_5p ENSG00000141736_ENST00000269571_17_1 SEQ_FROM_3622_3640 0 test.seq -16.50 GGCCCTCTGCCTGCTGCCC CGGCGGGGACGGCGATTGGTC ((((...(((((.(((((. .))))).)..))))...)))) 14 14 19 0 0 0.088800 CDS
hsa_miR_1908_5p ENSG00000141736_ENST00000269571_17_1 SEQ_FROM_3584_3606 0 test.seq -21.00 AGCCAGATGTTCGGCCCCAGCCC CGGCGGGGACGGCGATTGGTC .(((((.(((.((.((((.(((. .))))))).))))).))))). 17 17 23 0 0 0.024500 CDS
hsa_miR_1908_5p ENSG00000141736_ENST00000269571_17_1 SEQ_FROM_3596_3615 0 test.seq -19.60 GGCCCCAGCCCCCTTCGCCC CGGCGGGGACGGCGATTGGTC ((((...(((..(((((((. .)))))))..)))....)))) 14 14 20 0 0 0.024500 CDS
hsa_miR_1908_5p ENSG00000141736_ENST00000269571_17_1 SEQ_FROM_3665_3684 0 test.seq -13.70 GGCCCAAGACTCTCTCCCCA CGGCGGGGACGGCGATTGGTC ((((...(.((.(((((((. .)).))))).)))....)))) 14 14 20 0 0 0.121000 CDS
hsa_miR_1908_5p ENSG00000141736_ENST00000269571_17_1 SEQ_FROM_4040_4060 0 test.seq -20.10 TGCCATGCCAGGAACCTGTCC CGGCGGGGACGGCGATTGGTC .((((((((.(...((((((. .))))))..)))))..)))). 15 15 21 0 0 0.030600 3'UTR
hsa_miR_1908_5p ENSG00000141736_ENST00000269571_17_1 SEQ_FROM_3935_3959 0 test.seq -19.00 GGCCAAGTCCGCAGAAGCCCTGATG CGGCGGGGACGGCGATTGGTC ((((((...(((.....(((((.(( )).)))))...))).)))))) 16 16 25 0 0 0.147000 3'UTR
hsa_miR_1908_5p ENSG00000141736_ENST00000269571_17_1 SEQ_FROM_4325_4343 0 test.seq -14.90 AACCTAGTACTGCCCCCCA CGGCGGGGACGGCGATTGGTC .(((.....(((((((((. .)).)))).))).....))). 12 12 19 0 0 0.174000 3'UTR
hsa_miR_1909_3p ENSG00000141736_ENST00000269571_17_1 SEQ_FROM_249_270 0 test.seq -23.00 CATGAAGCTGCGGCTCCCTGCC CGCAGGGGCCGGGTGCTCACCG .....((((.((((.((((((. .)))))))))).).)))..... 14 14 22 0 0 0.338000 CDS
hsa_miR_1909_3p ENSG00000141736_ENST00000269571_17_1 SEQ_FROM_84_106 0 test.seq -27.60 CTCGCAGCACCCCGCGCCCCGCG CGCAGGGGCCGGGTGCTCACCG .....(((((((.(.(((((((( ))).)))))))))))))..... 16 16 23 0 0 0.001650 5'UTR
hsa_miR_1909_3p ENSG00000141736_ENST00000269571_17_1 SEQ_FROM_428_449 0 test.seq -18.40 AAGTGAGGCAGGTCCCACTGCA CGCAGGGGCCGGGTGCTCACCG ...((((((.((.(((.((((. .)))))))))..)).))))... 15 15 22 0 0 0.014800 CDS
hsa_miR_1909_3p ENSG00000141736_ENST00000269571_17_1 SEQ_FROM_628_646 0 test.seq -15.40 CGGAACCCCCAGCTCTGCT CGCAGGGGCCGGGTGCTCACCG (((...((((.(((((((. .))).)))).))).)....))) 14 14 19 0 0 0.046900 CDS
hsa_miR_1909_3p ENSG00000141736_ENST00000269571_17_1 SEQ_FROM_1473_1496 0 test.seq -16.90 TGGCGCCTACTCGCTGACCCTGCA CGCAGGGGCCGGGTGCTCACCG .......((((((....((((((. .))))))..))))))....... 12 12 24 0 0 0.361000 CDS
hsa_miR_1909_3p ENSG00000141736_ENST00000269571_17_1 SEQ_FROM_1620_1640 0 test.seq -17.50 GAACCCGCACCAAGCTCTGCT CGCAGGGGCCGGGTGCTCACCG ......(((((..(((((((. .))).))))..)))))...... 12 12 21 0 0 0.077400 CDS
hsa_miR_1909_3p ENSG00000141736_ENST00000269571_17_1 SEQ_FROM_1565_1585 0 test.seq -19.60 ACCATAACACCCACCTCTGCT CGCAGGGGCCGGGTGCTCACCG .......(((((.(((((((. .)))))))..)))))....... 12 12 21 0 0 0.154000 CDS
hsa_miR_1909_3p ENSG00000141736_ENST00000269571_17_1 SEQ_FROM_1902_1923 0 test.seq -20.80 TGACCAGTGTGTGGCCTGTGCC CGCAGGGGCCGGGTGCTCACCG .....((..(.((((((.(((. .))).)))))).)..))..... 12 12 22 0 0 0.380000 CDS
hsa_miR_1909_3p ENSG00000141736_ENST00000269571_17_1 SEQ_FROM_1722_1742 0 test.seq -17.40 GGGTCCAGGGCCCACCCAGTG CGCAGGGGCCGGGTGCTCACCG .(((..((.((((.(((.((( ))).)))...)))).)).))). 15 15 21 0 0 0.110000 CDS
hsa_miR_1909_3p ENSG00000141736_ENST00000269571_17_1 SEQ_FROM_2042_2062 0 test.seq -21.60 TCAACTGCACCCACTCCTGTG CGCAGGGGCCGGGTGCTCACCG ......((((((.(((((((. .)))))))..))))))...... 13 13 21 0 0 0.119000 CDS
hsa_miR_1909_3p ENSG00000141736_ENST00000269571_17_1 SEQ_FROM_2982_3001 0 test.seq -13.30 GCCCCAGCCCCCCATCTGCA CGCAGGGGCCGGGTGCTCACCG ......(((((((.(((((. .)))))))..))).))...... 12 12 20 0 0 0.007190 CDS
hsa_miR_1909_3p ENSG00000141736_ENST00000269571_17_1 SEQ_FROM_3615_3639 0 test.seq -21.90 CCGAGAGGGCCCTCTGCCTGCTGCC CGCAGGGGCCGGGTGCTCACCG ....(((.((((...((((.((((. .)))))))).)))).))).... 15 15 25 0 0 0.088800 CDS
hsa_miR_1909_3p ENSG00000141736_ENST00000269571_17_1 SEQ_FROM_3583_3605 0 test.seq -20.30 CAGCCAGATGTTCGGCCCCAGCC CGCAGGGGCCGGGTGCTCACCG .....((.((..(((((((.((. .)).)))))))..))))..... 13 13 23 0 0 0.024500 CDS
hsa_miR_1909_3p ENSG00000141736_ENST00000269571_17_1 SEQ_FROM_3774_3795 0 test.seq -20.10 TCAGCCCCACCCTCCTCCTGCC CGCAGGGGCCGGGTGCTCACCG .......(((((..(((((((. .)))))))..)))))....... 12 12 22 0 0 0.000707 CDS
hsa_miR_1909_3p ENSG00000141736_ENST00000269571_17_1 SEQ_FROM_3973_3994 0 test.seq -16.90 CAGGGAAGGCCTGACTTCTGCT CGCAGGGGCCGGGTGCTCACCG ....((..(((((.(((((((. .))))))).)))))..)).... 14 14 22 0 0 0.347000 3'UTR
hsa_miR_1909_5p ENSG00000141736_ENST00000269571_17_1 SEQ_FROM_52_73 0 test.seq -16.30 CCTTTACTGCGCCGCGCGCCCG TGAGTGCCGGTGCCTGCCCTG ........((((((.((((.(( )).))))))))))........ 12 12 22 0 0 0.020200 5'UTR
hsa_miR_1909_5p ENSG00000141736_ENST00000269571_17_1 SEQ_FROM_322_346 0 test.seq -21.90 GTGGTGCAGGGAAACCTGGAACTCA TGAGTGCCGGTGCCTGCCCTG ..((.(((((...(((.((.((((( ))))).))))).))))))).. 17 17 25 0 0 0.007250 CDS
hsa_miR_1909_5p ENSG00000141736_ENST00000269571_17_1 SEQ_FROM_1271_1288 0 test.seq -18.90 TTGGGAGCCTGGCATTTC TGAGTGCCGGTGCCTGCCCTG ..(((.(((((((((((. .))))))))).))...))).. 14 14 18 0 0 0.333000 CDS
hsa_miR_1909_5p ENSG00000141736_ENST00000269571_17_1 SEQ_FROM_1540_1561 0 test.seq -28.60 CTGGGCAGTGGACTGGCCCTCA TGAGTGCCGGTGCCTGCCCTG ..((((((.(.((((((.(((( )))).)))))).))))))).. 17 17 22 0 0 0.154000 CDS
hsa_miR_1910_3p ENSG00000141736_ENST00000269571_17_1 SEQ_FROM_1035_1055 0 test.seq -13.00 CGCCAGCTGTGTGACTGCCTG GAGGCAGAAGCAGGATGACA ...((.((((....((((((. .))))))..))))..))... 12 12 21 0 0 0.253000 CDS
hsa_miR_1910_3p ENSG00000141736_ENST00000269571_17_1 SEQ_FROM_2509_2529 0 test.seq -15.90 CGCCTTCTGGGCATCTGCCTG GAGGCAGAAGCAGGATGACA .....(((..((.(((((((. .))))))).)).)))..... 12 12 21 0 0 0.228000 CDS
hsa_miR_1910_3p ENSG00000141736_ENST00000269571_17_1 SEQ_FROM_3778_3797 0 test.seq -16.00 CCCCACCCTCCTCCTGCCTT GAGGCAGAAGCAGGATGACA ...((.(((.((.((((((( ))))))).)).))).))... 14 14 20 0 0 0.000707 CDS
hsa_miR_1910_5p ENSG00000141736_ENST00000269571_17_1 SEQ_FROM_561_580 0 test.seq -18.20 AGGAGGCCTGCGGGAGCTGC CCAGTCCTGTGCCTGCCGCCT (((.(((.(((((((.(((. .))))))))))...))).))) 16 16 20 0 0 0.249000 CDS
hsa_miR_1910_5p ENSG00000141736_ENST00000269571_17_1 SEQ_FROM_1483_1504 0 test.seq -16.20 TCGCTGACCCTGCAAGGGCTGG CCAGTCCTGTGCCTGCCGCCT ..((.(.....((((((((((( )))))))).)))...).)).. 14 14 22 0 0 0.361000 CDS
hsa_miR_1910_5p ENSG00000141736_ENST00000269571_17_1 SEQ_FROM_1121_1139 0 test.seq -21.10 AGGTGACAGCAGAGGATGG CCAGTCCTGTGCCTGCCGCCT (((((.(((((.((((((( ))).)))).)).))).))))) 17 17 19 0 0 0.054900 CDS
hsa_miR_1910_5p ENSG00000141736_ENST00000269571_17_1 SEQ_FROM_1535_1555 0 test.seq -20.20 GGGAACTGGGCAGTGGACTGG CCAGTCCTGTGCCTGCCGCCT .......(((((..((((((( )))))))..)))))....... 12 12 21 0 0 0.154000 CDS
hsa_miR_1910_5p ENSG00000141736_ENST00000269571_17_1 SEQ_FROM_4115_4137 0 test.seq -17.10 CGTTGGAAGAGGAACAGCACTGG CCAGTCCTGTGCCTGCCGCCT ...(((...(((.((((.((((( ))))).)))).))).)))... 15 15 23 0 0 0.057400 3'UTR
hsa_miR_1910_5p ENSG00000141736_ENST00000269571_17_1 SEQ_FROM_3967_3986 0 test.seq -18.10 AGGGAGCAGGGAAGGCCTGA CCAGTCCTGTGCCTGCCGCCT (((..(((((.((((.(((. .))).))).).)))))..))) 15 15 20 0 0 0.147000 3'UTR
hsa_miR_1911_3p ENSG00000141736_ENST00000269571_17_1 SEQ_FROM_807_826 0 test.seq -14.30 GCGCACTGTCTGTGCCGGTG CACCAGGCATTGTGGTCTCC ....((..(..((((((((( )))).))))).)..)).... 12 12 20 0 0 0.037500 CDS
hsa_miR_1911_3p ENSG00000141736_ENST00000269571_17_1 SEQ_FROM_2617_2636 0 test.seq -19.40 CAGGACCTGCTGAACTGGTG CACCAGGCATTGTGGTCTCC ...((((.((....(((((( )))))).....))))))... 12 12 20 0 0 0.235000 CDS
hsa_miR_1911_3p ENSG00000141736_ENST00000269571_17_1 SEQ_FROM_3619_3637 0 test.seq -17.40 GAGGGCCCTCTGCCTGCTG CACCAGGCATTGTGGTCTCC ..((((((..((((((.(( )).))))))..).))))).. 14 14 19 0 0 0.088800 CDS
hsa_miR_1911_5p ENSG00000141736_ENST00000269571_17_1 SEQ_FROM_1901_1925 0 test.seq -13.50 CTGACCAGTGTGTGGCCTGTGCCCA TGAGTACCGCCATGTCTGTTGGG .....(((.(..((((..((((.(( )).)))).))))..))))..... 14 14 25 0 0 0.380000 CDS
hsa_miR_1914_3p ENSG00000141736_ENST00000269571_17_1 SEQ_FROM_90_112 0 test.seq -19.60 GCACCCCGCGCCCCGCGCCCTCC GGAGGGGTCCCGCACTGGGAGG ...(((.(.((...((.(((((( ))))))))...)).).)))... 14 14 23 0 0 0.001650 5'UTR
hsa_miR_1914_3p ENSG00000141736_ENST00000269571_17_1 SEQ_FROM_248_270 0 test.seq -17.80 ACATGAAGCTGCGGCTCCCTGCC GGAGGGGTCCCGCACTGGGAGG ......((.(((((..((((.(( )).))))..)))))))...... 13 13 23 0 0 0.338000 CDS
hsa_miR_1914_3p ENSG00000141736_ENST00000269571_17_1 SEQ_FROM_356_375 0 test.seq -18.60 CCACCAATGCCAGCCTGTCC GGAGGGGTCCCGCACTGGGAGG ((.(((.(((..((((.((( ))).))))...))).)))..)) 15 15 20 0 0 0.007250 CDS
hsa_miR_1914_3p ENSG00000141736_ENST00000269571_17_1 SEQ_FROM_1031_1058 0 test.seq -18.00 TCGGCGCCAGCTGTGTGACTGCCTGTCC GGAGGGGTCCCGCACTGGGAGG ((..(.((((.((((.(...((((.((( ))).)))).)))))))))).)) 19 19 28 0 0 0.253000 CDS
hsa_miR_1914_3p ENSG00000141736_ENST00000269571_17_1 SEQ_FROM_1052_1074 0 test.seq -14.16 CCTGTCCCTACAACTACCTTTCT GGAGGGGTCCCGCACTGGGAGG ((..((((.......(((((((( ))))))))........)))))) 14 14 23 0 0 0.253000 CDS
hsa_miR_1914_3p ENSG00000141736_ENST00000269571_17_1 SEQ_FROM_1557_1582 0 test.seq -14.23 CCTCATCCACCATAACACCCACCTCT GGAGGGGTCCCGCACTGGGAGG ((((..(((.........((.((((( )))))))........))))))) 14 14 26 0 0 0.154000 CDS
hsa_miR_1914_3p ENSG00000141736_ENST00000269571_17_1 SEQ_FROM_1791_1812 0 test.seq -19.80 CCGAGTACTGCAGGGGCTCCCC GGAGGGGTCCCGCACTGGGAGG ........(((.(((((((((( )).)))))))))))........ 13 13 22 0 0 0.257000 CDS
hsa_miR_1914_3p ENSG00000141736_ENST00000269571_17_1 SEQ_FROM_3233_3252 0 test.seq -20.70 TACCCCAGCAGGGCTTCTTC GGAGGGGTCCCGCACTGGGAGG ...(((((..(((((((((( ))))))).)))...)))))... 15 15 20 0 0 0.076200 CDS
hsa_miR_1914_3p ENSG00000141736_ENST00000269571_17_1 SEQ_FROM_3245_3267 0 test.seq -18.40 GCTTCTTCTGTCCAGACCCTGCC GGAGGGGTCCCGCACTGGGAGG .(((((..(((...((((((.(( )).))))))..)))..))))). 16 16 23 0 0 0.076200 CDS
hsa_miR_1914_3p ENSG00000141736_ENST00000269571_17_1 SEQ_FROM_3288_3312 0 test.seq -13.90 CCACCACAGGCACCGCAGCTCATCT GGAGGGGTCCCGCACTGGGAGG ((.((.(((....((..((((.((( ))).))))..))..))))).)) 16 16 25 0 0 0.054900 CDS
hsa_miR_1914_3p ENSG00000141736_ENST00000269571_17_1 SEQ_FROM_3752_3776 0 test.seq -23.30 CACCCCAGGGAGGAGCTGCCCCTCA GGAGGGGTCCCGCACTGGGAGG ...(((((...((.(..(((((((. .))))))))))...)))))... 15 15 25 0 0 0.000707 CDS
hsa_miR_1914_3p ENSG00000141736_ENST00000269571_17_1 SEQ_FROM_3770_3791 0 test.seq -18.54 CCCCTCAGCCCCACCCTCCTCC GGAGGGGTCCCGCACTGGGAGG ((.(((((.......((((((( ))))))).......))))).)) 14 14 22 0 0 0.000707 CDS
hsa_miR_1914_3p ENSG00000141736_ENST00000269571_17_1 SEQ_FROM_3837_3860 0 test.seq -28.40 CCCACCAGAGCGGGGGGCTCCACC GGAGGGGTCCCGCACTGGGAGG ((..((((.(((((..(((((.(( )).)))))))))).))))..)) 18 18 24 0 0 0.138000 CDS
hsa_miR_1914_3p ENSG00000141736_ENST00000269571_17_1 SEQ_FROM_4038_4060 0 test.seq -23.90 CCTGCCATGCCAGGAACCTGTCC GGAGGGGTCCCGCACTGGGAGG (((.((((((..(((.(((.((( ))).)))))).))).))).))) 18 18 23 0 0 0.030600 3'UTR
hsa_miR_1914_3p ENSG00000141736_ENST00000269571_17_1 SEQ_FROM_4324_4342 0 test.seq -17.30 AAACCTAGTACTGCCCCCC GGAGGGGTCCCGCACTGGGAGG ...((((((.(.((((((( )).)))))...).))))))... 14 14 19 0 0 0.174000 3'UTR
hsa_miR_1914_5p ENSG00000141736_ENST00000269571_17_1 SEQ_FROM_1118_1136 0 test.seq -14.90 AAGAGGTGACAGCAGAGGA CCCTGTGCCCGGCCCACTTCTG .(((((((.(.(((.(((. .))).)))...)..))))))). 14 14 19 0 0 0.054900 CDS
hsa_miR_1914_5p ENSG00000141736_ENST00000269571_17_1 SEQ_FROM_2815_2834 0 test.seq -16.50 ATCAAGTGGATGGCGCTGGA CCCTGTGCCCGGCCCACTTCTG ...((((((..(((((.((. .)).)))))....))))))... 13 13 20 0 0 0.338000 CDS
hsa_miR_1914_5p ENSG00000141736_ENST00000269571_17_1 SEQ_FROM_3954_3977 0 test.seq -19.10 CTGATGTGTCCTCAGGGAGCAGGG CCCTGTGCCCGGCCCACTTCTG ..((.(((..((..(((.(((((( )))))).)))))..))).)).. 16 16 24 0 0 0.147000 3'UTR
hsa_miR_1914_5p ENSG00000141736_ENST00000269571_17_1 SEQ_FROM_4118_4138 0 test.seq -18.80 TGGAAGAGGAACAGCACTGGG CCCTGTGCCCGGCCCACTTCTG .(((((.((..(.((((.((( ))).))))..)..)).))))). 15 15 21 0 0 0.057400 3'UTR
hsa_miR_1914_5p ENSG00000141736_ENST00000269571_17_1 SEQ_FROM_4030_4052 0 test.seq -16.30 CAGGGGAACCTGCCATGCCAGGA CCCTGTGCCCGGCCCACTTCTG ((((((.....(((..((((((. .)))).))..)))...)))))) 15 15 23 0 0 0.030600 3'UTR
hsa_miR_1915_3p ENSG00000141736_ENST00000269571_17_1 SEQ_FROM_557_574 0 test.seq -20.00 CCCCAGGAGGCCTGCGGG CCCCAGGGCGACGCGGCGGG ((((.(..(.((((.((( ))))))).)..)...).))) 13 13 18 0 0 0.249000 CDS
hsa_miR_1915_3p ENSG00000141736_ENST00000269571_17_1 SEQ_FROM_1440_1457 0 test.seq -20.00 CCTGCAAGTAATCCGGGG CCCCAGGGCGACGCGGCGGG (((((..((..((((((( )))).)))..))...))))) 14 14 18 0 0 0.099000 CDS
hsa_miR_1915_3p ENSG00000141736_ENST00000269571_17_1 SEQ_FROM_1706_1724 0 test.seq -20.10 CCCGAGGGCACTGCTGGGG CCCCAGGGCGACGCGGCGGG ((((.(.((.((.(((((( )))))))).).).)..)))) 15 15 19 0 0 0.110000 CDS
hsa_miR_1915_3p ENSG00000141736_ENST00000269571_17_1 SEQ_FROM_1715_1732 0 test.seq -18.00 ACTGCTGGGGTCCAGGGC CCCCAGGGCGACGCGGCGGG .((((((.(((((.(((. .))).))))..).)))))). 14 14 18 0 0 0.110000 CDS
hsa_miR_1915_3p ENSG00000141736_ENST00000269571_17_1 SEQ_FROM_3953_3971 0 test.seq -20.10 CCTGATGTGTCCTCAGGGA CCCCAGGGCGACGCGGCGGG ((((.(((((((((.(((. .))).))).)))))).)))) 16 16 19 0 0 0.147000 3'UTR
hsa_miR_1915_3p ENSG00000141736_ENST00000269571_17_1 SEQ_FROM_4015_4035 0 test.seq -19.10 CCCTCCGACCACTTCCAGGGG CCCCAGGGCGACGCGGCGGG (((.(((....(.(((.(((( )))).))).)...))).))) 14 14 21 0 0 0.030600 3'UTR
hsa_miR_1915_3p ENSG00000141736_ENST00000269571_17_1 SEQ_FROM_4210_4232 0 test.seq -16.00 CCCTTTCCTTCCAGATCCTGGGT CCCCAGGGCGACGCGGCGGG (((...((.....(.(((((((. .)))))))).....)).))) 13 13 23 0 0 0.104000 3'UTR
hsa_miR_1915_5p ENSG00000141736_ENST00000269571_17_1 SEQ_FROM_819_845 0 test.seq -20.80 TGCCGGTGGCTGTGCCCGCTGCAAGGG ACCTTGCCTTGCTGCCCGGGCC .(((.(.(((...((.....((((((. .))))))...)).)))).))). 15 15 27 0 0 0.037500 CDS
hsa_miR_1915_5p ENSG00000141736_ENST00000269571_17_1 SEQ_FROM_2308_2327 0 test.seq -15.10 GAGACGGAGCTGAGGAAGGT ACCTTGCCTTGCTGCCCGGGCC ....(((.((.((((((((( ))))).))))...))))).... 14 14 20 0 0 0.261000 CDS
hsa_miR_1915_5p ENSG00000141736_ENST00000269571_17_1 SEQ_FROM_2633_2654 0 test.seq -12.10 GGTGTATGCAGATTGCCAAGGG ACCTTGCCTTGCTGCCCGGGCC .((.(..((((...(.(((((. .))))).)...))))..).)). 13 13 22 0 0 0.302000 CDS
hsa_miR_1915_5p ENSG00000141736_ENST00000269571_17_1 SEQ_FROM_4335_4353 0 test.seq -14.60 TGCCCCCCATGAGGAAGGA ACCTTGCCTTGCTGCCCGGGCC .((((..(((((((((((. .)))).))))).))...)))). 15 15 19 0 0 0.174000 3'UTR
hsa_miR_191_3p ENSG00000141736_ENST00000269571_17_1 SEQ_FROM_136_156 0 test.seq -18.90 GGGGCCGGAGCCGCAGTGAGC GCTGCGCTTGGATTTCGTCCCC .(((.((((((((.((((((( ))).))))))).))))).))). 18 18 21 0 0 0.352000 5'UTR
hsa_miR_191_3p ENSG00000141736_ENST00000269571_17_1 SEQ_FROM_254_273 0 test.seq -12.40 AGCTGCGGCTCCCTGCCAGT GCTGCGCTTGGATTTCGTCCCC ....((((.(((..(((((( )))).))..)))..)))).... 13 13 20 0 0 0.338000 CDS
hsa_miR_191_3p ENSG00000141736_ENST00000269571_17_1 SEQ_FROM_2008_2028 0 test.seq -19.20 CCAGATGAGGAGGGCGCATGC GCTGCGCTTGGATTTCGTCCCC ...(((((((.(((((((.(( )))))))))...)))))))... 16 16 21 0 0 0.119000 CDS
hsa_miR_191_3p ENSG00000141736_ENST00000269571_17_1 SEQ_FROM_2086_2106 0 test.seq -12.60 CCCGCCGAGCAGAGAGCCAGC GCTGCGCTTGGATTTCGTCCCC .....((((....(((((((( )))).))))....))))..... 12 12 21 0 0 0.037500 CDS
hsa_miR_191_3p ENSG00000141736_ENST00000269571_17_1 SEQ_FROM_3826_3850 0 test.seq -15.50 TGGGACCAGGACCCACCAGAGCGGG GCTGCGCTTGGATTTCGTCCCC .(((((..(((.(((..((.((((. .)))).))))).))).))))). 17 17 25 0 0 0.138000 CDS
hsa_miR_191_3p ENSG00000141736_ENST00000269571_17_1 SEQ_FROM_4345_4370 0 test.seq -12.50 GAGGAAGGAACAGCAATGGTGTCAGT GCTGCGCTTGGATTTCGTCCCC ..(((.((((...(...((((.(((( ))))))))..).)))).))).. 16 16 26 0 0 0.174000 3'UTR
hsa_miR_193a_3p ENSG00000141736_ENST00000269571_17_1 SEQ_FROM_255_274 0 test.seq -16.10 GCTGCGGCTCCCTGCCAGTC AACTGGCCTACAAAGTCCCAGT ((((.((((....((((((. .))))))......)))).)))) 14 14 20 0 0 0.338000 CDS
hsa_miR_193a_3p ENSG00000141736_ENST00000269571_17_1 SEQ_FROM_1898_1921 0 test.seq -13.50 AGGCTGACCAGTGTGTGGCCTGTG AACTGGCCTACAAAGTCCCAGT .....(((...((((.((((.((. .)).))))))))..)))..... 13 13 24 0 0 0.380000 CDS
hsa_miR_193a_5p ENSG00000141736_ENST00000269571_17_1 SEQ_FROM_258_277 0 test.seq -17.70 GCGGCTCCCTGCCAGTCCCG TGGGTCTTTGCGGGCGAGATGA .((.((((((((.((.(((( )))).))..))))).))).)). 16 16 20 0 0 0.338000 CDS
hsa_miR_193a_5p ENSG00000141736_ENST00000269571_17_1 SEQ_FROM_614_636 0 test.seq -18.60 GGGTCTTGATCCAGCGGAACCCC TGGGTCTTTGCGGGCGAGATGA ..((((((.(((.(((((((((. .)))).)))))))))))))).. 18 18 23 0 0 0.046900 CDS
hsa_miR_193a_5p ENSG00000141736_ENST00000269571_17_1 SEQ_FROM_696_718 0 test.seq -15.60 GGCTCTCACACTGATAGACACCA TGGGTCTTTGCGGGCGAGATGA ...((((.(.(((..((((.((( )))))))...)))).))))... 15 15 23 0 0 0.302000 CDS
hsa_miR_193a_5p ENSG00000141736_ENST00000269571_17_1 SEQ_FROM_1559_1577 0 test.seq -14.30 TCATCCACCATAACACCCA TGGGTCTTTGCGGGCGAGATGA ((((((.((..((.((((( ))))).))....)).).))))) 15 15 19 0 0 0.154000 CDS
hsa_miR_193a_5p ENSG00000141736_ENST00000269571_17_1 SEQ_FROM_2082_2104 0 test.seq -22.00 CTGCCCCGCCGAGCAGAGAGCCA TGGGTCTTTGCGGGCGAGATGA ......((((..(((((((.((( ))).))))))).))))...... 14 14 23 0 0 0.037500 CDS
hsa_miR_193a_5p ENSG00000141736_ENST00000269571_17_1 SEQ_FROM_2185_2207 0 test.seq -15.20 AAGCGACGGCAGCAGAAGATCCG TGGGTCTTTGCGGGCGAGATGA ......((.(.(((((.(((((( ))))))))))).).))...... 14 14 23 0 0 0.183000 CDS
hsa_miR_193a_5p ENSG00000141736_ENST00000269571_17_1 SEQ_FROM_2605_2625 0 test.seq -13.50 CGCCTGGGCTCCCAGGACCTG TGGGTCTTTGCGGGCGAGATGA .......(((((.(((((((. .))))))).).))))....... 12 12 21 0 0 0.235000 CDS
hsa_miR_193a_5p ENSG00000141736_ENST00000269571_17_1 SEQ_FROM_3649_3670 0 test.seq -17.50 GGTGCCACTCTGGAAAGGCCCA TGGGTCTTTGCGGGCGAGATGA ........((((.((((((((( ))))))))).))))........ 13 13 22 0 0 0.121000 CDS
hsa_miR_193a_5p ENSG00000141736_ENST00000269571_17_1 SEQ_FROM_3762_3782 0 test.seq -15.60 AGGAGCTGCCCCTCAGCCCCA TGGGTCTTTGCGGGCGAGATGA ......((((((..((.(((( )))).))..).)))))...... 12 12 21 0 0 0.000707 CDS
hsa_miR_193a_5p ENSG00000141736_ENST00000269571_17_1 SEQ_FROM_3877_3897 0 test.seq -16.70 ACACCTACGGCAGAGAACCCA TGGGTCTTTGCGGGCGAGATGA ....((.(.(((((((.(((( ))))))))))).)...)).... 14 14 21 0 0 0.389000 CDS
hsa_miR_193a_5p ENSG00000141736_ENST00000269571_17_1 SEQ_FROM_3965_3985 0 test.seq -16.30 TCAGGGAGCAGGGAAGGCCTG TGGGTCTTTGCGGGCGAGATGA (((....((.(.((((((((. .)))))))).)..))....))) 14 14 21 0 0 0.147000 3'UTR
hsa_miR_193a_5p ENSG00000141736_ENST00000269571_17_1 SEQ_FROM_4034_4057 0 test.seq -13.90 GGAACCTGCCATGCCAGGAACCTG TGGGTCTTTGCGGGCGAGATGA ......((((.(((.((((.(((. .))))))).)))))))...... 14 14 24 0 0 0.030600 3'UTR
hsa_miR_193b_3p ENSG00000141736_ENST00000269571_17_1 SEQ_FROM_254_274 0 test.seq -14.50 AGCTGCGGCTCCCTGCCAGTC AACTGGCCCTCAAAGTCCCGCT (((.(.((((....((((((. .))))))......))))).))) 14 14 21 0 0 0.338000 CDS
hsa_miR_193b_3p ENSG00000141736_ENST00000269571_17_1 SEQ_FROM_1739_1760 0 test.seq -12.24 AGTGTGTCAACTGCAGCCAGTT AACTGGCCCTCAAAGTCCCGCT ((((.(.(.......((((((( ))))))).......).).)))) 13 13 22 0 0 0.110000 CDS
hsa_miR_193b_3p ENSG00000141736_ENST00000269571_17_1 SEQ_FROM_3921_3943 0 test.seq -14.80 AGTGTGAACCAGAAGGCCAAGTC AACTGGCCCTCAAAGTCCCGCT ((((.((....((.(((((.((. .))))))).))....)).)))) 15 15 23 0 0 0.147000 CDS 3'UTR
hsa_miR_193b_3p ENSG00000141736_ENST00000269571_17_1 SEQ_FROM_4347_4371 0 test.seq -12.44 GGAAGGAACAGCAATGGTGTCAGTA AACTGGCCCTCAAAGTCCCGCT ((..(((........((.((((((. .))))))))......)))..)) 13 13 25 0 0 0.174000 3'UTR
hsa_miR_193b_5p ENSG00000141736_ENST00000269571_17_1 SEQ_FROM_614_637 0 test.seq -21.60 GGGTCTTGATCCAGCGGAACCCCC CGGGGTTTTGAGGGCGAGATGA ..((((((.(((..(((((((((. .))))))))).))))))))).. 18 18 24 0 0 0.046900 CDS
hsa_miR_193b_5p ENSG00000141736_ENST00000269571_17_1 SEQ_FROM_1153_1172 0 test.seq -12.50 GAGAAGTGCAGCAAGCCCTG CGGGGTTTTGAGGGCGAGATGA ......(((..((((((((( ))))).))))...)))...... 12 12 20 0 0 0.096000 CDS
hsa_miR_193b_5p ENSG00000141736_ENST00000269571_17_1 SEQ_FROM_1330_1352 0 test.seq -12.30 CCGCTCCAGCCAGAGCAGCTCCA CGGGGTTTTGAGGGCGAGATGA .(((((..(((.....((((((. .)))))).....)))))).)). 14 14 23 0 0 0.038600 CDS
hsa_miR_193b_5p ENSG00000141736_ENST00000269571_17_1 SEQ_FROM_1698_1718 0 test.seq -13.90 GCTGTGCGCCCGAGGGCACTG CGGGGTTTTGAGGGCGAGATGA ......(((((.(((((.((( ))).)))))..)))))...... 13 13 21 0 0 0.110000 CDS
hsa_miR_193b_5p ENSG00000141736_ENST00000269571_17_1 SEQ_FROM_3248_3270 0 test.seq -17.90 TCTTCTGTCCAGACCCTGCCCCG CGGGGTTTTGAGGGCGAGATGA ((.(((((((.......(((((( )))))).....)))).))).)) 15 15 23 0 0 0.076200 CDS
hsa_miR_193b_5p ENSG00000141736_ENST00000269571_17_1 SEQ_FROM_3360_3381 0 test.seq -14.60 AGAGGAGGCCCCCAGGTCTCCA CGGGGTTTTGAGGGCGAGATGA .......((((.((((.((((. .)))).)))).))))....... 12 12 22 0 0 0.285000 CDS
hsa_miR_193b_5p ENSG00000141736_ENST00000269571_17_1 SEQ_FROM_3456_3478 0 test.seq -18.20 AAGCCTCCCCACACATGACCCCA CGGGGTTTTGAGGGCGAGATGA ....((((((.((...((((((. .)))))).)).))).))).... 14 14 23 0 0 0.070700 CDS
hsa_miR_193b_5p ENSG00000141736_ENST00000269571_17_1 SEQ_FROM_3658_3678 0 test.seq -15.60 CTGGAAAGGCCCAAGACTCTC CGGGGTTTTGAGGGCGAGATGA .......(.(((((((((((. .))))))))).)).)....... 12 12 21 0 0 0.121000 CDS
hsa_miR_193b_5p ENSG00000141736_ENST00000269571_17_1 SEQ_FROM_4208_4229 0 test.seq -17.10 GGCCCTTTCCTTCCAGATCCTG CGGGGTTTTGAGGGCGAGATGA ....(((.(((((.(((((((( )))))))).))))).))).... 16 16 22 0 0 0.104000 3'UTR
hsa_miR_194_3p ENSG00000141736_ENST00000269571_17_1 SEQ_FROM_141_163 0 test.seq -18.80 CGGAGCCGCAGTGAGCACCATGG CCAGTGGGGCTGCTGTTATCTG ((((...(((((.(((.(((((( ))).))).))))))))..)))) 18 18 23 0 0 0.352000 5'UTR CDS
hsa_miR_194_3p ENSG00000141736_ENST00000269571_17_1 SEQ_FROM_249_269 0 test.seq -19.00 CATGAAGCTGCGGCTCCCTGC CCAGTGGGGCTGCTGTTATCTG .....(((.(((((((((((. .))).)))))))).)))..... 14 14 21 0 0 0.338000 CDS
hsa_miR_194_3p ENSG00000141736_ENST00000269571_17_1 SEQ_FROM_426_448 0 test.seq -20.40 CCAAGTGAGGCAGGTCCCACTGC CCAGTGGGGCTGCTGTTATCTG ........(((((.((((((((. .)))))))))))))........ 13 13 23 0 0 0.014800 CDS
hsa_miR_194_3p ENSG00000141736_ENST00000269571_17_1 SEQ_FROM_818_840 0 test.seq -16.40 GTGCCGGTGGCTGTGCCCGCTGC CCAGTGGGGCTGCTGTTATCTG ......(..((.((.(((((((. .))))))))).))..)...... 12 12 23 0 0 0.037500 CDS
hsa_miR_194_3p ENSG00000141736_ENST00000269571_17_1 SEQ_FROM_1721_1743 0 test.seq -12.90 GGGGTCCAGGGCCCACCCAGTGT CCAGTGGGGCTGCTGTTATCTG .((((..(.(((...((((.((. .)).))))...))).).)))). 14 14 23 0 0 0.110000 CDS
hsa_miR_194_3p ENSG00000141736_ENST00000269571_17_1 SEQ_FROM_2979_3000 0 test.seq -15.90 GCTGCCCCAGCCCCCCATCTGC CCAGTGGGGCTGCTGTTATCTG .......((((.(((((.(((. .))))))))..))))....... 12 12 22 0 0 0.007190 CDS
hsa_miR_194_3p ENSG00000141736_ENST00000269571_17_1 SEQ_FROM_3139_3160 0 test.seq -16.20 TTGGGCCCAGCCAGTCCCTTGG CCAGTGGGGCTGCTGTTATCTG ........(((.(((((((((( )))).)))))))))........ 13 13 22 0 0 0.253000 CDS
hsa_miR_195_3p ENSG00000141736_ENST00000269571_17_1 SEQ_FROM_4347_4366 0 test.seq -12.00 GGAAGGAACAGCAATGGTGT CCAATATTGGCTGTGCTGCTCC (((.((.(((((((((.((. .)).)))).))))).))..))) 16 16 20 0 0 0.174000 3'UTR
hsa_miR_196a_5p ENSG00000141736_ENST00000269571_17_1 SEQ_FROM_328_350 0 test.seq -12.50 CAGGGAAACCTGGAACTCACCTA TAGGTAGTTTCATGTTGTTGGG .......((.(((((((.((((( )))))))))))).))....... 14 14 23 0 0 0.007250 CDS
hsa_miR_196a_5p ENSG00000141736_ENST00000269571_17_1 SEQ_FROM_678_700 0 test.seq -12.70 CCACAAGAACAACCAGCTGGCTC TAGGTAGTTTCATGTTGTTGGG ((.(((.((((...(((((.((. .)).)))))...)))).))))) 16 16 23 0 0 0.067600 CDS
hsa_miR_196a_5p ENSG00000141736_ENST00000269571_17_1 SEQ_FROM_898_918 0 test.seq -18.00 CCCAAGCACTCTGACTGCCTG TAGGTAGTTTCATGTTGTTGGG (((((..((...((((((((( )))))))))....))..))))) 16 16 21 0 0 0.064600 CDS
hsa_miR_196a_5p ENSG00000141736_ENST00000269571_17_1 SEQ_FROM_907_927 0 test.seq -14.00 TCTGACTGCCTGGCCTGCCTC TAGGTAGTTTCATGTTGTTGGG ((..((.((.(((.((((((. .))))))..))).)).))..)) 15 15 21 0 0 0.064600 CDS
hsa_miR_196a_5p ENSG00000141736_ENST00000269571_17_1 SEQ_FROM_1036_1055 0 test.seq -19.10 GCCAGCTGTGTGACTGCCTG TAGGTAGTTTCATGTTGTTGGG .(((((.(((.((((((((( ))))))))).)))...))))). 17 17 20 0 0 0.253000 CDS
hsa_miR_196a_5p ENSG00000141736_ENST00000269571_17_1 SEQ_FROM_2038_2060 0 test.seq -13.90 CCCATCAACTGCACCCACTCCTG TAGGTAGTTTCATGTTGTTGGG ((((.((((.......((((((( )))).))).....)))).)))) 15 15 23 0 0 0.119000 CDS
hsa_miR_196a_5p ENSG00000141736_ENST00000269571_17_1 SEQ_FROM_2647_2667 0 test.seq -19.90 GCCAAGGGGATGAGCTACCTG TAGGTAGTTTCATGTTGTTGGG .((((.((.(((((((((((( ))))))).))))).)).)))). 18 18 21 0 0 0.302000 CDS
hsa_miR_196b_5p ENSG00000141736_ENST00000269571_17_1 SEQ_FROM_336_354 0 test.seq -12.00 CCTGGAACTCACCTACCTG TAGGTAGTTTCCTGTTGTTGGG ((..((((....((((((( )))))))......))).)..)) 13 13 19 0 0 0.007250 CDS
hsa_miR_196b_5p ENSG00000141736_ENST00000269571_17_1 SEQ_FROM_678_700 0 test.seq -12.70 CCACAAGAACAACCAGCTGGCTC TAGGTAGTTTCCTGTTGTTGGG ((.(((.((((...(((((.((. .)).)))))...)))).))))) 16 16 23 0 0 0.067600 CDS
hsa_miR_196b_5p ENSG00000141736_ENST00000269571_17_1 SEQ_FROM_898_918 0 test.seq -18.00 CCCAAGCACTCTGACTGCCTG TAGGTAGTTTCCTGTTGTTGGG (((((..((...((((((((( )))))))))....))..))))) 16 16 21 0 0 0.064600 CDS
hsa_miR_196b_5p ENSG00000141736_ENST00000269571_17_1 SEQ_FROM_907_927 0 test.seq -13.80 TCTGACTGCCTGGCCTGCCTC TAGGTAGTTTCCTGTTGTTGGG ((..((.((..((.((((((. .))))))...)).)).))..)) 14 14 21 0 0 0.064600 CDS
hsa_miR_196b_5p ENSG00000141736_ENST00000269571_17_1 SEQ_FROM_1036_1055 0 test.seq -16.40 GCCAGCTGTGTGACTGCCTG TAGGTAGTTTCCTGTTGTTGGG .(((((.....((((((((( ))))))))).......))))). 14 14 20 0 0 0.253000 CDS
hsa_miR_196b_5p ENSG00000141736_ENST00000269571_17_1 SEQ_FROM_2038_2060 0 test.seq -13.90 CCCATCAACTGCACCCACTCCTG TAGGTAGTTTCCTGTTGTTGGG ((((.((((.......((((((( )))).))).....)))).)))) 15 15 23 0 0 0.119000 CDS
hsa_miR_196b_5p ENSG00000141736_ENST00000269571_17_1 SEQ_FROM_2644_2667 0 test.seq -17.90 ATTGCCAAGGGGATGAGCTACCTG TAGGTAGTTTCCTGTTGTTGGG .....(((.((((..((((((((( ))))))))))))).)))..... 16 16 24 0 0 0.302000 CDS
hsa_miR_196b_5p ENSG00000141736_ENST00000269571_17_1 SEQ_FROM_3549_3571 0 test.seq -14.50 CCTGACCTGCAGCCCCCAGCCTG TAGGTAGTTTCCTGTTGTTGGG ((..((..((((....(.((((( ))))).)....)))).))..)) 14 14 23 0 0 0.026100 CDS
hsa_miR_196b_5p ENSG00000141736_ENST00000269571_17_1 SEQ_FROM_4038_4062 0 test.seq -18.00 CCTGCCATGCCAGGAACCTGTCCTA TAGGTAGTTTCCTGTTGTTGGG (((..((...((((((.(((.(((( ))))))).)))))).))..))) 18 18 25 0 0 0.030600 3'UTR
hsa_miR_1972 ENSG00000141736_ENST00000269571_17_1 SEQ_FROM_900_924 0 test.seq -28.80 CAAGCACTCTGACTGCCTGGCCTGC TCAGGCCAGGCACAGTGGCTCA ..(((.(.(((..(((((((((((. .)))))))))))))).)))).. 18 18 25 0 0 0.064600 CDS
hsa_miR_1972 ENSG00000141736_ENST00000269571_17_1 SEQ_FROM_1033_1056 0 test.seq -22.10 GGCGCCAGCTGTGTGACTGCCTGT TCAGGCCAGGCACAGTGGCTCA ...((((.((((((..(((((((. .)))).)))))))))))))... 17 17 24 0 0 0.253000 CDS
hsa_miR_1972 ENSG00000141736_ENST00000269571_17_1 SEQ_FROM_1902_1920 0 test.seq -23.90 TGACCAGTGTGTGGCCTGT TCAGGCCAGGCACAGTGGCTCA ((((((((((.(((((((. .))))))).))))..))).))) 17 17 19 0 0 0.380000 CDS
hsa_miR_1972 ENSG00000141736_ENST00000269571_17_1 SEQ_FROM_2809_2833 0 test.seq -16.60 GTGCCCATCAAGTGGATGGCGCTGG TCAGGCCAGGCACAGTGGCTCA ....((((...(((..((((.(((( ))))))))..))).)))).... 15 15 25 0 0 0.338000 CDS
hsa_miR_1972 ENSG00000141736_ENST00000269571_17_1 SEQ_FROM_3551_3572 0 test.seq -17.00 TGACCTGCAGCCCCCAGCCTGA TCAGGCCAGGCACAGTGGCTCA (((.(..(.(((....(((((( ))))))..)))...)..).))) 14 14 22 0 0 0.026100 CDS
hsa_miR_1972 ENSG00000141736_ENST00000269571_17_1 SEQ_FROM_3969_3986 0 test.seq -15.50 GGAGCAGGGAAGGCCTGA TCAGGCCAGGCACAGTGGCTCA .((((..((..((((((. .))))))...).)....)))). 12 12 18 0 0 0.147000 3'UTR
hsa_miR_1973 ENSG00000141736_ENST00000269571_17_1 SEQ_FROM_829_845 0 test.seq -13.70 TGTGCCCGCTGCAAGGG ACCGTGCAAAGGTAGCATA (((((((..((((.((. .)).))))..))..))))) 13 13 17 0 0 0.037500 CDS
hsa_miR_1976 ENSG00000141736_ENST00000269571_17_1 SEQ_FROM_136_156 0 test.seq -15.60 GGGGCCGGAGCCGCAGTGAGC CCTCCTGCCCTCCTTGCTGT ..(((.((((..((((.(((. .))))))).))))..))).. 14 14 21 0 0 0.352000 5'UTR
hsa_miR_1976 ENSG00000141736_ENST00000269571_17_1 SEQ_FROM_112_132 0 test.seq -16.60 CCAGCCGGGTCCAGCCGGAGC CCTCCTGCCCTCCTTGCTGT .((((.(((....((.((((. .)))).))...))).)))). 13 13 21 0 0 0.001650 5'UTR
hsa_miR_1976 ENSG00000141736_ENST00000269571_17_1 SEQ_FROM_2817_2836 0 test.seq -14.30 CAAGTGGATGGCGCTGGAGT CCTCCTGCCCTCCTTGCTGT ..((((((.((.((.((((. .)))).)))))))..))).. 14 14 20 0 0 0.338000 CDS
hsa_miR_197_3p ENSG00000141736_ENST00000269571_17_1 SEQ_FROM_2306_2330 0 test.seq -15.20 AAGAGACGGAGCTGAGGAAGGTGAA TTCACCACCTTCTCCACCCAGC .......((((..((((..(((((( )))))).))))))))....... 14 14 25 0 0 0.261000 CDS
hsa_miR_197_5p ENSG00000141736_ENST00000269571_17_1 SEQ_FROM_336_358 0 test.seq -19.00 CCTGGAACTCACCTACCTGCCCA CGGGTAGAGAGGGCAGTGGGAGG (((...(((..(((..((((((. .))))))..)))..)))...))) 15 15 23 0 0 0.007250 CDS
hsa_miR_197_5p ENSG00000141736_ENST00000269571_17_1 SEQ_FROM_905_927 0 test.seq -27.00 ACTCTGACTGCCTGGCCTGCCTC CGGGTAGAGAGGGCAGTGGGAGG .((((.(((((((...((((((. .))))))...))))))).)))). 17 17 23 0 0 0.064600 CDS
hsa_miR_197_5p ENSG00000141736_ENST00000269571_17_1 SEQ_FROM_1034_1055 0 test.seq -18.20 GCGCCAGCTGTGTGACTGCCTG CGGGTAGAGAGGGCAGTGGGAGG ...((.(((((.(..((((((( )))))))...).))))).))... 15 15 22 0 0 0.253000 CDS
hsa_miR_197_5p ENSG00000141736_ENST00000269571_17_1 SEQ_FROM_1046_1071 0 test.seq -17.60 TGACTGCCTGTCCCTACAACTACCTT CGGGTAGAGAGGGCAGTGGGAGG ...((..(((.((((....((((((. .))))))..)))))))..))... 15 15 26 0 0 0.253000 CDS
hsa_miR_197_5p ENSG00000141736_ENST00000269571_17_1 SEQ_FROM_1085_1107 0 test.seq -27.40 GATCCTGCACCCTCGTCTGCCCC CGGGTAGAGAGGGCAGTGGGAGG ..(((..(.(((((.(((((((. .))))))))))))..)..))).. 16 16 23 0 0 0.054900 CDS
hsa_miR_197_5p ENSG00000141736_ENST00000269571_17_1 SEQ_FROM_1901_1925 0 test.seq -17.40 CTGACCAGTGTGTGGCCTGTGCCCA CGGGTAGAGAGGGCAGTGGGAGG .(..(((.(((.(...((.(((((. .))))).)).).))).)))..). 15 15 25 0 0 0.380000 CDS
hsa_miR_197_5p ENSG00000141736_ENST00000269571_17_1 SEQ_FROM_1688_1709 0 test.seq -21.20 CCTGCCACCAGCTGTGCGCCCG CGGGTAGAGAGGGCAGTGGGAGG (((.((((..(((.(.(((((( ))))).)..).))).)))).))) 17 17 22 0 0 0.110000 CDS
hsa_miR_197_5p ENSG00000141736_ENST00000269571_17_1 SEQ_FROM_2017_2040 0 test.seq -17.20 GAGGGCGCATGCCAGCCTTGCCCC CGGGTAGAGAGGGCAGTGGGAGG .....(((.((((..(.((((((. .)))))).)..)))))))..... 14 14 24 0 0 0.119000 CDS
hsa_miR_197_5p ENSG00000141736_ENST00000269571_17_1 SEQ_FROM_2980_3004 0 test.seq -20.20 CTGCCCCAGCCCCCCATCTGCACCA CGGGTAGAGAGGGCAGTGGGAGG ((..((((((((....(((((.((. .)))))))..))))..)))).)) 17 17 25 0 0 0.007190 CDS
hsa_miR_197_5p ENSG00000141736_ENST00000269571_17_1 SEQ_FROM_3245_3269 0 test.seq -22.50 GCTTCTTCTGTCCAGACCCTGCCCC CGGGTAGAGAGGGCAGTGGGAGG .(((((.((((((...(.((((((. .)))))).).)))))).))))). 18 18 25 0 0 0.076200 CDS
hsa_miR_197_5p ENSG00000141736_ENST00000269571_17_1 SEQ_FROM_3549_3571 0 test.seq -21.80 CCTGACCTGCAGCCCCCAGCCTG CGGGTAGAGAGGGCAGTGGGAGG (((..((..(.((((((.((((( ))))).).).)))).)..))))) 17 17 23 0 0 0.026100 CDS
hsa_miR_197_5p ENSG00000141736_ENST00000269571_17_1 SEQ_FROM_3621_3641 0 test.seq -29.20 GGGCCCTCTGCCTGCTGCCCG CGGGTAGAGAGGGCAGTGGGAGG ...(((.((((((.((((((( )))))))...)))))).)))... 16 16 21 0 0 0.088800 CDS
hsa_miR_197_5p ENSG00000141736_ENST00000269571_17_1 SEQ_FROM_3760_3781 0 test.seq -24.10 GGAGGAGCTGCCCCTCAGCCCC CGGGTAGAGAGGGCAGTGGGAGG ......((((((((((.((((. .)))).))).)))))))...... 14 14 22 0 0 0.000707 CDS
hsa_miR_198 ENSG00000141736_ENST00000269571_17_1 SEQ_FROM_901_921 0 test.seq -12.70 AAGCACTCTGACTGCCTGGCC GGTCCAGAGGGGAGATAGGTTC .(((..(((..((..(((((( )).)))).))..)))...))). 14 14 21 0 0 0.064600 CDS
hsa_miR_198 ENSG00000141736_ENST00000269571_17_1 SEQ_FROM_844_862 0 test.seq -16.90 GGGCCACTGCCCACTGACT GGTCCAGAGGGGAGATAGGTTC (((((.((.(((.(((((( ))).))).))).))...))))) 16 16 19 0 0 0.037500 CDS
hsa_miR_198 ENSG00000141736_ENST00000269571_17_1 SEQ_FROM_2980_3003 0 test.seq -18.50 CTGCCCCAGCCCCCCATCTGCACC GGTCCAGAGGGGAGATAGGTTC ..(((....(.((((.((((.((( ))).)))))))).)...))).. 15 15 24 0 0 0.007190 CDS
hsa_miR_198 ENSG00000141736_ENST00000269571_17_1 SEQ_FROM_3511_3531 0 test.seq -22.30 GTACCCCTGCCCTCTGAGACT GGTCCAGAGGGGAGATAGGTTC ..(((.((.(((((((.(((( ))))))))))).))...))).. 16 16 21 0 0 0.246000 CDS
hsa_miR_198 ENSG00000141736_ENST00000269571_17_1 SEQ_FROM_3979_4000 0 test.seq -18.10 AGGCCTGACTTCTGCTGGCATC GGTCCAGAGGGGAGATAGGTTC .((((((.(((((.((((.((( )))))))..))))).)))))). 18 18 22 0 0 0.347000 3'UTR
hsa_miR_199a_3p ENSG00000141736_ENST00000269571_17_1 SEQ_FROM_1034_1056 0 test.seq -20.30 GCGCCAGCTGTGTGACTGCCTGT ACAGTAGTCTGCACATTGGTTA ..(((((.(((((((((((.((( ))))))))).)))))))))).. 19 19 23 0 0 0.253000 CDS
hsa_miR_199a_3p ENSG00000141736_ENST00000269571_17_1 SEQ_FROM_844_867 0 test.seq -16.40 GGGCCACTGCCCACTGACTGCTGC ACAGTAGTCTGCACATTGGTTA .(((((.((..((..((((((((. .))))))))))..)).))))). 17 17 24 0 0 0.037500 CDS
hsa_miR_199a_3p ENSG00000141736_ENST00000269571_17_1 SEQ_FROM_1704_1722 0 test.seq -18.40 CGCCCGAGGGCACTGCTGG ACAGTAGTCTGCACATTGGTTA ...((((..(((((((((. .)))))))..))...))))... 13 13 19 0 0 0.110000 CDS
hsa_miR_199a_5p ENSG00000141736_ENST00000269571_17_1 SEQ_FROM_2814_2834 0 test.seq -14.10 CATCAAGTGGATGGCGCTGGA CCCAGTGTTCAGACTACCTGTTC ...((.((((.(((((((((. .)))))).)))..)))).))... 15 15 21 0 0 0.338000 CDS
hsa_miR_199b_3p ENSG00000141736_ENST00000269571_17_1 SEQ_FROM_1034_1056 0 test.seq -20.30 GCGCCAGCTGTGTGACTGCCTGT ACAGTAGTCTGCACATTGGTTA ..(((((.(((((((((((.((( ))))))))).)))))))))).. 19 19 23 0 0 0.253000 CDS
hsa_miR_199b_3p ENSG00000141736_ENST00000269571_17_1 SEQ_FROM_844_867 0 test.seq -16.40 GGGCCACTGCCCACTGACTGCTGC ACAGTAGTCTGCACATTGGTTA .(((((.((..((..((((((((. .))))))))))..)).))))). 17 17 24 0 0 0.037500 CDS
hsa_miR_199b_3p ENSG00000141736_ENST00000269571_17_1 SEQ_FROM_1704_1722 0 test.seq -18.40 CGCCCGAGGGCACTGCTGG ACAGTAGTCTGCACATTGGTTA ...((((..(((((((((. .)))))))..))...))))... 13 13 19 0 0 0.110000 CDS
hsa_miR_19b_1_5p ENSG00000141736_ENST00000269571_17_1 SEQ_FROM_1095_1117 0 test.seq -13.30 CCTCGTCTGCCCCCTGCACAACC AGTTTTGCAGGTTTGCATCCAGC .((.(..(((..((((((.(((. .))).))))))...)))..))). 15 15 23 0 0 0.054900 CDS
hsa_miR_19b_1_5p ENSG00000141736_ENST00000269571_17_1 SEQ_FROM_1451_1474 0 test.seq -12.60 TCCGGGGACGAATTCTGCACAATG AGTTTTGCAGGTTTGCATCCAGC ...(((..(((((.(((((.(((. .))).))))))))))..)))... 16 16 24 0 0 0.099000 CDS
hsa_miR_19b_1_5p ENSG00000141736_ENST00000269571_17_1 SEQ_FROM_1852_1873 0 test.seq -13.60 CCTGAGTGTCAGCCCCAGAATG AGTTTTGCAGGTTTGCATCCAGC .(((..(((.((((.((((((. .))))))..)))).)))..))). 16 16 22 0 0 0.052600 CDS
hsa_miR_19b_1_5p ENSG00000141736_ENST00000269571_17_1 SEQ_FROM_3225_3247 0 test.seq -12.20 GTATCTGGTACCCCAGCAGGGCT AGTTTTGCAGGTTTGCATCCAGC .......(((..((.(((((((( )))))))).))..)))....... 13 13 23 0 0 0.076200 CDS
hsa_miR_19b_1_5p ENSG00000141736_ENST00000269571_17_1 SEQ_FROM_3568_3592 0 test.seq -14.20 CCTGAATATGTGAACCAGCCAGATG AGTTTTGCAGGTTTGCATCCAGC .(((...(((..((((.((.((((. .)))).)).))))..))).))). 16 16 25 0 0 0.024500 CDS
hsa_miR_19b_1_5p ENSG00000141736_ENST00000269571_17_1 SEQ_FROM_3657_3675 0 test.seq -15.60 TCTGGAAAGGCCCAAGACT AGTTTTGCAGGTTTGCATCCAGC .(((((.(((((((((((( )))))))..)))))...))))). 17 17 19 0 0 0.121000 CDS
hsa_miR_19b_1_5p ENSG00000141736_ENST00000269571_17_1 SEQ_FROM_3824_3848 0 test.seq -14.00 ACTGGGACCAGGACCCACCAGAGCG AGTTTTGCAGGTTTGCATCCAGC .(((((....(((((...((((((. .))))))..)))))...))))). 16 16 25 0 0 0.138000 CDS
hsa_miR_19b_2_5p ENSG00000141736_ENST00000269571_17_1 SEQ_FROM_228_250 0 test.seq -12.70 CCAAGTGTGCACCGGCACAGACA AGTTTTGCAGGTTTGCATTTCA ..(((((((.(((.(((.((((. .))))))).))).))))))).. 17 17 23 0 0 0.228000 CDS
hsa_miR_19b_2_5p ENSG00000141736_ENST00000269571_17_1 SEQ_FROM_1097_1117 0 test.seq -13.00 TCGTCTGCCCCCTGCACAACC AGTTTTGCAGGTTTGCATTTCA .....(((..((((((.(((. .))).))))))...)))..... 12 12 21 0 0 0.054900 CDS
hsa_miR_19b_2_5p ENSG00000141736_ENST00000269571_17_1 SEQ_FROM_1479_1502 0 test.seq -13.20 CTACTCGCTGACCCTGCAAGGGCT AGTTTTGCAGGTTTGCATTTCA ......((.((((.(((((((.(( ))))))))))))).))...... 15 15 24 0 0 0.361000 CDS
hsa_miR_19b_2_5p ENSG00000141736_ENST00000269571_17_1 SEQ_FROM_2611_2632 0 test.seq -19.50 GGCTCCCAGGACCTGCTGAACT AGTTTTGCAGGTTTGCATTTCA .........(((((((.((((( ))))).)))))))......... 12 12 22 0 0 0.235000 CDS
hsa_miR_19b_2_5p ENSG00000141736_ENST00000269571_17_1 SEQ_FROM_2652_2674 0 test.seq -15.00 GGGGATGAGCTACCTGGAGGATG AGTTTTGCAGGTTTGCATTTCA .(..(((....(((((.(((((. .))))).)))))...)))..). 14 14 23 0 0 0.302000 CDS
hsa_miR_19b_2_5p ENSG00000141736_ENST00000269571_17_1 SEQ_FROM_3226_3247 0 test.seq -12.20 TATCTGGTACCCCAGCAGGGCT AGTTTTGCAGGTTTGCATTTCA ......(((..((.(((((((( )))))))).))..)))...... 13 13 22 0 0 0.076200 CDS
hsa_miR_19b_2_5p ENSG00000141736_ENST00000269571_17_1 SEQ_FROM_3570_3592 0 test.seq -15.40 TGAATATGTGAACCAGCCAGATG AGTTTTGCAGGTTTGCATTTCA ((((.(((..((((.((.((((. .)))).)).))))..))))))) 17 17 23 0 0 0.024500 CDS
hsa_miR_1_5p ENSG00000141736_ENST00000269571_17_1 SEQ_FROM_1802_1823 0 test.seq -19.40 AGGGGCTCCCCAGGGAGTATGT ACATACTTCTTTATATGCCCAT ..((((.....((((((((((( ))))))))))).....)))).. 15 15 22 0 0 0.257000 CDS
hsa_miR_200a_3p ENSG00000141736_ENST00000269571_17_1 SEQ_FROM_1820_1841 0 test.seq -15.50 ATGTGAATGCCAGGCACTGTTT TAACACTGTCTGGTAACGATGT .......(((((((((.((((. .)))).)))))))))....... 13 13 22 0 0 0.257000 CDS
hsa_miR_200a_3p ENSG00000141736_ENST00000269571_17_1 SEQ_FROM_3573_3595 0 test.seq -13.50 ATATGTGAACCAGCCAGATGTTC TAACACTGTCTGGTAACGATGT ((((((..(((((.(((.((((. .))))))).))))).)).)))) 18 18 23 0 0 0.024500 CDS
hsa_miR_200a_5p ENSG00000141736_ENST00000269571_17_1 SEQ_FROM_1106_1125 0 test.seq -12.90 CCCTGCACAACCAAGAGGTG CATCTTACCGGACAGTGCTGGA .((.((((..((..(((((( ))))))...))...)))).)). 14 14 20 0 0 0.054900 CDS
hsa_miR_200a_5p ENSG00000141736_ENST00000269571_17_1 SEQ_FROM_2310_2328 0 test.seq -13.30 GACGGAGCTGAGGAAGGTG CATCTTACCGGACAGTGCTGGA ..(((.((((.(((((((( )))))).))...)))).))).. 15 15 19 0 0 0.261000 CDS
hsa_miR_200a_5p ENSG00000141736_ENST00000269571_17_1 SEQ_FROM_2639_2658 0 test.seq -12.80 TGCAGATTGCCAAGGGGATG CATCTTACCGGACAGTGCTGGA (.(((((((((...(((((( ))))))...)).)))).))).) 16 16 20 0 0 0.302000 CDS
hsa_miR_200a_5p ENSG00000141736_ENST00000269571_17_1 SEQ_FROM_2656_2674 0 test.seq -12.40 ATGAGCTACCTGGAGGATG CATCTTACCGGACAGTGCTGGA .(.(((...(((((((((( )))))).)))).....))).). 14 14 19 0 0 0.302000 CDS
hsa_miR_200b_3p ENSG00000141736_ENST00000269571_17_1 SEQ_FROM_1820_1841 0 test.seq -16.40 ATGTGAATGCCAGGCACTGTTT TAATACTGCCTGGTAATGATGA ..((.(.(((((((((.((((. .)))).))))))))).).)).. 16 16 22 0 0 0.257000 CDS
hsa_miR_200b_3p ENSG00000141736_ENST00000269571_17_1 SEQ_FROM_3573_3595 0 test.seq -12.20 ATATGTGAACCAGCCAGATGTTC TAATACTGCCTGGTAATGATGA ........(((((.(((.((((. .))))))).)))))........ 12 12 23 0 0 0.024500 CDS
hsa_miR_200b_5p ENSG00000141736_ENST00000269571_17_1 SEQ_FROM_1115_1138 0 test.seq -13.40 ACCAAGAGGTGACAGCAGAGGATG CATCTTACTGGGCAGCATTGGA .((((..(.((.(..((((((((( )))))).))).))).).)))). 17 17 24 0 0 0.054900 CDS
hsa_miR_202_3p ENSG00000141736_ENST00000269571_17_1 SEQ_FROM_287_307 0 test.seq -17.40 TGGACATGCTCCGCCACCTCT AGAGGTATAGGGCATGGGAA ....(((((.((...(((((( ))))))...))))))).... 13 13 21 0 0 0.204000 CDS
hsa_miR_202_3p ENSG00000141736_ENST00000269571_17_1 SEQ_FROM_906_928 0 test.seq -16.50 CTCTGACTGCCTGGCCTGCCTCC AGAGGTATAGGGCATGGGAA .(((.(.(((((....((((((. .))))))..)))))).))). 15 15 23 0 0 0.064600 CDS
hsa_miR_202_3p ENSG00000141736_ENST00000269571_17_1 SEQ_FROM_3234_3250 0 test.seq -13.70 ACCCCAGCAGGGCTTCT AGAGGTATAGGGCATGGGAA ..((((((...(((((( )))))).....)).)))).. 12 12 17 0 0 0.076200 CDS
hsa_miR_202_3p ENSG00000141736_ENST00000269571_17_1 SEQ_FROM_3616_3636 0 test.seq -15.40 CGAGAGGGCCCTCTGCCTGCT AGAGGTATAGGGCATGGGAA .......(((((.(((((.(( ))))))).)))))....... 12 12 21 0 0 0.088800 CDS
hsa_miR_202_5p ENSG00000141736_ENST00000269571_17_1 SEQ_FROM_1116_1137 0 test.seq -15.10 CCAAGAGGTGACAGCAGAGGAT TTCCTATGCATATACTTCTTTG ..((((((((...(((.((((. .)))).)))...)))))))).. 15 15 22 0 0 0.054900 CDS
hsa_miR_203a_3p ENSG00000141736_ENST00000269571_17_1 SEQ_FROM_1268_1291 0 test.seq -13.40 TCTTTGGGAGCCTGGCATTTCTGC GTGAAATGTTTAGGACCACTAG ....(((...(((((((((((.(( )))))))).))))).))).... 16 16 24 0 0 0.333000 CDS
hsa_miR_203a_5p ENSG00000141736_ENST00000269571_17_1 SEQ_FROM_826_851 0 test.seq -23.00 GGCTGTGCCCGCTGCAAGGGGCCACT AGTGGTTCTTAACAGTTCAACAGTT ((((((....((((..(((((((((( ))))))))))..))))...)))))) 20 20 26 0 0 0.037500 CDS
hsa_miR_203b_5p ENSG00000141736_ENST00000269571_17_1 SEQ_FROM_1150_1172 0 test.seq -12.10 TGTGAGAAGTGCAGCAAGCCCTG TAGTGGTCCTAAACATTTCACA (((((((.((..((...(((((( ))).))).))..)).))))))) 17 17 23 0 0 0.096000 CDS
hsa_miR_203b_5p ENSG00000141736_ENST00000269571_17_1 SEQ_FROM_817_839 0 test.seq -12.10 TGTGCCGGTGGCTGTGCCCGCTG TAGTGGTCCTAAACATTTCACA ((((..((((..((.(.(((((( )))))).).))..)))).)))) 17 17 23 0 0 0.037500 CDS
hsa_miR_204_3p ENSG00000141736_ENST00000269571_17_1 SEQ_FROM_97_116 0 test.seq -27.50 GCGCCCCGCGCCCTCCCAGC GCTGGGAAGGCAAAGGGACGT (((.(((..(((.((((((( ))))))).)))...))).))) 16 16 20 0 0 0.001650 5'UTR
hsa_miR_204_3p ENSG00000141736_ENST00000269571_17_1 SEQ_FROM_104_126 0 test.seq -23.20 GCGCCCTCCCAGCCGGGTCCAGC GCTGGGAAGGCAAAGGGACGT (((((((....(((...(((((( ))))))..)))..)))).))) 16 16 23 0 0 0.001650 5'UTR
hsa_miR_204_3p ENSG00000141736_ENST00000269571_17_1 SEQ_FROM_362_382 0 test.seq -15.60 ATGCCAGCCTGTCCTTCCTGC GCTGGGAAGGCAAAGGGACGT (((((....((.((((((((( )).)))))))))...)).))) 16 16 21 0 0 0.007250 CDS
hsa_miR_204_3p ENSG00000141736_ENST00000269571_17_1 SEQ_FROM_1722_1741 0 test.seq -22.00 GGGTCCAGGGCCCACCCAGT GCTGGGAAGGCAAAGGGACGT (.((((...(((..(((((( ))))))..)))....)))).) 14 14 20 0 0 0.110000 CDS
hsa_miR_204_3p ENSG00000141736_ENST00000269571_17_1 SEQ_FROM_3458_3480 0 test.seq -15.87 GCCTCCCCACACATGACCCCAGC GCTGGGAAGGCAAAGGGACGT ((.((((..........(((((( ))))))........)))).)) 12 12 23 0 0 0.070700 CDS
hsa_miR_204_3p ENSG00000141736_ENST00000269571_17_1 SEQ_FROM_3470_3490 0 test.seq -17.10 ATGACCCCAGCCCTCTACAGC GCTGGGAAGGCAAAGGGACGT (((.(((..(((.(((.(((( ))))))).)))...))).))) 16 16 21 0 0 0.070700 CDS
hsa_miR_204_3p ENSG00000141736_ENST00000269571_17_1 SEQ_FROM_4012_4033 0 test.seq -13.00 GGGCCCTCCGACCACTTCCAGG GCTGGGAAGGCAAAGGGACGT (.(((((..(.((..((((((. .)))))).)))..)))).).) 15 15 22 0 0 0.030600 3'UTR
hsa_miR_204_3p ENSG00000141736_ENST00000269571_17_1 SEQ_FROM_3948_3969 0 test.seq -13.80 GAAGCCCTGATGTGTCCTCAGG GCTGGGAAGGCAAAGGGACGT ....((((..(((.(.(((((. .))))).).))).)))).... 13 13 22 0 0 0.147000 3'UTR
hsa_miR_204_3p ENSG00000141736_ENST00000269571_17_1 SEQ_FROM_4206_4224 0 test.seq -17.90 TTGGCCCTTTCCTTCCAGA GCTGGGAAGGCAAAGGGACGT .((.((((((((((((((. .)).)))))).)))))).)). 16 16 19 0 0 0.104000 3'UTR
hsa_miR_204_5p ENSG00000141736_ENST00000269571_17_1 SEQ_FROM_759_778 0 test.seq -12.46 GGGCTCCCGCTGCTGGGGAG TTCCCTTTGTCATCCTATGCCT ((((.......((.(((((( ))))))..))........)))) 12 12 20 0 0 0.257000 CDS
hsa_miR_204_5p ENSG00000141736_ENST00000269571_17_1 SEQ_FROM_1798_1818 0 test.seq -12.32 CTGCAGGGGCTCCCCAGGGAG TTCCCTTTGTCATCCTATGCCT ..(((.(((......(((((( )))))).......))).))).. 12 12 21 0 0 0.257000 CDS
hsa_miR_204_5p ENSG00000141736_ENST00000269571_17_1 SEQ_FROM_2306_2330 0 test.seq -12.60 AAGAGACGGAGCTGAGGAAGGTGAA TTCCCTTTGTCATCCTATGCCT .......(((..(((.(((((.((( )))))))).))))))....... 14 14 25 0 0 0.261000 CDS
hsa_miR_204_5p ENSG00000141736_ENST00000269571_17_1 SEQ_FROM_2638_2657 0 test.seq -14.40 ATGCAGATTGCCAAGGGGAT TTCCCTTTGTCATCCTATGCCT ..(((...((.((((((((. .)))))))).)).....))).. 13 13 20 0 0 0.302000 CDS
hsa_miR_2052 ENSG00000141736_ENST00000269571_17_1 SEQ_FROM_1713_1733 0 test.seq -13.10 GCACTGCTGGGGTCCAGGGCC TGTTTTGATAACAGTAATGT (((.(((((..(((.(((((. .))))))))..))))).))) 16 16 21 0 0 0.110000 CDS
hsa_miR_2052 ENSG00000141736_ENST00000269571_17_1 SEQ_FROM_3819_3838 0 test.seq -12.60 CTATTACTGGGACCAGGACC TGTTTTGATAACAGTAATGT .((((((((..(.((((((. .)))))).)..)))))))). 15 15 20 0 0 0.138000 CDS
hsa_miR_205_3p ENSG00000141736_ENST00000269571_17_1 SEQ_FROM_3979_4000 0 test.seq -12.50 AGGCCTGACTTCTGCTGGCATC GATTTCAGTGGAGTGAAGTTC .(((.(.(((.(..((((.((( ))).))))..)))).).))). 15 15 22 0 0 0.347000 3'UTR
hsa_miR_205_5p ENSG00000141736_ENST00000269571_17_1 SEQ_FROM_3833_3853 0 test.seq -12.90 AGGACCCACCAGAGCGGGGGG TCCTTCATTCCACCGGAGTCTG .((((((....(((.(((((( )))))).)))....)).)))). 15 15 21 0 0 0.138000 CDS
hsa_miR_206 ENSG00000141736_ENST00000269571_17_1 SEQ_FROM_2515_2536 0 test.seq -14.80 CTGGGCATCTGCCTGACATCCA TGGAATGTAAGGAAGTGTGTGG (((.((((...(((.((((((( ))).)))).)))..)))).))) 17 17 22 0 0 0.228000 CDS
hsa_miR_206 ENSG00000141736_ENST00000269571_17_1 SEQ_FROM_3943_3965 0 test.seq -13.00 CCGCAGAAGCCCTGATGTGTCCT TGGAATGTAAGGAAGTGTGTGG (((((.(...(((.((((.(((. .))))))).)))...).))))) 16 16 23 0 0 0.147000 3'UTR
hsa_miR_208a_5p ENSG00000141736_ENST00000269571_17_1 SEQ_FROM_765_785 0 test.seq -18.00 CCGCTGCTGGGGAGAGAGTTC GAGCTTTTGGCCCGGGTTATAC .....(((.(((.(((((((( ))))))))..))).)))..... 14 14 21 0 0 0.257000 CDS
hsa_miR_208a_5p ENSG00000141736_ENST00000269571_17_1 SEQ_FROM_809_830 0 test.seq -13.90 GCACTGTCTGTGCCGGTGGCTG GAGCTTTTGGCCCGGGTTATAC ......((((.(((((.((((. .)))).))))).))))...... 13 13 22 0 0 0.037500 CDS
hsa_miR_208a_5p ENSG00000141736_ENST00000269571_17_1 SEQ_FROM_3229_3248 0 test.seq -12.80 CTGGTACCCCAGCAGGGCTT GAGCTTTTGGCCCGGGTTATAC .....((((..((.(((((( ))))))...))..))))..... 12 12 20 0 0 0.076200 CDS
hsa_miR_208a_5p ENSG00000141736_ENST00000269571_17_1 SEQ_FROM_3577_3595 0 test.seq -18.60 GTGAACCAGCCAGATGTTC GAGCTTTTGGCCCGGGTTATAC (((((((.((((((.(((( )))).))))))...)))).))) 17 17 19 0 0 0.024500 CDS
hsa_miR_208a_5p ENSG00000141736_ENST00000269571_17_1 SEQ_FROM_3749_3769 0 test.seq -14.30 TGACACCCCAGGGAGGAGCTG GAGCTTTTGGCCCGGGTTATAC ......(((.(((.((((((. .))))))...))))))...... 12 12 21 0 0 0.000707 CDS
hsa_miR_208a_5p ENSG00000141736_ENST00000269571_17_1 SEQ_FROM_3835_3856 0 test.seq -14.40 GACCCACCAGAGCGGGGGGCTC GAGCTTTTGGCCCGGGTTATAC ......((.(.((.(((((((( )))))))).)).).))...... 13 13 22 0 0 0.138000 CDS
hsa_miR_208b_5p ENSG00000141736_ENST00000269571_17_1 SEQ_FROM_3835_3856 0 test.seq -16.10 GACCCACCAGAGCGGGGGGCTC AAGCTTTTTGCTCGAATTATGT .........((((((((((((. .))))))))))))......... 12 12 22 0 0 0.138000 CDS
hsa_miR_20a_3p ENSG00000141736_ENST00000269571_17_1 SEQ_FROM_1143_1164 0 test.seq -13.60 ACAGCGGTGTGAGAAGTGCAGC ACTGCATTATGAGCACTTAAAG .....(((((..(.(((((((. .))))))).)..)))))..... 13 13 22 0 0 0.096000 CDS
hsa_miR_20a_3p ENSG00000141736_ENST00000269571_17_1 SEQ_FROM_858_877 0 test.seq -13.50 TGACTGCTGCCATGAGCAGT ACTGCATTATGAGCACTTAAAG .......((((((((((((( ))))).))))).)))....... 13 13 20 0 0 0.037500 CDS
hsa_miR_20b_3p ENSG00000141736_ENST00000269571_17_1 SEQ_FROM_226_248 0 test.seq -12.50 ACCCAAGTGTGCACCGGCACAGA ACTGTAGTATGGGCACTTCCAG ....((((((.((...((((((. .)))).)).)).)))))).... 14 14 23 0 0 0.228000 CDS
hsa_miR_20b_3p ENSG00000141736_ENST00000269571_17_1 SEQ_FROM_432_451 0 test.seq -16.60 GAGGCAGGTCCCACTGCAGA ACTGTAGTATGGGCACTTCCAG ..((.((((((((((((((. .)))))))..))).)))))).. 16 16 20 0 0 0.014800 CDS
hsa_miR_20b_3p ENSG00000141736_ENST00000269571_17_1 SEQ_FROM_560_583 0 test.seq -16.00 CAGGAGGCCTGCGGGAGCTGCAGC ACTGTAGTATGGGCACTTCCAG ..(((((..(((..(.(((((((. .))))))).)..)))))))).. 16 16 24 0 0 0.249000 CDS
hsa_miR_20b_3p ENSG00000141736_ENST00000269571_17_1 SEQ_FROM_2515_2540 0 test.seq -14.40 CTGGGCATCTGCCTGACATCCACGGT ACTGTAGTATGGGCACTTCCAG (((((....((((((....(.((((( ))))).)..))))))..))))) 17 17 26 0 0 0.228000 CDS
hsa_miR_20b_3p ENSG00000141736_ENST00000269571_17_1 SEQ_FROM_1736_1755 0 test.seq -16.00 CCCAGTGTGTCAACTGCAGC ACTGTAGTATGGGCACTTCCAG ......(((((.(((((((. .)))))))...)))))...... 12 12 20 0 0 0.110000 CDS
hsa_miR_210_3p ENSG00000141736_ENST00000269571_17_1 SEQ_FROM_142_163 0 test.seq -20.40 GGAGCCGCAGTGAGCACCATGG CTGTGCGTGTGACAGCGGCTGA ..((((((.((..((((((((( ))))).)))).)).)))))).. 17 17 22 0 0 0.352000 5'UTR CDS
hsa_miR_210_3p ENSG00000141736_ENST00000269571_17_1 SEQ_FROM_252_272 0 test.seq -15.20 GAAGCTGCGGCTCCCTGCCAG CTGTGCGTGTGACAGCGGCTGA ..((((((...(((.(((((( ))).))).).))..)))))).. 15 15 21 0 0 0.338000 CDS
hsa_miR_210_3p ENSG00000141736_ENST00000269571_17_1 SEQ_FROM_947_967 0 test.seq -16.60 TCTGTGAGCTGCACTGCCCAG CTGTGCGTGTGACAGCGGCTGA ((.((..((((((((((.((( ))).))).))).)))).)).)) 17 17 21 0 0 0.031800 CDS
hsa_miR_210_3p ENSG00000141736_ENST00000269571_17_1 SEQ_FROM_344_368 0 test.seq -12.30 TCACCTACCTGCCCACCAATGCCAG CTGTGCGTGTGACAGCGGCTGA (((((...(((..(((..((((((( ))).))))))).))).)).))) 18 18 25 0 0 0.007250 CDS
hsa_miR_210_3p ENSG00000141736_ENST00000269571_17_1 SEQ_FROM_365_384 0 test.seq -14.20 CCAGCCTGTCCTTCCTGCAG CTGTGCGTGTGACAGCGGCTGA .(((((((((...(.((((( ))))).)...))))..))))). 15 15 20 0 0 0.007250 CDS
hsa_miR_210_3p ENSG00000141736_ENST00000269571_17_1 SEQ_FROM_857_876 0 test.seq -16.60 CTGACTGCTGCCATGAGCAG CTGTGCGTGTGACAGCGGCTGA ....(((((((((((.(((( )))).)))).).)))))).... 15 15 20 0 0 0.037500 CDS
hsa_miR_210_3p ENSG00000141736_ENST00000269571_17_1 SEQ_FROM_2516_2539 0 test.seq -13.80 TGGGCATCTGCCTGACATCCACGG CTGTGCGTGTGACAGCGGCTGA (.(((..(((..(.((((.((((( ))))).)))).))))..))).) 17 17 24 0 0 0.228000 CDS
hsa_miR_210_3p ENSG00000141736_ENST00000269571_17_1 SEQ_FROM_3145_3164 0 test.seq -13.30 CCAGCCAGTCCCTTGGACAG CTGTGCGTGTGACAGCGGCTGA ..((((.(((.(.((.(((( )))).)).).)))...)))).. 14 14 20 0 0 0.253000 CDS
hsa_miR_210_5p ENSG00000141736_ENST00000269571_17_1 SEQ_FROM_825_848 0 test.seq -20.30 TGGCTGTGCCCGCTGCAAGGGGCC AGCCCCTGCCCACCGCACACTG .((.(((((.....(((.(((((. .)))))))).....))))))). 15 15 24 0 0 0.037500 CDS
hsa_miR_2110 ENSG00000141736_ENST00000269571_17_1 SEQ_FROM_944_967 0 test.seq -14.50 GCATCTGTGAGCTGCACTGCCCAG TTGGGGAAACGGCCGCTGAGTG ...((.(((.((((...(.((((( ))))).)..))))))).))... 15 15 24 0 0 0.031800 CDS
hsa_miR_2110 ENSG00000141736_ENST00000269571_17_1 SEQ_FROM_363_384 0 test.seq -12.70 TGCCAGCCTGTCCTTCCTGCAG TTGGGGAAACGGCCGCTGAGTG .((((((((((..(((((.((( ))))))))))))..)))).)). 18 18 22 0 0 0.007250 CDS
hsa_miR_2110 ENSG00000141736_ENST00000269571_17_1 SEQ_FROM_1851_1869 0 test.seq -14.80 CCCTGAGTGTCAGCCCCAG TTGGGGAAACGGCCGCTGAGTG ..((.((((((..(((((( ))))))....)).)))).)).. 14 14 19 0 0 0.052600 CDS
hsa_miR_2110 ENSG00000141736_ENST00000269571_17_1 SEQ_FROM_3444_3467 0 test.seq -15.60 CAAGGGGCTGCAAAGCCTCCCCAC TTGGGGAAACGGCCGCTGAGTG .....(((.((...(..((((((. .))))))..).)).)))..... 12 12 24 0 0 0.070700 CDS
hsa_miR_2110 ENSG00000141736_ENST00000269571_17_1 SEQ_FROM_3584_3603 0 test.seq -17.20 AGCCAGATGTTCGGCCCCAG TTGGGGAAACGGCCGCTGAGTG .(((((.((..((.(((((( ))))))...))..))))).)). 15 15 20 0 0 0.024500 CDS
hsa_miR_2110 ENSG00000141736_ENST00000269571_17_1 SEQ_FROM_3927_3948 0 test.seq -17.60 AACCAGAAGGCCAAGTCCGCAG TTGGGGAAACGGCCGCTGAGTG .(((((..((((...(((.((( ))).)))...)))).))).)). 15 15 22 0 0 0.147000 CDS 3'UTR
hsa_miR_2113 ENSG00000141736_ENST00000269571_17_1 SEQ_FROM_432_454 0 test.seq -12.70 GAGGCAGGTCCCACTGCAGAGGC ATTTGTGCTTGGCTCTGTCAC ..((((((..(((..(((.(((. .))).))).))).)))))).. 15 15 23 0 0 0.014800 CDS
hsa_miR_2113 ENSG00000141736_ENST00000269571_17_1 SEQ_FROM_824_844 0 test.seq -15.20 GTGGCTGTGCCCGCTGCAAGG ATTTGTGCTTGGCTCTGTCAC (((((.(.(((.((.(((((. .)))))))..))).).))))) 16 16 21 0 0 0.037500 CDS
hsa_miR_2114_3p ENSG00000141736_ENST00000269571_17_1 SEQ_FROM_3230_3249 0 test.seq -15.40 TGGTACCCCAGCAGGGCTTC CGAGCCTCAAGCAAGGGACTT .(((.(((..((.((((((. .))))))...))..)))))). 14 14 20 0 0 0.076200 CDS
hsa_miR_2114_5p ENSG00000141736_ENST00000269571_17_1 SEQ_FROM_1693_1718 0 test.seq -15.20 CACCAGCTGTGCGCCCGAGGGCACTG TAGTCCCTTCCTTGAAGCGGTC .(((.(((...((...(((((.(((( )))))))))...)).)))))). 17 17 26 0 0 0.110000 CDS
hsa_miR_2114_5p ENSG00000141736_ENST00000269571_17_1 SEQ_FROM_2810_2832 0 test.seq -15.00 TGCCCATCAAGTGGATGGCGCTG TAGTCCCTTCCTTGAAGCGGTC .((((.(((((.(((.((.(((( )))).)))))))))).).))). 18 18 23 0 0 0.338000 CDS
hsa_miR_2114_5p ENSG00000141736_ENST00000269571_17_1 SEQ_FROM_3835_3856 0 test.seq -19.30 GACCCACCAGAGCGGGGGGCTC TAGTCCCTTCCTTGAAGCGGTC ((((.....(((..(((((((. .)))))))..))).....)))) 14 14 22 0 0 0.138000 CDS
hsa_miR_2115_3p ENSG00000141736_ENST00000269571_17_1 SEQ_FROM_2618_2636 0 test.seq -20.00 AGGACCTGCTGAACTGGTG CATCAGAATTCATGGAGGCTAG ....(((.((((((((((( ))))))..)))).).))).... 14 14 19 0 0 0.235000 CDS
hsa_miR_2115_3p ENSG00000141736_ENST00000269571_17_1 SEQ_FROM_3938_3959 0 test.seq -12.20 CAAGTCCGCAGAAGCCCTGATG CATCAGAATTCATGGAGGCTAG ..((((..(((((...(((((( ))))))..))).))..)))).. 15 15 22 0 0 0.147000 3'UTR
hsa_miR_2115_5p ENSG00000141736_ENST00000269571_17_1 SEQ_FROM_556_578 0 test.seq -20.00 TCCCCAGGAGGCCTGCGGGAGCT AGCTTCCATGACTCCTGATGGA .((.((((((..(...((((((( )))))))..).))))))..)). 16 16 23 0 0 0.249000 CDS
hsa_miR_2115_5p ENSG00000141736_ENST00000269571_17_1 SEQ_FROM_1796_1820 0 test.seq -15.00 TACTGCAGGGGCTCCCCAGGGAGTA AGCTTCCATGACTCCTGATGGA .....((((((.((....((((((. .))))))..))))))))..... 14 14 25 0 0 0.257000 CDS
hsa_miR_2115_5p ENSG00000141736_ENST00000269571_17_1 SEQ_FROM_3837_3855 0 test.seq -16.80 CCCACCAGAGCGGGGGGCT AGCTTCCATGACTCCTGATGGA .(((.(((((((((((((( ))))))).)).)).))).))). 17 17 19 0 0 0.138000 CDS
hsa_miR_2116_3p ENSG00000141736_ENST00000269571_17_1 SEQ_FROM_2000_2020 0 test.seq -14.30 GGAAGTTTCCAGATGAGGAGG CCTCCCATGCCAAGAACTCCC ((.(((((...((((.((((( )))))))).)...))))).)) 16 16 21 0 0 0.119000 CDS
hsa_miR_2116_5p ENSG00000141736_ENST00000269571_17_1 SEQ_FROM_2082_2103 0 test.seq -16.30 CTGCCCCGCCGAGCAGAGAGCC GGTTCTTAGCATAGGAGGTCT ..(((((.....((.((((((( ))))))).))...)).))).. 14 14 22 0 0 0.037500 CDS
hsa_miR_2116_5p ENSG00000141736_ENST00000269571_17_1 SEQ_FROM_825_848 0 test.seq -16.00 TGGCTGTGCCCGCTGCAAGGGGCC GGTTCTTAGCATAGGAGGTCT .((((...((...(((.((((((( ))))))).)))..)).)))). 16 16 24 0 0 0.037500 CDS
hsa_miR_2116_5p ENSG00000141736_ENST00000269571_17_1 SEQ_FROM_2000_2023 0 test.seq -12.20 GGAAGTTTCCAGATGAGGAGGGCG GGTTCTTAGCATAGGAGGTCT (((...((((..(((..((((((. .))))))..))).)))).))) 16 16 24 0 0 0.119000 CDS
hsa_miR_2116_5p ENSG00000141736_ENST00000269571_17_1 SEQ_FROM_1711_1733 0 test.seq -16.10 GGGCACTGCTGGGGTCCAGGGCC GGTTCTTAGCATAGGAGGTCT ((((.((.(((..((..(((((( ))))))..)).))).)))))) 17 17 23 0 0 0.110000 CDS
hsa_miR_2116_5p ENSG00000141736_ENST00000269571_17_1 SEQ_FROM_3510_3531 0 test.seq -12.70 AGTACCCCTGCCCTCTGAGACT GGTTCTTAGCATAGGAGGTCT ((.(((((((....(((((((( )).))))))..)))).))))) 17 17 22 0 0 0.246000 CDS
hsa_miR_2116_5p ENSG00000141736_ENST00000269571_17_1 SEQ_FROM_3877_3895 0 test.seq -15.90 ACACCTACGGCAGAGAACC GGTTCTTAGCATAGGAGGTCT ..((((.(.((.((((((( ))))))).))...).)))).. 14 14 19 0 0 0.389000 CDS
hsa_miR_2116_5p ENSG00000141736_ENST00000269571_17_1 SEQ_FROM_3834_3855 0 test.seq -16.20 GGACCCACCAGAGCGGGGGGCT GGTTCTTAGCATAGGAGGTCT (((((..((...((..(((((( ))))))..))...)).))))) 15 15 22 0 0 0.138000 CDS
hsa_miR_2116_5p ENSG00000141736_ENST00000269571_17_1 SEQ_FROM_4020_4039 0 test.seq -16.20 CGACCACTTCCAGGGGAACC GGTTCTTAGCATAGGAGGTCT .((((.((.....((((((( ))))))).....))..)))). 13 13 20 0 0 0.030600 3'UTR
hsa_miR_2116_5p ENSG00000141736_ENST00000269571_17_1 SEQ_FROM_4034_4055 0 test.seq -20.90 GGAACCTGCCATGCCAGGAACC GGTTCTTAGCATAGGAGGTCT (((.(((.((((((.((((((( ))))))).)))).)))))))) 19 19 22 0 0 0.030600 3'UTR
hsa_miR_2117 ENSG00000141736_ENST00000269571_17_1 SEQ_FROM_2004_2023 0 test.seq -12.30 GTTTCCAGATGAGGAGGGCG TGTTCTCTTTGCCAAGGACAG ...(((.(..(((((((((( ))))))))))..)..)))... 14 14 20 0 0 0.119000 CDS
hsa_miR_2117 ENSG00000141736_ENST00000269571_17_1 SEQ_FROM_3876_3895 0 test.seq -13.80 GACACCTACGGCAGAGAACC TGTTCTCTTTGCCAAGGACAG ....(((..((((((((((. .))))))..)))).))).... 13 13 20 0 0 0.389000 CDS
hsa_miR_2117 ENSG00000141736_ENST00000269571_17_1 SEQ_FROM_4111_4130 0 test.seq -14.60 GCCTCGTTGGAAGAGGAACA TGTTCTCTTTGCCAAGGACAG ...((.((((.((((((((( ))))).)))).)))).))... 15 15 20 0 0 0.057400 3'UTR
hsa_miR_211_3p ENSG00000141736_ENST00000269571_17_1 SEQ_FROM_97_116 0 test.seq -25.00 GCGCCCCGCGCCCTCCCAGC GCAGGGACAGCAAAGGGGTGC (((((((..((..((((.(( )).))))..))...))))))) 15 15 20 0 0 0.001650 5'UTR
hsa_miR_211_3p ENSG00000141736_ENST00000269571_17_1 SEQ_FROM_362_382 0 test.seq -15.60 ATGCCAGCCTGTCCTTCCTGC GCAGGGACAGCAAAGGGGTGC ..(((....(((..((((((( )))))))..)))....))).. 13 13 21 0 0 0.007250 CDS
hsa_miR_211_3p ENSG00000141736_ENST00000269571_17_1 SEQ_FROM_1475_1495 0 test.seq -20.40 GCGCCTACTCGCTGACCCTGC GCAGGGACAGCAAAGGGGTGC ...(((....((((.(((((( )))))).))))....)))... 13 13 21 0 0 0.361000 CDS
hsa_miR_211_3p ENSG00000141736_ENST00000269571_17_1 SEQ_FROM_1091_1111 0 test.seq -26.50 GCACCCTCGTCTGCCCCCTGC GCAGGGACAGCAAAGGGGTGC (((((((..((((..(((((( )))))).))).)..))))))) 17 17 21 0 0 0.054900 CDS
hsa_miR_211_3p ENSG00000141736_ENST00000269571_17_1 SEQ_FROM_987_1006 0 test.seq -12.30 AGACACGTTTGAGTCCATGC GCAGGGACAGCAAAGGGGTGC ..((.(.((((.((((.((( ))).))))..)))).).)).. 14 14 20 0 0 0.131000 CDS
hsa_miR_211_3p ENSG00000141736_ENST00000269571_17_1 SEQ_FROM_3775_3794 0 test.seq -17.00 CAGCCCCACCCTCCTCCTGC GCAGGGACAGCAAAGGGGTGC ..(((((...((..(((((( ))))))..))....))))).. 13 13 20 0 0 0.000707 CDS
hsa_miR_211_5p ENSG00000141736_ENST00000269571_17_1 SEQ_FROM_2309_2330 0 test.seq -16.50 AGACGGAGCTGAGGAAGGTGAA TTCCCTTTGTCATCCTTCGCCT ((.(((((.(((.(((((.((( )))))))).)))..))))).)) 18 18 22 0 0 0.261000 CDS
hsa_miR_211_5p ENSG00000141736_ENST00000269571_17_1 SEQ_FROM_2638_2657 0 test.seq -13.30 ATGCAGATTGCCAAGGGGAT TTCCCTTTGTCATCCTTCGCCT ..((((..((.((((((((. .)))))))).))..))..)).. 14 14 20 0 0 0.302000 CDS
hsa_miR_212_5p ENSG00000141736_ENST00000269571_17_1 SEQ_FROM_430_454 0 test.seq -13.30 GTGAGGCAGGTCCCACTGCAGAGGC ACCTTGGCTCTAGACTGCTTACT ...((((((.((.....((.((((. .)))).))....))))))))... 14 14 25 0 0 0.014800 CDS
hsa_miR_212_5p ENSG00000141736_ENST00000269571_17_1 SEQ_FROM_1690_1713 0 test.seq -13.80 TGCCACCAGCTGTGCGCCCGAGGG ACCTTGGCTCTAGACTGCTTACT ......((((((.(.(((.((((. .))))))).)))).)))...... 14 14 24 0 0 0.110000 CDS
hsa_miR_212_5p ENSG00000141736_ENST00000269571_17_1 SEQ_FROM_1708_1732 0 test.seq -21.40 CGAGGGCACTGCTGGGGTCCAGGGC ACCTTGGCTCTAGACTGCTTACT ...(((((...((((((.((((((. .))))))))))))..)))))... 17 17 25 0 0 0.110000 CDS
hsa_miR_214_3p ENSG00000141736_ENST00000269571_17_1 SEQ_FROM_817_840 0 test.seq -25.50 TGTGCCGGTGGCTGTGCCCGCTGC ACAGCAGGCACAGACAGGCAGT ..((((.....(((((((.((((. .)))).)))))))...)))).. 15 15 24 0 0 0.037500 CDS
hsa_miR_214_3p ENSG00000141736_ENST00000269571_17_1 SEQ_FROM_849_867 0 test.seq -20.60 ACTGCCCACTGACTGCTGC ACAGCAGGCACAGACAGGCAGT ((((((..(((.((((((. .))))))...)))...)))))) 15 15 19 0 0 0.037500 CDS
hsa_miR_214_3p ENSG00000141736_ENST00000269571_17_1 SEQ_FROM_863_884 0 test.seq -18.90 GCTGCCATGAGCAGTGTGCTGC ACAGCAGGCACAGACAGGCAGT ((((((.((....((.(((((. .))))).)).....)))))))) 15 15 22 0 0 0.037500 CDS
hsa_miR_214_3p ENSG00000141736_ENST00000269571_17_1 SEQ_FROM_1679_1702 0 test.seq -19.60 AGGGCCTGGCCTGCCACCAGCTGT ACAGCAGGCACAGACAGGCAGT ...(((((..(((...((.((((( ))))).))..))).)))))... 15 15 24 0 0 0.110000 CDS
hsa_miR_214_3p ENSG00000141736_ENST00000269571_17_1 SEQ_FROM_2618_2637 0 test.seq -19.80 AGGACCTGCTGAACTGGTGT ACAGCAGGCACAGACAGGCAGT ....(((((((..(((.((( ))).)))...))).)))).... 13 13 20 0 0 0.235000 CDS
hsa_miR_214_5p ENSG00000141736_ENST00000269571_17_1 SEQ_FROM_224_244 0 test.seq -22.40 GCACCCAAGTGTGCACCGGCA TGCCTGTCTACACTTGCTGTGC ((((.((((((((.((.(((( )))).)).))))))))..)))) 18 18 21 0 0 0.228000 CDS
hsa_miR_214_5p ENSG00000141736_ENST00000269571_17_1 SEQ_FROM_1110_1131 0 test.seq -17.20 GCACAACCAAGAGGTGACAGCA TGCCTGTCTACACTTGCTGTGC (((((..((((..((((((((( )).))))).)).)))).))))) 18 18 22 0 0 0.054900 CDS
hsa_miR_214_5p ENSG00000141736_ENST00000269571_17_1 SEQ_FROM_1813_1835 0 test.seq -15.10 AGGGAGTATGTGAATGCCAGGCA TGCCTGTCTACACTTGCTGTGC ..(.((((.(((...(.(((((( )))))).)..))).)))).).. 15 15 23 0 0 0.257000 CDS
hsa_miR_214_5p ENSG00000141736_ENST00000269571_17_1 SEQ_FROM_2811_2829 0 test.seq -15.40 GCCCATCAAGTGGATGGCG TGCCTGTCTACACTTGCTGTGC ((.((.((((((((((((( )))).)))..)))))).)).)) 17 17 19 0 0 0.338000 CDS
hsa_miR_214_5p ENSG00000141736_ENST00000269571_17_1 SEQ_FROM_3148_3166 0 test.seq -14.30 GCCAGTCCCTTGGACAGCA TGCCTGTCTACACTTGCTGTGC ((((((....((((((((( )).))))))).....)))).)) 15 15 19 0 0 0.253000 CDS
hsa_miR_214_5p ENSG00000141736_ENST00000269571_17_1 SEQ_FROM_3963_3983 0 test.seq -13.60 CCTCAGGGAGCAGGGAAGGCC TGCCTGTCTACACTTGCTGTGC .(.(((.(((...(((((((. .)))).)))...))).))).). 14 14 21 0 0 0.147000 3'UTR
hsa_miR_215_3p ENSG00000141736_ENST00000269571_17_1 SEQ_FROM_1110_1130 0 test.seq -14.70 GCACAACCAAGAGGTGACAGC TCTGTCATTTCTTTAGGCCAATA ......((((((((((((((. .))))))))))))..))...... 14 14 21 0 0 0.054900 CDS
hsa_miR_215_3p ENSG00000141736_ENST00000269571_17_1 SEQ_FROM_1144_1164 0 test.seq -13.90 CAGCGGTGTGAGAAGTGCAGC TCTGTCATTTCTTTAGGCCAATA ....(((.((((((((((((. .))).)))))).))).))).... 15 15 21 0 0 0.096000 CDS
hsa_miR_215_5p ENSG00000141736_ENST00000269571_17_1 SEQ_FROM_1364_1386 0 test.seq -12.20 CTCTGGAAGAGATCACAGGTTAC ATGACCTATGAATTGACAGAC .((((...((..(((.((((((. .)))))).))).))..)))). 15 15 23 0 0 0.060000 CDS
hsa_miR_216a_3p ENSG00000141736_ENST00000269571_17_1 SEQ_FROM_134_154 0 test.seq -19.10 ATGGGGCCGGAGCCGCAGTGA TCACAGTGGTCTCTGGGATTAT ......((((((((((.(((( )))).)))).))))))...... 14 14 21 0 0 0.352000 5'UTR
hsa_miR_216a_3p ENSG00000141736_ENST00000269571_17_1 SEQ_FROM_1025_1046 0 test.seq -13.80 ATACATTCGGCGCCAGCTGTGT TCACAGTGGTCTCTGGGATTAT .....(((((.((((.(((((. .)))))))).).)))))..... 14 14 22 0 0 0.253000 CDS
hsa_miR_216a_3p ENSG00000141736_ENST00000269571_17_1 SEQ_FROM_1683_1704 0 test.seq -15.80 CCTGGCCTGCCACCAGCTGTGC TCACAGTGGTCTCTGGGATTAT .....((((..((((.(((((. .)))))))))...))))..... 13 13 22 0 0 0.110000 CDS
hsa_miR_216a_3p ENSG00000141736_ENST00000269571_17_1 SEQ_FROM_1701_1722 0 test.seq -18.60 GTGCGCCCGAGGGCACTGCTGG TCACAGTGGTCTCTGGGATTAT (((..(((((((.(((((.((( )))))))).)))).)))..))) 18 18 22 0 0 0.110000 CDS
hsa_miR_216a_3p ENSG00000141736_ENST00000269571_17_1 SEQ_FROM_1805_1825 0 test.seq -19.70 GGCTCCCCAGGGAGTATGTGA TCACAGTGGTCTCTGGGATTAT .....((((((((.((((((( ))))).)).))))))))..... 15 15 21 0 0 0.257000 CDS
hsa_miR_216a_3p ENSG00000141736_ENST00000269571_17_1 SEQ_FROM_2987_3011 0 test.seq -13.10 AGCCCCCCATCTGCACCATTGATGT TCACAGTGGTCTCTGGGATTAT .....((((...(.(((((((.((. .))))))))))..))))..... 14 14 25 0 0 0.007190 CDS
hsa_miR_216b_3p ENSG00000141736_ENST00000269571_17_1 SEQ_FROM_810_833 0 test.seq -16.50 CACTGTCTGTGCCGGTGGCTGTGC ACACACTTACCCGTAGAGATTCTA ....((((.(((.(((((.((((. .)))).))))).))).)))).... 16 16 24 0 0 0.037500 CDS
hsa_miR_216b_3p ENSG00000141736_ENST00000269571_17_1 SEQ_FROM_2652_2677 0 test.seq -12.30 GGGGATGAGCTACCTGGAGGATGTGC ACACACTTACCCGTAGAGATTCTA .(((((...((((..(((((.((((. .))))))).)).))))..))))). 18 18 26 0 0 0.302000 CDS
hsa_miR_218_1_3p ENSG00000141736_ENST00000269571_17_1 SEQ_FROM_828_850 0 test.seq -16.30 CTGTGCCCGCTGCAAGGGGCCAC ATGGTTCCGTCAAGCACCATGG (((((...(((....(((((((. .)))))))....)))..))))) 15 15 23 0 0 0.037500 CDS
hsa_miR_218_1_3p ENSG00000141736_ENST00000269571_17_1 SEQ_FROM_1707_1729 0 test.seq -14.00 CCGAGGGCACTGCTGGGGTCCAG ATGGTTCCGTCAAGCACCATGG (((.((((..((.(((((.(((. .)))))))).)).)).)).))) 17 17 23 0 0 0.110000 CDS
hsa_miR_218_2_3p ENSG00000141736_ENST00000269571_17_1 SEQ_FROM_1426_1443 0 test.seq -12.70 AGCGTCTTCCAGAACCTG CATGGTTCTGTCAAGCACCGCG .(((.(((.((((((((( )).)))))))..)))...))). 15 15 18 0 0 0.099000 CDS
hsa_miR_218_2_3p ENSG00000141736_ENST00000269571_17_1 SEQ_FROM_1799_1822 0 test.seq -13.50 TGCAGGGGCTCCCCAGGGAGTATG CATGGTTCTGTCAAGCACCGCG (((.((.(((.....((((.(((( )))).))))....))).))))) 16 16 24 0 0 0.257000 CDS
hsa_miR_218_2_3p ENSG00000141736_ENST00000269571_17_1 SEQ_FROM_2607_2625 0 test.seq -15.00 CCTGGGCTCCCAGGACCTG CATGGTTCTGTCAAGCACCGCG ..((((((..((((((((( )).)))))))...))).))).. 15 15 19 0 0 0.235000 CDS
hsa_miR_219a_1_3p ENSG00000141736_ENST00000269571_17_1 SEQ_FROM_1331_1351 0 test.seq -14.70 CGCTCCAGCCAGAGCAGCTCC AGAGTTGAGTCTGGACGTCCCG ((......(((((.((((((. .))))))..)))))......)) 13 13 21 0 0 0.038600 CDS
hsa_miR_219a_1_3p ENSG00000141736_ENST00000269571_17_1 SEQ_FROM_1620_1642 0 test.seq -13.20 GAACCCGCACCAAGCTCTGCTCC AGAGTTGAGTCTGGACGTCCCG .....((..(((..(((.((((. .)))).)))..))).))..... 12 12 23 0 0 0.077400 CDS
hsa_miR_219a_1_3p ENSG00000141736_ENST00000269571_17_1 SEQ_FROM_2820_2843 0 test.seq -18.20 GTGGATGGCGCTGGAGTCCATTCT AGAGTTGAGTCTGGACGTCCCG ..(((((...(..((.((.((((( ))))).)).))..).))))).. 15 15 24 0 0 0.338000 CDS
hsa_miR_219a_2_3p ENSG00000141736_ENST00000269571_17_1 SEQ_FROM_1822_1842 0 test.seq -14.10 GTGAATGCCAGGCACTGTTTG AGAATTGTGGCTGGACATCTGT ....(((((((.(((.((((. .)))).))).)))).))).... 14 14 21 0 0 0.257000 CDS
hsa_miR_219b_5p ENSG00000141736_ENST00000269571_17_1 SEQ_FROM_1708_1727 0 test.seq -14.10 CGAGGGCACTGCTGGGGTCC AGATGTCCAGCCACAATTCTCG ((((((....(((((((((. .))).)))))).....)))))) 15 15 20 0 0 0.110000 CDS
hsa_miR_21_5p ENSG00000141736_ENST00000269571_17_1 SEQ_FROM_1031_1051 0 test.seq -12.90 TCGGCGCCAGCTGTGTGACTG TAGCTTATCAGACTGATGTTGA ((((((.((((((.((((((( ))).))))))).))).)))))) 19 19 21 0 0 0.253000 CDS
hsa_miR_21_5p ENSG00000141736_ENST00000269571_17_1 SEQ_FROM_2644_2663 0 test.seq -12.20 ATTGCCAAGGGGATGAGCTA TAGCTTATCAGACTGATGTTGA ...((..((..((((((((( )))))))))...))...))... 13 13 20 0 0 0.302000 CDS
hsa_miR_221_3p ENSG00000141736_ENST00000269571_17_1 SEQ_FROM_233_257 0 test.seq -18.50 TGTGCACCGGCACAGACATGAAGCT AGCTACATTGTCTGCTGGGTTTC ...((.((((((..((((((.(((( )))).)).))))))))))))... 18 18 25 0 0 0.228000 CDS
hsa_miR_221_3p ENSG00000141736_ENST00000269571_17_1 SEQ_FROM_563_584 0 test.seq -19.10 GAGGCCTGCGGGAGCTGCAGCT AGCTACATTGTCTGCTGGGTTTC ((((((((((((...((.(((( )))).))...))))).))))))) 18 18 22 0 0 0.249000 CDS
hsa_miR_221_3p ENSG00000141736_ENST00000269571_17_1 SEQ_FROM_4348_4371 0 test.seq -14.50 GAAGGAACAGCAATGGTGTCAGTA AGCTACATTGTCTGCTGGGTTTC ((((...((((((..((((.(((. .)))))))..).)))))..)))) 17 17 24 0 0 0.174000 3'UTR
hsa_miR_221_5p ENSG00000141736_ENST00000269571_17_1 SEQ_FROM_1814_1834 0 test.seq -14.00 GGGAGTATGTGAATGCCAGGC ACCTGGCATACAATGTAGATTT .....(((((..((((((((. .))))))))...)))))..... 13 13 21 0 0 0.257000 CDS
hsa_miR_222_3p ENSG00000141736_ENST00000269571_17_1 SEQ_FROM_138_157 0 test.seq -15.90 GGCCGGAGCCGCAGTGAGCA AGCTACATCTGGCTACTGGGT (.(((((((((..((((((. .))).))).))))).)))).) 16 16 20 0 0 0.352000 5'UTR
hsa_miR_222_3p ENSG00000141736_ENST00000269571_17_1 SEQ_FROM_236_257 0 test.seq -13.20 GCACCGGCACAGACATGAAGCT AGCTACATCTGGCTACTGGGT ((.((((..((((..((.(((( )))).))))))....)))))) 16 16 22 0 0 0.228000 CDS
hsa_miR_222_3p ENSG00000141736_ENST00000269571_17_1 SEQ_FROM_866_882 0 test.seq -12.20 GCCATGAGCAGTGTGCT AGCTACATCTGGCTACTGGGT (((...(((.((((((( ))).))))...)))....))) 13 13 17 0 0 0.037500 CDS
hsa_miR_222_5p ENSG00000141736_ENST00000269571_17_1 SEQ_FROM_754_775 0 test.seq -13.60 TGTAAGGGCTCCCGCTGCTGGG CTCAGTAGCCAGTGTAGATCCT .......((.(..((((((((( )))))))))..).))....... 12 12 22 0 0 0.257000 CDS
hsa_miR_223_3p ENSG00000141736_ENST00000269571_17_1 SEQ_FROM_842_862 0 test.seq -13.40 AGGGGCCACTGCCCACTGACT TGTCAGTTTGTCAAATACCCCA .((((....(((..((((((. .))))))..).))....)))). 13 13 21 0 0 0.037500 CDS
hsa_miR_223_3p ENSG00000141736_ENST00000269571_17_1 SEQ_FROM_3975_3998 0 test.seq -12.70 GGGAAGGCCTGACTTCTGCTGGCA TGTCAGTTTGTCAAATACCCCA .((..((..((((....((((((( )))))))..))))....)))). 15 15 24 0 0 0.347000 3'UTR
hsa_miR_224_3p ENSG00000141736_ENST00000269571_17_1 SEQ_FROM_1821_1842 0 test.seq -13.50 TGTGAATGCCAGGCACTGTTTG AAAATGGTGCCCTAGTGACTACA ((((..(((..((((((((((. .))))))))))...)))..)))) 17 17 22 0 0 0.257000 CDS
hsa_miR_224_5p ENSG00000141736_ENST00000269571_17_1 SEQ_FROM_1898_1919 0 test.seq -13.30 AGGCTGACCAGTGTGTGGCCTG CAAGTCACTAGTGGTTCCGTT .....(((((.((.(((((.(( )).))))))).)))))..... 14 14 22 0 0 0.380000 CDS
hsa_miR_2276_3p ENSG00000141736_ENST00000269571_17_1 SEQ_FROM_562_583 0 test.seq -13.30 GGAGGCCTGCGGGAGCTGCAGC TCTGCAAGTGTCAGAGGCGAGG ....((((.(.(..(((((((. .)))).)))..).))))).... 13 13 22 0 0 0.249000 CDS
hsa_miR_2276_3p ENSG00000141736_ENST00000269571_17_1 SEQ_FROM_365_385 0 test.seq -14.70 CCAGCCTGTCCTTCCTGCAGG TCTGCAAGTGTCAGAGGCGAGG ((.((((.(....(.(((((( )))))).)....).))))..)) 14 14 21 0 0 0.007250 CDS
hsa_miR_2276_3p ENSG00000141736_ENST00000269571_17_1 SEQ_FROM_3542_3561 0 test.seq -15.20 TTGCCCCCCTGACCTGCAGC TCTGCAAGTGTCAGAGGCGAGG .....((.(((((((((((. .)))).)).))))).))..... 13 13 20 0 0 0.026100 CDS
hsa_miR_2276_3p ENSG00000141736_ENST00000269571_17_1 SEQ_FROM_3784_3801 0 test.seq -13.90 CCTCCTCCTGCCTTCAGC TCTGCAAGTGTCAGAGGCGAGG (((((..((((((((((. .))).))).).)))..).)))) 15 15 18 0 0 0.000707 CDS
hsa_miR_2276_3p ENSG00000141736_ENST00000269571_17_1 SEQ_FROM_4011_4033 0 test.seq -15.50 AGGGCCCTCCGACCACTTCCAGG TCTGCAAGTGTCAGAGGCGAGG .....((((.(((.((((.(((( )))).))))))).))))..... 15 15 23 0 0 0.030600 3'UTR
hsa_miR_2276_3p ENSG00000141736_ENST00000269571_17_1 SEQ_FROM_4205_4224 0 test.seq -14.30 CTTGGCCCTTTCCTTCCAGA TCTGCAAGTGTCAGAGGCGAGG (((.(((((..((((.(((( )))).))).)..)).))).))) 16 16 20 0 0 0.104000 3'UTR
hsa_miR_2276_5p ENSG00000141736_ENST00000269571_17_1 SEQ_FROM_2003_2022 0 test.seq -16.40 AGTTTCCAGATGAGGAGGGC GCCCTCTGTCACCTTGCAGACG .(((((.((.(((((((((( ))))))).))).)).).)))). 17 17 20 0 0 0.119000 CDS
hsa_miR_2276_5p ENSG00000141736_ENST00000269571_17_1 SEQ_FROM_3914_3937 0 test.seq -13.10 ACGTGCCAGTGTGAACCAGAAGGC GCCCTCTGTCACCTTGCAGACG ......(((.((((..((((.((( ))).)))))))).)))...... 14 14 24 0 0 0.147000 CDS 3'UTR
hsa_miR_2277_3p ENSG00000141736_ENST00000269571_17_1 SEQ_FROM_564_581 0 test.seq -21.50 AGGCCTGCGGGAGCTGCA TGACAGCGCCCTGCCTGGCTC .((((.(((((.(((((( )).))))..)))))..)))). 15 15 18 0 0 0.249000 CDS
hsa_miR_2277_3p ENSG00000141736_ENST00000269571_17_1 SEQ_FROM_1038_1058 0 test.seq -12.50 CAGCTGTGTGACTGCCTGTCC TGACAGCGCCCTGCCTGGCTC .(((((.(((...(((((((. .))))).))..))).))))). 15 15 21 0 0 0.253000 CDS
hsa_miR_2277_3p ENSG00000141736_ENST00000269571_17_1 SEQ_FROM_818_841 0 test.seq -16.60 GTGCCGGTGGCTGTGCCCGCTGCA TGACAGCGCCCTGCCTGGCTC (.((((..(((...(..((((((( )).)))))..).))))))).) 16 16 24 0 0 0.037500 CDS
hsa_miR_2277_3p ENSG00000141736_ENST00000269571_17_1 SEQ_FROM_864_886 0 test.seq -21.60 CTGCCATGAGCAGTGTGCTGCCG TGACAGCGCCCTGCCTGGCTC ..((((.(.((((.((((((.(( )).)))))).))))))))).. 17 17 23 0 0 0.037500 CDS
hsa_miR_2277_3p ENSG00000141736_ENST00000269571_17_1 SEQ_FROM_1729_1747 0 test.seq -13.52 GGGCCCACCCAGTGTGTCA TGACAGCGCCCTGCCTGGCTC (((((......(((((((( ))))).))).......))))) 13 13 19 0 0 0.110000 CDS
hsa_miR_2277_3p ENSG00000141736_ENST00000269571_17_1 SEQ_FROM_4345_4368 0 test.seq -14.20 GAGGAAGGAACAGCAATGGTGTCA TGACAGCGCCCTGCCTGGCTC (((..(((..(((...((.((((( ))))).))..))))))..))) 16 16 24 0 0 0.174000 3'UTR
hsa_miR_2277_5p ENSG00000141736_ENST00000269571_17_1 SEQ_FROM_354_376 0 test.seq -19.30 GCCCACCAATGCCAGCCTGTCCT AGCGCGGGCTGAGCGCTGCCAGTC ......((.(((((((((((.(( )).)))))))).))).))...... 15 15 23 0 0 0.007250 CDS
hsa_miR_2277_5p ENSG00000141736_ENST00000269571_17_1 SEQ_FROM_906_926 0 test.seq -18.30 CTCTGACTGCCTGGCCTGCCT AGCGCGGGCTGAGCGCTGCCAGTC ..(((.(.((((((((((((( )).))))))).)).)).).))).. 17 17 21 0 0 0.064600 CDS
hsa_miR_2277_5p ENSG00000141736_ENST00000269571_17_1 SEQ_FROM_1026_1047 0 test.seq -22.30 TACATTCGGCGCCAGCTGTGTG AGCGCGGGCTGAGCGCTGCCAGTC ......(((((((((((((((. .)))).))))).))))))...... 15 15 22 0 0 0.253000 CDS
hsa_miR_2277_5p ENSG00000141736_ENST00000269571_17_1 SEQ_FROM_984_1007 0 test.seq -14.10 CACAGACACGTTTGAGTCCATGCC AGCGCGGGCTGAGCGCTGCCAGTC ......(((((((.(((((.(((. .))).)))))))))).))...... 15 15 24 0 0 0.131000 CDS
hsa_miR_2277_5p ENSG00000141736_ENST00000269571_17_1 SEQ_FROM_1681_1707 0 test.seq -24.10 GGCCTGGCCTGCCACCAGCTGTGCGCC AGCGCGGGCTGAGCGCTGCCAGTC (((.((((..((...(((((.(((((. .))))))))))...)).))))))) 19 19 27 0 0 0.110000 CDS
hsa_miR_2277_5p ENSG00000141736_ENST00000269571_17_1 SEQ_FROM_1721_1744 0 test.seq -16.50 GGGGTCCAGGGCCCACCCAGTGTG AGCGCGGGCTGAGCGCTGCCAGTC ......(((.((.(((((.((((. .))))))).)).)).)))...... 14 14 24 0 0 0.110000 CDS
hsa_miR_2277_5p ENSG00000141736_ENST00000269571_17_1 SEQ_FROM_2016_2038 0 test.seq -20.90 GGAGGGCGCATGCCAGCCTTGCC AGCGCGGGCTGAGCGCTGCCAGTC ((..(((((..(((((((((((. .))).)))))).)))).)))..)) 18 18 23 0 0 0.119000 CDS
hsa_miR_2277_5p ENSG00000141736_ENST00000269571_17_1 SEQ_FROM_3281_3307 0 test.seq -17.26 GCATGGTCCACCACAGGCACCGCAGCT AGCGCGGGCTGAGCGCTGCCAGTC ...((((........(((.((((.((( )))))))))).......))))... 14 14 27 0 0 0.054900 CDS
hsa_miR_2277_5p ENSG00000141736_ENST00000269571_17_1 SEQ_FROM_3615_3639 0 test.seq -20.10 CCGAGAGGGCCCTCTGCCTGCTGCC AGCGCGGGCTGAGCGCTGCCAGTC .......(((.(((.((((((.((. .)))))))).))).)))....... 14 14 25 0 0 0.088800 CDS
hsa_miR_2278 ENSG00000141736_ENST00000269571_17_1 SEQ_FROM_899_918 0 test.seq -13.90 CCAAGCACTCTGACTGCCTG GAGAGCAGTGTGTGTTGCCTGG (((.((((.(..(((((((. .)).)))))..).).))).))) 15 15 20 0 0 0.064600 CDS
hsa_miR_2278 ENSG00000141736_ENST00000269571_17_1 SEQ_FROM_1031_1055 0 test.seq -12.50 TCGGCGCCAGCTGTGTGACTGCCTG GAGAGCAGTGTGTGTTGCCTGG ((((.((.(((.(..(.(((((((. .)).))))))..)))))))))) 18 18 25 0 0 0.253000 CDS
hsa_miR_2278 ENSG00000141736_ENST00000269571_17_1 SEQ_FROM_3506_3524 0 test.seq -13.40 CCACAGTACCCCTGCCCTC GAGAGCAGTGTGTGTTGCCTGG ((((((((((.((((.((( ))).)))).).))))))..))) 17 17 19 0 0 0.246000 CDS
hsa_miR_2278 ENSG00000141736_ENST00000269571_17_1 SEQ_FROM_3662_3680 0 test.seq -13.60 AAAGGCCCAAGACTCTCTC GAGAGCAGTGTGTGTTGCCTGG ..((((...(.(((((((( ))))).))).).....)))).. 13 13 19 0 0 0.121000 CDS
hsa_miR_22_3p ENSG00000141736_ENST00000269571_17_1 SEQ_FROM_1327_1350 0 test.seq -12.90 GCCCCGCTCCAGCCAGAGCAGCTC AAGCTGCCAGTTGAAGAACTGT ((....((.((((..(.((((((. .))))))).)))).))....)) 15 15 24 0 0 0.038600 CDS
hsa_miR_22_5p ENSG00000141736_ENST00000269571_17_1 SEQ_FROM_516_535 0 test.seq -12.20 TGGAGACCCGCTGAACAATA AGTTCTTCAGTGGCAAGCTTTA .((((..((((((((.(((. .))).))))))))....)))). 15 15 20 0 0 0.022900 CDS
hsa_miR_22_5p ENSG00000141736_ENST00000269571_17_1 SEQ_FROM_1481_1502 0 test.seq -15.30 ACTCGCTGACCCTGCAAGGGCT AGTTCTTCAGTGGCAAGCTTTA ....(((..(((((.((((((( )))))))))).))..))).... 15 15 22 0 0 0.361000 CDS
hsa_miR_22_5p ENSG00000141736_ENST00000269571_17_1 SEQ_FROM_2639_2662 0 test.seq -15.60 TGCAGATTGCCAAGGGGATGAGCT AGTTCTTCAGTGGCAAGCTTTA ...((.((((((...(((.((((( ))))))))..)))))).))... 16 16 24 0 0 0.302000 CDS
hsa_miR_22_5p ENSG00000141736_ENST00000269571_17_1 SEQ_FROM_2651_2674 0 test.seq -14.60 AGGGGATGAGCTACCTGGAGGATG AGTTCTTCAGTGGCAAGCTTTA .((((....(((((.((((((((. .)))))))))))))...)))). 17 17 24 0 0 0.302000 CDS
hsa_miR_22_5p ENSG00000141736_ENST00000269571_17_1 SEQ_FROM_4033_4055 0 test.seq -13.30 GGGAACCTGCCATGCCAGGAACC AGTTCTTCAGTGGCAAGCTTTA .......((((((...((((((. .))))))..))))))....... 12 12 23 0 0 0.030600 3'UTR
hsa_miR_2355_3p ENSG00000141736_ENST00000269571_17_1 SEQ_FROM_760_781 0 test.seq -12.60 GGCTCCCGCTGCTGGGGAGAGA ATTGTCCTTGCTGTTTGGAGAT ..((((.((.((.(((((.((. .)).))))))).))..)))).. 15 15 22 0 0 0.257000 CDS
hsa_miR_2355_3p ENSG00000141736_ENST00000269571_17_1 SEQ_FROM_1439_1462 0 test.seq -13.00 ACCTGCAAGTAATCCGGGGACGAA ATTGTCCTTGCTGTTTGGAGAT ..((.((((((...(((((((((. .))))))))).)))))).)).. 17 17 24 0 0 0.099000 CDS
hsa_miR_2392 ENSG00000141736_ENST00000269571_17_1 SEQ_FROM_357_377 0 test.seq -17.00 CACCAATGCCAGCCTGTCCTT TAGGATGGGGGTGAGAGGTG ((((..((((..((((((((. .))))))))))))...)))) 16 16 21 0 0 0.007250 CDS
hsa_miR_2392 ENSG00000141736_ENST00000269571_17_1 SEQ_FROM_3552_3571 0 test.seq -23.30 GACCTGCAGCCCCCAGCCTG TAGGATGGGGGTGAGAGGTG .((((...(((((((.(((( )))).)))))))...)))). 15 15 20 0 0 0.026100 CDS
hsa_miR_2392 ENSG00000141736_ENST00000269571_17_1 SEQ_FROM_3768_3787 0 test.seq -24.30 TGCCCCTCAGCCCCACCCTC TAGGATGGGGGTGAGAGGTG .(((.((((.(((((.(((. .))).))))).)))).))). 15 15 20 0 0 0.000707 CDS
hsa_miR_2392 ENSG00000141736_ENST00000269571_17_1 SEQ_FROM_3776_3793 0 test.seq -21.90 AGCCCCACCCTCCTCCTG TAGGATGGGGGTGAGAGGTG .(((((((((((.((((( ))))).))))))).).))). 16 16 18 0 0 0.000707 CDS
hsa_miR_2392 ENSG00000141736_ENST00000269571_17_1 SEQ_FROM_3781_3797 0 test.seq -19.30 CACCCTCCTCCTGCCTT TAGGATGGGGGTGAGAGGTG ((((((((((((((((. .))).)))))).))).)))) 16 16 17 0 0 0.000707 CDS
hsa_miR_23a_3p ENSG00000141736_ENST00000269571_17_1 SEQ_FROM_1803_1826 0 test.seq -18.40 GGGGCTCCCCAGGGAGTATGTGAA ATCACATTGCCAGGGATTTCC ((((.((((...((...((((((. .))))))..)).)))).)))) 16 16 24 0 0 0.257000 CDS
hsa_miR_23a_5p ENSG00000141736_ENST00000269571_17_1 SEQ_FROM_135_159 0 test.seq -16.50 TGGGGCCGGAGCCGCAGTGAGCACC GGGGTTCCTGGGGATGGGATTT .....(((...((.(((.((((.(( )).))))))).)).)))..... 14 14 25 0 0 0.352000 5'UTR
hsa_miR_23a_5p ENSG00000141736_ENST00000269571_17_1 SEQ_FROM_548_569 0 test.seq -26.60 CAGGGGCCTCCCCAGGAGGCCT GGGGTTCCTGGGGATGGGATTT .........(((((((((.((( ))).)))))))))......... 12 12 22 0 0 0.249000 CDS
hsa_miR_23a_5p ENSG00000141736_ENST00000269571_17_1 SEQ_FROM_614_636 0 test.seq -24.60 GGGTCTTGATCCAGCGGAACCCC GGGGTTCCTGGGGATGGGATTT (((((((.((((...(((((((( ))))))))...))))))))))) 19 19 23 0 0 0.046900 CDS
hsa_miR_23a_5p ENSG00000141736_ENST00000269571_17_1 SEQ_FROM_1325_1351 0 test.seq -20.00 CTGCCCCGCTCCAGCCAGAGCAGCTCC GGGGTTCCTGGGGATGGGATTT ....((((.(((..((((.(.(((((( )))))))))))))))))).... 18 18 27 0 0 0.038600 CDS
hsa_miR_23a_5p ENSG00000141736_ENST00000269571_17_1 SEQ_FROM_1474_1493 0 test.seq -13.90 GGCGCCTACTCGCTGACCCT GGGGTTCCTGGGGATGGGATTT ....((((..(.(.(((((( ))))))...).)..)))).... 12 12 20 0 0 0.361000 CDS
hsa_miR_23a_5p ENSG00000141736_ENST00000269571_17_1 SEQ_FROM_829_851 0 test.seq -18.30 TGTGCCCGCTGCAAGGGGCCACT GGGGTTCCTGGGGATGGGATTT ....((((((.((.((((((.(( )))))))))).)).)))).... 16 16 23 0 0 0.037500 CDS
hsa_miR_23a_5p ENSG00000141736_ENST00000269571_17_1 SEQ_FROM_1422_1443 0 test.seq -15.00 CCTCAGCGTCTTCCAGAACCTG GGGGTTCCTGGGGATGGGATTT ......(((((.(((((((((. .))))).)))))))))...... 14 14 22 0 0 0.099000 CDS
hsa_miR_23a_5p ENSG00000141736_ENST00000269571_17_1 SEQ_FROM_2603_2625 0 test.seq -19.30 GACGCCTGGGCTCCCAGGACCTG GGGGTTCCTGGGGATGGGATTT ....((((...(((((((((((. .))).)))))))).)))).... 15 15 23 0 0 0.235000 CDS
hsa_miR_23a_5p ENSG00000141736_ENST00000269571_17_1 SEQ_FROM_3226_3249 0 test.seq -15.80 TATCTGGTACCCCAGCAGGGCTTC GGGGTTCCTGGGGATGGGATTT .........((((((..((((((( )))))))))))))......... 13 13 24 0 0 0.076200 CDS
hsa_miR_23a_5p ENSG00000141736_ENST00000269571_17_1 SEQ_FROM_3544_3564 0 test.seq -17.20 GCCCCCCTGACCTGCAGCCCC GGGGTTCCTGGGGATGGGATTT ....(((...((((.(((((( )))))).).)))...))).... 13 13 21 0 0 0.026100 CDS
hsa_miR_23a_5p ENSG00000141736_ENST00000269571_17_1 SEQ_FROM_3876_3897 0 test.seq -15.70 GACACCTACGGCAGAGAACCCA GGGGTTCCTGGGGATGGGATTT ....(((((..(((.((((((. .)))))))))..).)))).... 14 14 22 0 0 0.389000 CDS
hsa_miR_23a_5p ENSG00000141736_ENST00000269571_17_1 SEQ_FROM_3821_3840 0 test.seq -15.80 ATTACTGGGACCAGGACCCA GGGGTTCCTGGGGATGGGATTT ....((.(..(((((((((. .))).))))))...).)).... 12 12 20 0 0 0.138000 CDS
hsa_miR_23a_5p ENSG00000141736_ENST00000269571_17_1 SEQ_FROM_3836_3857 0 test.seq -17.50 ACCCACCAGAGCGGGGGGCTCC GGGGTTCCTGGGGATGGGATTT .....(((...(.((((((((( ))))))))).)...)))..... 13 13 22 0 0 0.138000 CDS
hsa_miR_23a_5p ENSG00000141736_ENST00000269571_17_1 SEQ_FROM_3932_3955 0 test.seq -20.50 GAAGGCCAAGTCCGCAGAAGCCCT GGGGTTCCTGGGGATGGGATTT (((..(((..(((.(((.(((((( )))))).))).))))))..))) 18 18 24 0 0 0.147000 3'UTR
hsa_miR_23a_5p ENSG00000141736_ENST00000269571_17_1 SEQ_FROM_4019_4041 0 test.seq -19.10 CCGACCACTTCCAGGGGAACCTG GGGGTTCCTGGGGATGGGATTT ....((...(((..((((((((. .))))))))..)))..)).... 13 13 23 0 0 0.030600 3'UTR
hsa_miR_23a_5p ENSG00000141736_ENST00000269571_17_1 SEQ_FROM_4037_4057 0 test.seq -21.60 ACCTGCCATGCCAGGAACCTG GGGGTTCCTGGGGATGGGATTT ...(.((((.((((((((((. .)))))))))).).))).)... 15 15 21 0 0 0.030600 3'UTR
hsa_miR_23b_3p ENSG00000141736_ENST00000269571_17_1 SEQ_FROM_1803_1826 0 test.seq -16.50 GGGGCTCCCCAGGGAGTATGTGAA ATCACATTGCCAGGGATTACC ((...((((...((...((((((. .))))))..)).))))...)) 14 14 24 0 0 0.257000 CDS
hsa_miR_23b_5p ENSG00000141736_ENST00000269571_17_1 SEQ_FROM_614_636 0 test.seq -15.40 GGGTCTTGATCCAGCGGAACCCC TGGGTTCCTGGCATGCTGATTT (((((...(((((..(((((((. .)))))))))).))...))))) 17 17 23 0 0 0.046900 CDS
hsa_miR_23b_5p ENSG00000141736_ENST00000269571_17_1 SEQ_FROM_324_346 0 test.seq -15.00 GGTGCAGGGAAACCTGGAACTCA TGGGTTCCTGGCATGCTGATTT ....(((.(...((.(((((((( )))))))).))..).))).... 14 14 23 0 0 0.007250 CDS
hsa_miR_23b_5p ENSG00000141736_ENST00000269571_17_1 SEQ_FROM_1421_1443 0 test.seq -14.40 ACCTCAGCGTCTTCCAGAACCTG TGGGTTCCTGGCATGCTGATTT .....(((((...(((((((((. .))))).)))).)))))..... 14 14 23 0 0 0.099000 CDS
hsa_miR_23b_5p ENSG00000141736_ENST00000269571_17_1 SEQ_FROM_1857_1878 0 test.seq -16.40 GTGTCAGCCCCAGAATGGCTCA TGGGTTCCTGGCATGCTGATTT ..((((((.((((...(((((( )))))).))))...)))))).. 16 16 22 0 0 0.052600 CDS
hsa_miR_23b_5p ENSG00000141736_ENST00000269571_17_1 SEQ_FROM_2187_2207 0 test.seq -13.10 GCGACGGCAGCAGAAGATCCG TGGGTTCCTGGCATGCTGATTT ....(((((((....(((((( ))))))....)).))))).... 13 13 21 0 0 0.183000 CDS
hsa_miR_23b_5p ENSG00000141736_ENST00000269571_17_1 SEQ_FROM_1716_1735 0 test.seq -17.70 CTGCTGGGGTCCAGGGCCCA TGGGTTCCTGGCATGCTGATTT .....((.(((((((((((( )))).)))))).)).))..... 14 14 20 0 0 0.110000 CDS
hsa_miR_23b_5p ENSG00000141736_ENST00000269571_17_1 SEQ_FROM_2513_2536 0 test.seq -14.40 TTCTGGGCATCTGCCTGACATCCA TGGGTTCCTGGCATGCTGATTT ...(.((((..((((.((.((((( )))))))..)))))))).)... 16 16 24 0 0 0.228000 CDS
hsa_miR_23b_5p ENSG00000141736_ENST00000269571_17_1 SEQ_FROM_2606_2625 0 test.seq -16.20 GCCTGGGCTCCCAGGACCTG TGGGTTCCTGGCATGCTGATTT ...(.(((..(((((((((. .))).))))))...))).)... 13 13 20 0 0 0.235000 CDS
hsa_miR_23b_5p ENSG00000141736_ENST00000269571_17_1 SEQ_FROM_3783_3804 0 test.seq -13.60 CCCTCCTCCTGCCTTCAGCCCA TGGGTTCCTGGCATGCTGATTT ...((..(.((((...(((((( ))))))...)))).)..))... 13 13 22 0 0 0.000707 CDS
hsa_miR_23b_5p ENSG00000141736_ENST00000269571_17_1 SEQ_FROM_3819_3840 0 test.seq -16.30 CTATTACTGGGACCAGGACCCA TGGGTTCCTGGCATGCTGATTT ..((((....(.(((((((((( )))).)))))))....)))).. 15 15 22 0 0 0.138000 CDS
hsa_miR_23b_5p ENSG00000141736_ENST00000269571_17_1 SEQ_FROM_3838_3858 0 test.seq -17.20 CCACCAGAGCGGGGGGCTCCA TGGGTTCCTGGCATGCTGATTT ....(((.((.((((((.((( ))))))))).))...))).... 14 14 21 0 0 0.138000 CDS
hsa_miR_23b_5p ENSG00000141736_ENST00000269571_17_1 SEQ_FROM_4180_4203 0 test.seq -18.60 GGGTCCAGTGGATGCCACAGCCCA TGGGTTCCTGGCATGCTGATTT (((((.(((..((((((.(((((( ))))))..)))))))))))))) 20 20 24 0 0 0.007110 3'UTR
hsa_miR_23b_5p ENSG00000141736_ENST00000269571_17_1 SEQ_FROM_4036_4057 0 test.seq -29.00 AACCTGCCATGCCAGGAACCTG TGGGTTCCTGGCATGCTGATTT .......((((((((((((((. .))))))))))))))....... 14 14 22 0 0 0.030600 3'UTR
hsa_miR_2467_3p ENSG00000141736_ENST00000269571_17_1 SEQ_FROM_365_383 0 test.seq -16.60 CCAGCCTGTCCTTCCTGCA AGCAGAGGCAGAGAGGCTCAGG (((((((.((..((((((. .)))).))..)).)))))..)) 15 15 19 0 0 0.007250 CDS
hsa_miR_2467_3p ENSG00000141736_ENST00000269571_17_1 SEQ_FROM_1052_1074 0 test.seq -14.50 CCTGTCCCTACAACTACCTTTCT AGCAGAGGCAGAGAGGCTCAGG ((((..(((....((.((((((( )).))))).))..)))..)))) 16 16 23 0 0 0.253000 CDS
hsa_miR_2467_3p ENSG00000141736_ENST00000269571_17_1 SEQ_FROM_1905_1923 0 test.seq -14.40 CCAGTGTGTGGCCTGTGCC AGCAGAGGCAGAGAGGCTCAGG (((((.(.(.((((.(((. .))).))))..).).)))..)) 14 14 19 0 0 0.380000 CDS
hsa_miR_2467_3p ENSG00000141736_ENST00000269571_17_1 SEQ_FROM_1698_1720 0 test.seq -15.40 GCTGTGCGCCCGAGGGCACTGCT AGCAGAGGCAGAGAGGCTCAGG .(((...((((...(.(.((((( ))))).).)...).))).))). 14 14 23 0 0 0.110000 CDS
hsa_miR_2467_3p ENSG00000141736_ENST00000269571_17_1 SEQ_FROM_2607_2627 0 test.seq -19.40 CCTGGGCTCCCAGGACCTGCT AGCAGAGGCAGAGAGGCTCAGG (((((((..(...(.(((((( ))))).).)...)..))))))) 15 15 21 0 0 0.235000 CDS
hsa_miR_2467_3p ENSG00000141736_ENST00000269571_17_1 SEQ_FROM_2983_3001 0 test.seq -13.90 CCCCAGCCCCCCATCTGCA AGCAGAGGCAGAGAGGCTCAGG ((..((((((((.(((((. .)))))))..).).))))..)) 15 15 19 0 0 0.007190 CDS
hsa_miR_2467_3p ENSG00000141736_ENST00000269571_17_1 SEQ_FROM_3618_3639 0 test.seq -29.40 AGAGGGCCCTCTGCCTGCTGCC AGCAGAGGCAGAGAGGCTCAGG ...(((((((((((((.((((. .)))))))))))).)))))... 17 17 22 0 0 0.088800 CDS
hsa_miR_2467_3p ENSG00000141736_ENST00000269571_17_1 SEQ_FROM_4500_4523 0 test.seq -14.50 CCACACCCACTTTGTCCATTTGCA AGCAGAGGCAGAGAGGCTCAGG ((....((.(((((.((.(((((. .)))))))))))).))....)) 16 16 24 0 0 0.007410 3'UTR
hsa_miR_2467_5p ENSG00000141736_ENST00000269571_17_1 SEQ_FROM_556_581 0 test.seq -17.90 TCCCCAGGAGGCCTGCGGGAGCTGCA TGAGGCTCTGTTAGCCTTGGCTC ...(((..((((..((((.((((.(( )).))))))))..)))))))... 17 17 26 0 0 0.249000 CDS
hsa_miR_2467_5p ENSG00000141736_ENST00000269571_17_1 SEQ_FROM_1703_1728 0 test.seq -17.30 GCGCCCGAGGGCACTGCTGGGGTCCA TGAGGCTCTGTTAGCCTTGGCTC ..(((..(((((...((.(((((((( )).))))))))..)))))))).. 18 18 26 0 0 0.110000 CDS
hsa_miR_2467_5p ENSG00000141736_ENST00000269571_17_1 SEQ_FROM_2014_2036 0 test.seq -16.10 GAGGAGGGCGCATGCCAGCCTTG TGAGGCTCTGTTAGCCTTGGCTC (((.(((((....((.((((((. .))))))..))..)))))..))) 16 16 23 0 0 0.119000 CDS
hsa_miR_2467_5p ENSG00000141736_ENST00000269571_17_1 SEQ_FROM_1716_1735 0 test.seq -23.50 CTGCTGGGGTCCAGGGCCCA TGAGGCTCTGTTAGCCTTGGCTC ..((..((((.((((((((( )).)))))))...))))..)).. 15 15 20 0 0 0.110000 CDS
hsa_miR_2467_5p ENSG00000141736_ENST00000269571_17_1 SEQ_FROM_2818_2839 0 test.seq -16.20 AAGTGGATGGCGCTGGAGTCCA TGAGGCTCTGTTAGCCTTGGCTC .(((.((.(((..((((((((( )).)))))))...))))).))). 17 17 22 0 0 0.338000 CDS
hsa_miR_2467_5p ENSG00000141736_ENST00000269571_17_1 SEQ_FROM_3442_3463 0 test.seq -19.70 GCCAAGGGGCTGCAAAGCCTCC TGAGGCTCTGTTAGCCTTGGCTC ......((((((((.((((((. .)))))).)).))))))...... 14 14 22 0 0 0.070700 CDS
hsa_miR_2467_5p ENSG00000141736_ENST00000269571_17_1 SEQ_FROM_4223_4245 0 test.seq -16.10 GATCCTGGGTACTGAAAGCCTTA TGAGGCTCTGTTAGCCTTGGCTC ((.((.(((..((((.((((((( )))))))...))))))).)).)) 18 18 23 0 0 0.104000 3'UTR
hsa_miR_24_1_5p ENSG00000141736_ENST00000269571_17_1 SEQ_FROM_811_829 0 test.seq -13.70 ACTGTCTGTGCCGGTGGCT TGCCTACTGAGCTGATATCAGT ((((.....(((((((((. .))).)))).))......)))) 13 13 19 0 0 0.037500 CDS
hsa_miR_24_1_5p ENSG00000141736_ENST00000269571_17_1 SEQ_FROM_860_882 0 test.seq -12.00 ACTGCTGCCATGAGCAGTGTGCT TGCCTACTGAGCTGATATCAGT ((((.((.((.(..(((((.((. .)).)))))..))).)).)))) 16 16 23 0 0 0.037500 CDS
hsa_miR_24_2_5p ENSG00000141736_ENST00000269571_17_1 SEQ_FROM_812_829 0 test.seq -12.40 CTGTCTGTGCCGGTGGCT TGCCTACTGAGCTGAAACACAG ((((....(((((((((. .))).)))).))......)))) 13 13 18 0 0 0.037500 CDS
hsa_miR_24_2_5p ENSG00000141736_ENST00000269571_17_1 SEQ_FROM_2000_2023 0 test.seq -12.20 GGAAGTTTCCAGATGAGGAGGGCG TGCCTACTGAGCTGAAACACAG ....(((((.((....((.((((( ))))).))...))))))).... 14 14 24 0 0 0.119000 CDS
hsa_miR_24_3p ENSG00000141736_ENST00000269571_17_1 SEQ_FROM_562_585 0 test.seq -21.80 GGAGGCCTGCGGGAGCTGCAGCTT TGGCTCAGTTCAGCAGGAACAG .....(((((..((((((.((((. .)))))))))).)))))..... 15 15 24 0 0 0.249000 CDS
hsa_miR_24_3p ENSG00000141736_ENST00000269571_17_1 SEQ_FROM_816_835 0 test.seq -17.60 CTGTGCCGGTGGCTGTGCCC TGGCTCAGTTCAGCAGGAACAG ((((.(((.((((((.(((. .))).))).))).).)).)))) 16 16 20 0 0 0.037500 CDS
hsa_miR_24_3p ENSG00000141736_ENST00000269571_17_1 SEQ_FROM_828_849 0 test.seq -22.70 CTGTGCCCGCTGCAAGGGGCCA TGGCTCAGTTCAGCAGGAACAG ((((.((.((((.(..(((((( ))))))..).)))).)).)))) 17 17 22 0 0 0.037500 CDS
hsa_miR_24_3p ENSG00000141736_ENST00000269571_17_1 SEQ_FROM_1540_1558 0 test.seq -16.90 CTGGGCAGTGGACTGGCCC TGGCTCAGTTCAGCAGGAACAG (((..(..((((((((((. .))).)))))))....)..))) 14 14 19 0 0 0.154000 CDS
hsa_miR_24_3p ENSG00000141736_ENST00000269571_17_1 SEQ_FROM_1900_1924 0 test.seq -12.10 GCTGACCAGTGTGTGGCCTGTGCCC TGGCTCAGTTCAGCAGGAACAG .....((..(((.((..(((.(((. .))).)))..)))))))..... 13 13 25 0 0 0.380000 CDS
hsa_miR_24_3p ENSG00000141736_ENST00000269571_17_1 SEQ_FROM_2081_2104 0 test.seq -17.40 GCTGCCCCGCCGAGCAGAGAGCCA TGGCTCAGTTCAGCAGGAACAG .....((.((.((((...(((((( )))))).)))).)).))..... 14 14 24 0 0 0.037500 CDS
hsa_miR_24_3p ENSG00000141736_ENST00000269571_17_1 SEQ_FROM_1732_1757 0 test.seq -14.20 CCCACCCAGTGTGTCAACTGCAGCCA TGGCTCAGTTCAGCAGGAACAG .....((..(((...(((((.((((( ))))))))))..)))))..... 15 15 26 0 0 0.110000 CDS
hsa_miR_24_3p ENSG00000141736_ENST00000269571_17_1 SEQ_FROM_3511_3532 0 test.seq -14.70 GTACCCCTGCCCTCTGAGACTG TGGCTCAGTTCAGCAGGAACAG .....(((((...(((((.((. .)))))))....)))))..... 12 12 22 0 0 0.246000 CDS
hsa_miR_24_3p ENSG00000141736_ENST00000269571_17_1 SEQ_FROM_3541_3563 0 test.seq -15.30 GTTGCCCCCCTGACCTGCAGCCC TGGCTCAGTTCAGCAGGAACAG .....((..((((.(((.((((. .))))))).))))..))..... 13 13 23 0 0 0.026100 CDS
hsa_miR_25_3p ENSG00000141736_ENST00000269571_17_1 SEQ_FROM_856_878 0 test.seq -12.50 ACTGACTGCTGCCATGAGCAGTG CATTGCACTTGTCTCGGTCTGA ...(((((..((...(.(((((( )))))).)..))..)))))... 14 14 23 0 0 0.037500 CDS
hsa_miR_25_5p ENSG00000141736_ENST00000269571_17_1 SEQ_FROM_628_647 0 test.seq -16.10 CGGAACCCCCAGCTCTGCTA AGGCGGAGACTTGGGCAATTG ......(((.(((((((((. .))))))).)).)))...... 12 12 20 0 0 0.046900 CDS
hsa_miR_25_5p ENSG00000141736_ENST00000269571_17_1 SEQ_FROM_909_926 0 test.seq -15.70 TGACTGCCTGGCCTGCCT AGGCGGAGACTTGGGCAATTG ....((((..(((((((( )))))).)..)..)))).... 12 12 18 0 0 0.064600 CDS
hsa_miR_25_5p ENSG00000141736_ENST00000269571_17_1 SEQ_FROM_1272_1293 0 test.seq -16.90 TGGGAGCCTGGCATTTCTGCCG AGGCGGAGACTTGGGCAATTG .....(((..(..((((((((. .)))))))).)..)))..... 12 12 22 0 0 0.333000 CDS
hsa_miR_25_5p ENSG00000141736_ENST00000269571_17_1 SEQ_FROM_1322_1341 0 test.seq -18.70 ACACTGCCCCGCTCCAGCCA AGGCGGAGACTTGGGCAATTG ....(((((..((((.(((. .)))))))....))))).... 12 12 20 0 0 0.038600 CDS
hsa_miR_25_5p ENSG00000141736_ENST00000269571_17_1 SEQ_FROM_1621_1641 0 test.seq -19.80 AACCCGCACCAAGCTCTGCTC AGGCGGAGACTTGGGCAATTG .....((.((((((((((((. .))))))).)))))))..... 14 14 21 0 0 0.077400 CDS
hsa_miR_25_5p ENSG00000141736_ENST00000269571_17_1 SEQ_FROM_847_869 0 test.seq -17.60 CCACTGCCCACTGACTGCTGCCA AGGCGGAGACTTGGGCAATTG ....((((((..(.((.(((((. .))))))).).)))))).... 14 14 23 0 0 0.037500 CDS
hsa_miR_25_5p ENSG00000141736_ENST00000269571_17_1 SEQ_FROM_1795_1813 0 test.seq -13.30 GTACTGCAGGGGCTCCCCA AGGCGGAGACTTGGGCAATTG ....(((..(((((((((. .)).)))).)))..))).... 12 12 19 0 0 0.257000 CDS
hsa_miR_25_5p ENSG00000141736_ENST00000269571_17_1 SEQ_FROM_1700_1721 0 test.seq -18.40 TGTGCGCCCGAGGGCACTGCTG AGGCGGAGACTTGGGCAATTG .....(((((((..(.(((((. .))))).).)))))))..... 13 13 22 0 0 0.110000 CDS
hsa_miR_25_5p ENSG00000141736_ENST00000269571_17_1 SEQ_FROM_2609_2628 0 test.seq -14.50 TGGGCTCCCAGGACCTGCTG AGGCGGAGACTTGGGCAATTG ......((((((.((((((. .))))).).))))))...... 12 12 20 0 0 0.235000 CDS
hsa_miR_25_5p ENSG00000141736_ENST00000269571_17_1 SEQ_FROM_2830_2849 0 test.seq -21.80 CTGGAGTCCATTCTCCGCCG AGGCGGAGACTTGGGCAATTG .....(((((.((((((((. .))))))))..)))))..... 13 13 20 0 0 0.338000 CDS
hsa_miR_25_5p ENSG00000141736_ENST00000269571_17_1 SEQ_FROM_3364_3384 0 test.seq -21.70 GAGGCCCCCAGGTCTCCACTG AGGCGGAGACTTGGGCAATTG ......(((((((((((.((. .)).)))))))))))...... 13 13 21 0 0 0.285000 CDS
hsa_miR_25_5p ENSG00000141736_ENST00000269571_17_1 SEQ_FROM_3249_3268 0 test.seq -15.50 CTTCTGTCCAGACCCTGCCC AGGCGGAGACTTGGGCAATTG ....(((((((..((((((. .))))).)..))))))).... 13 13 20 0 0 0.076200 CDS
hsa_miR_25_5p ENSG00000141736_ENST00000269571_17_1 SEQ_FROM_3448_3466 0 test.seq -12.90 GGGCTGCAAAGCCTCCCCA AGGCGGAGACTTGGGCAATTG ....(((.(((.((((((. .)).)))).)))..))).... 12 12 19 0 0 0.070700 CDS
hsa_miR_25_5p ENSG00000141736_ENST00000269571_17_1 SEQ_FROM_3661_3681 0 test.seq -17.40 GAAAGGCCCAAGACTCTCTCC AGGCGGAGACTTGGGCAATTG ......((((((.((((.((. .)).)))).))))))...... 12 12 21 0 0 0.121000 CDS
hsa_miR_25_5p ENSG00000141736_ENST00000269571_17_1 SEQ_FROM_3773_3796 0 test.seq -15.30 CTCAGCCCCACCCTCCTCCTGCCT AGGCGGAGACTTGGGCAATTG ......((((.....((((.(((( ))))))))...))))...... 12 12 24 0 0 0.000707 CDS
hsa_miR_2681_3p ENSG00000141736_ENST00000269571_17_1 SEQ_FROM_3575_3592 0 test.seq -12.50 ATGTGAACCAGCCAGATG TATCATGGAGTTGGTAAAGCAC .(((..((((.((((((( )))).)))...))))...))). 14 14 18 0 0 0.024500 CDS
hsa_miR_2682_3p ENSG00000141736_ENST00000269571_17_1 SEQ_FROM_826_848 0 test.seq -19.20 GGCTGTGCCCGCTGCAAGGGGCC CGCCTCTTCAGCGCTGTCTTCC ((..(....(((((.(((((((. .))))))))))))....)..)) 15 15 23 0 0 0.037500 CDS
hsa_miR_2682_3p ENSG00000141736_ENST00000269571_17_1 SEQ_FROM_2306_2328 0 test.seq -27.60 AAGAGACGGAGCTGAGGAAGGTG CGCCTCTTCAGCGCTGTCTTCC ..(((((((.((((((((.(((( )))))))))))).))))))).. 19 19 23 0 0 0.261000 CDS
hsa_miR_2682_3p ENSG00000141736_ENST00000269571_17_1 SEQ_FROM_2003_2023 0 test.seq -15.90 AGTTTCCAGATGAGGAGGGCG CGCCTCTTCAGCGCTGTCTTCC ......(((.((((((((.(( ))))))))))...)))...... 13 13 21 0 0 0.119000 CDS
hsa_miR_2682_3p ENSG00000141736_ENST00000269571_17_1 SEQ_FROM_1693_1715 0 test.seq -15.20 CACCAGCTGTGCGCCCGAGGGCA CGCCTCTTCAGCGCTGTCTTCC .....((...((((..((((((. .))).)))..)))).))..... 12 12 23 0 0 0.110000 CDS
hsa_miR_2682_3p ENSG00000141736_ENST00000269571_17_1 SEQ_FROM_3834_3855 0 test.seq -15.40 GGACCCACCAGAGCGGGGGGCT CGCCTCTTCAGCGCTGTCTTCC (((.....(((.((.((((((. .))))))...)).)))...))) 14 14 22 0 0 0.138000 CDS
hsa_miR_2682_5p ENSG00000141736_ENST00000269571_17_1 SEQ_FROM_894_918 0 test.seq -15.30 GGGCCCCAAGCACTCTGACTGCCTG CAGGCAGTGACTGTTCAGACGTC ........((((.((..(((((((( )))))))))).))))........ 14 14 25 0 0 0.064600 CDS
hsa_miR_2682_5p ENSG00000141736_ENST00000269571_17_1 SEQ_FROM_3612_3634 0 test.seq -13.20 GCCCCGAGAGGGCCCTCTGCCTG CAGGCAGTGACTGTTCAGACGTC .......(((.(..(.((((((( ))))))).)..).)))....... 12 12 23 0 0 0.088800 CDS
hsa_miR_26a_1_3p ENSG00000141736_ENST00000269571_17_1 SEQ_FROM_1856_1875 0 test.seq -12.20 AGTGTCAGCCCCAGAATGGC CCTATTCTTGGTTACTTGCACG .((((.((.((.(((((((. .))))))).))...)).)))). 15 15 20 0 0 0.052600 CDS
hsa_miR_26a_1_3p ENSG00000141736_ENST00000269571_17_1 SEQ_FROM_1997_2020 0 test.seq -12.80 TCTGGAAGTTTCCAGATGAGGAGG CCTATTCTTGGTTACTTGCACG ..((.((((..((((..(((.((( ))).)))))))..)))).)).. 16 16 24 0 0 0.119000 CDS
hsa_miR_26a_5p ENSG00000141736_ENST00000269571_17_1 SEQ_FROM_4218_4238 0 test.seq -16.90 TTCCAGATCCTGGGTACTGAA TTCAAGTAATCCAGGATAGGCT ..((..((((((((((((((( ))).))).))))))))).)).. 17 17 21 0 0 0.104000 3'UTR
hsa_miR_26b_3p ENSG00000141736_ENST00000269571_17_1 SEQ_FROM_3827_3850 0 test.seq -17.62 GGGACCAGGACCCACCAGAGCGGG CCTGTTCTCCATTACTTGGCTC (((.(((((.......(((((((( ))))))))......)))))))) 16 16 24 0 0 0.138000 CDS
hsa_miR_26b_5p ENSG00000141736_ENST00000269571_17_1 SEQ_FROM_4219_4238 0 test.seq -14.10 TCCAGATCCTGGGTACTGAA TTCAAGTAATTCAGGATAGGT .((..((((((((((((((( ))).))).))))))))).)). 17 17 20 0 0 0.104000 3'UTR
hsa_miR_27a_3p ENSG00000141736_ENST00000269571_17_1 SEQ_FROM_135_155 0 test.seq -19.10 TGGGGCCGGAGCCGCAGTGAG TTCACAGTGGCTAAGTTCCGC ..((..(..((((((.((((( ))))).))))))..)..)).. 14 14 21 0 0 0.352000 5'UTR
hsa_miR_27a_3p ENSG00000141736_ENST00000269571_17_1 SEQ_FROM_1703_1723 0 test.seq -13.10 GCGCCCGAGGGCACTGCTGGG TTCACAGTGGCTAAGTTCCGC (((..(..((.(((((.(((( ))))))))).))..)...))) 15 15 21 0 0 0.110000 CDS
hsa_miR_27a_3p ENSG00000141736_ENST00000269571_17_1 SEQ_FROM_4123_4139 0 test.seq -12.20 GAGGAACAGCACTGGGG TTCACAGTGGCTAAGTTCCGC (.((((((((((((((. .)).)))).)))..))))).) 15 15 17 0 0 0.057400 3'UTR
hsa_miR_27a_5p ENSG00000141736_ENST00000269571_17_1 SEQ_FROM_565_586 0 test.seq -17.70 GGCCTGCGGGAGCTGCAGCTTC AGGGCTTAGCTGCTTGTGAGCA .((..((((((((((.(((((. .)))))))))).)))))..)). 17 17 22 0 0 0.249000 CDS
hsa_miR_27a_5p ENSG00000141736_ENST00000269571_17_1 SEQ_FROM_476_500 0 test.seq -18.00 AGCTCTTTGAGGACAACTATGCCCT AGGGCTTAGCTGCTTGTGAGCA .((((....(((.((.(((.((((( ))))).))).)))))..)))). 17 17 25 0 0 0.306000 CDS
hsa_miR_27a_5p ENSG00000141736_ENST00000269571_17_1 SEQ_FROM_949_971 0 test.seq -18.00 TGTGAGCTGCACTGCCCAGCCCT AGGGCTTAGCTGCTTGTGAGCA (((..((.(((..((..(((((( ))))))..)))))..))..))) 16 16 23 0 0 0.031800 CDS
hsa_miR_27a_5p ENSG00000141736_ENST00000269571_17_1 SEQ_FROM_1150_1171 0 test.seq -21.72 TGTGAGAAGTGCAGCAAGCCCT AGGGCTTAGCTGCTTGTGAGCA (((.......(((((((((((( ))))))).)))))......))) 15 15 22 0 0 0.096000 CDS
hsa_miR_27a_5p ENSG00000141736_ENST00000269571_17_1 SEQ_FROM_980_1003 0 test.seq -13.30 ACAACACAGACACGTTTGAGTCCA AGGGCTTAGCTGCTTGTGAGCA ....((((..((.(((.((((((. .)))))))))))..)))).... 15 15 24 0 0 0.131000 CDS
hsa_miR_27a_5p ENSG00000141736_ENST00000269571_17_1 SEQ_FROM_813_836 0 test.seq -20.00 TGTCTGTGCCGGTGGCTGTGCCCG AGGGCTTAGCTGCTTGTGAGCA (((...(((.((..((((.((((. .)))).))))..)).))).))) 16 16 24 0 0 0.037500 CDS
hsa_miR_27a_5p ENSG00000141736_ENST00000269571_17_1 SEQ_FROM_831_851 0 test.seq -16.60 TGCCCGCTGCAAGGGGCCACT AGGGCTTAGCTGCTTGTGAGCA (((.(((.(((..(((((.(( )))))))...)))..))).))) 16 16 21 0 0 0.037500 CDS
hsa_miR_27a_5p ENSG00000141736_ENST00000269571_17_1 SEQ_FROM_1902_1925 0 test.seq -13.10 TGACCAGTGTGTGGCCTGTGCCCA AGGGCTTAGCTGCTTGTGAGCA ((..((....(..((.((.((((. .)))).))))..)...))..)) 13 13 24 0 0 0.380000 CDS
hsa_miR_27a_5p ENSG00000141736_ENST00000269571_17_1 SEQ_FROM_1702_1728 0 test.seq -17.10 TGCGCCCGAGGGCACTGCTGGGGTCCA AGGGCTTAGCTGCTTGTGAGCA (((...((..((((..((((((.(((. .)))))))))))))..)).))) 18 18 27 0 0 0.110000 CDS
hsa_miR_27a_5p ENSG00000141736_ENST00000269571_17_1 SEQ_FROM_2819_2839 0 test.seq -13.40 AGTGGATGGCGCTGGAGTCCA AGGGCTTAGCTGCTTGTGAGCA .((....(((((((.(((((. .))))))))).))).....)). 14 14 21 0 0 0.338000 CDS
hsa_miR_27a_5p ENSG00000141736_ENST00000269571_17_1 SEQ_FROM_3441_3462 0 test.seq -14.60 AGCCAAGGGGCTGCAAAGCCTC AGGGCTTAGCTGCTTGTGAGCA .......((((.((.((((((. .)))))).)).))))....... 12 12 22 0 0 0.070700 CDS
hsa_miR_27a_5p ENSG00000141736_ENST00000269571_17_1 SEQ_FROM_3651_3670 0 test.seq -16.20 TGCCACTCTGGAAAGGCCCA AGGGCTTAGCTGCTTGTGAGCA ((((((..(((..((((((. .))))))..)))...))).))) 15 15 20 0 0 0.121000 CDS
hsa_miR_27a_5p ENSG00000141736_ENST00000269571_17_1 SEQ_FROM_3835_3857 0 test.seq -15.20 GACCCACCAGAGCGGGGGGCTCC AGGGCTTAGCTGCTTGTGAGCA ....(((..((((((.((((((. .))))))..))))))))).... 15 15 23 0 0 0.138000 CDS
hsa_miR_27a_5p ENSG00000141736_ENST00000269571_17_1 SEQ_FROM_3923_3945 0 test.seq -14.70 TGTGAACCAGAAGGCCAAGTCCG AGGGCTTAGCTGCTTGTGAGCA (((..((.((..(((.((((((. .)))))).))).)).))..))) 16 16 23 0 0 0.147000 CDS 3'UTR
hsa_miR_27a_5p ENSG00000141736_ENST00000269571_17_1 SEQ_FROM_3935_3955 0 test.seq -17.00 GGCCAAGTCCGCAGAAGCCCT AGGGCTTAGCTGCTTGTGAGCA .((((.....((((.(((((( ))))))...))))...)).)). 14 14 21 0 0 0.147000 3'UTR
hsa_miR_27a_5p ENSG00000141736_ENST00000269571_17_1 SEQ_FROM_3962_3984 0 test.seq -19.40 TCCTCAGGGAGCAGGGAAGGCCT AGGGCTTAGCTGCTTGTGAGCA ..((((.(.(((((..(((.((( ))).)))..)))))).)))).. 16 16 23 0 0 0.147000 3'UTR
hsa_miR_27b_3p ENSG00000141736_ENST00000269571_17_1 SEQ_FROM_135_155 0 test.seq -17.40 TGGGGCCGGAGCCGCAGTGAG TTCACAGTGGCTAAGTTCTGC ..((..(..((((((.((((( ))))).))))))..)..)).. 14 14 21 0 0 0.352000 5'UTR
hsa_miR_27b_5p ENSG00000141736_ENST00000269571_17_1 SEQ_FROM_562_586 0 test.seq -12.20 GGAGGCCTGCGGGAGCTGCAGCTTC AGAGCTTAGCTGATTGGTGAAC ....(((......(((((.(((((. .))))))))))....))).... 13 13 25 0 0 0.249000 CDS
hsa_miR_27b_5p ENSG00000141736_ENST00000269571_17_1 SEQ_FROM_3836_3857 0 test.seq -17.30 ACCCACCAGAGCGGGGGGCTCC AGAGCTTAGCTGATTGGTGAAC ...(((((((((...((((((. .)))))).)))..))))))... 15 15 22 0 0 0.138000 CDS
hsa_miR_27b_5p ENSG00000141736_ENST00000269571_17_1 SEQ_FROM_3932_3955 0 test.seq -12.20 GAAGGCCAAGTCCGCAGAAGCCCT AGAGCTTAGCTGATTGGTGAAC ....(((((.((.((..((((.(( )).)))).)).))))))).... 15 15 24 0 0 0.147000 3'UTR
hsa_miR_2861 ENSG00000141736_ENST00000269571_17_1 SEQ_FROM_58_78 0 test.seq -30.80 CTGCGCCGCGCGCCCGGCCCC GGGGCCTGGCGGTGGGCGG ..((.((((.((((.(((((( )))))).)))))))))).. 16 16 21 0 0 0.020200 5'UTR
hsa_miR_2861 ENSG00000141736_ENST00000269571_17_1 SEQ_FROM_104_124 0 test.seq -29.90 GCGCCCTCCCAGCCGGGTCCA GGGGCCTGGCGGTGGGCGG .(((((.((..(((((((((. .))))))))))).))))). 16 16 21 0 0 0.001650 5'UTR
hsa_miR_2861 ENSG00000141736_ENST00000269571_17_1 SEQ_FROM_259_276 0 test.seq -25.00 CGGCTCCCTGCCAGTCCC GGGGCCTGGCGGTGGGCGG (.((((.((((((((((( )))).))))))).)))).) 16 16 18 0 0 0.338000 CDS
hsa_miR_2861 ENSG00000141736_ENST00000269571_17_1 SEQ_FROM_624_643 0 test.seq -16.60 CCAGCGGAACCCCCAGCTCT GGGGCCTGGCGGTGGGCGG ((.((...(((.(((((((( )))).)))).)))..)))) 15 15 20 0 0 0.046900 CDS
hsa_miR_2861 ENSG00000141736_ENST00000269571_17_1 SEQ_FROM_905_923 0 test.seq -22.00 ACTCTGACTGCCTGGCCTG GGGGCCTGGCGGTGGGCGG ...((.((((((.(((((. .))))).)))))).))... 13 13 19 0 0 0.064600 CDS
hsa_miR_2861 ENSG00000141736_ENST00000269571_17_1 SEQ_FROM_991_1009 0 test.seq -15.10 ACGTTTGAGTCCATGCCCA GGGGCCTGGCGGTGGGCGG .(((..(.(.(((.((((. .)))).))))..)..))). 12 12 19 0 0 0.131000 CDS
hsa_miR_2861 ENSG00000141736_ENST00000269571_17_1 SEQ_FROM_1540_1559 0 test.seq -16.20 CTGGGCAGTGGACTGGCCCT GGGGCCTGGCGGTGGGCGG (((..((.((..(.(((((( )))))).).)).))..))) 14 14 20 0 0 0.154000 CDS
hsa_miR_2861 ENSG00000141736_ENST00000269571_17_1 SEQ_FROM_1850_1867 0 test.seq -17.90 ACCCTGAGTGTCAGCCCC GGGGCCTGGCGGTGGGCGG ...((.(.(((((((((( )))).)))))).).))... 13 13 18 0 0 0.052600 CDS
hsa_miR_2861 ENSG00000141736_ENST00000269571_17_1 SEQ_FROM_830_851 0 test.seq -28.50 GTGCCCGCTGCAAGGGGCCACT GGGGCCTGGCGGTGGGCGG .((((((((((...(((((.(( ))))))).)))))))))). 17 17 22 0 0 0.037500 CDS
hsa_miR_2861 ENSG00000141736_ENST00000269571_17_1 SEQ_FROM_1820_1837 0 test.seq -16.50 ATGTGAATGCCAGGCACT GGGGCCTGGCGGTGGGCGG .(((...((((((((.(( )).))))))))....))). 13 13 18 0 0 0.257000 CDS
hsa_miR_2861 ENSG00000141736_ENST00000269571_17_1 SEQ_FROM_2019_2035 0 test.seq -19.90 GGGCGCATGCCAGCCTT GGGGCCTGGCGGTGGGCGG ..((.(((((((((((( )))).))))).))).)).. 14 14 17 0 0 0.119000 CDS
hsa_miR_2861 ENSG00000141736_ENST00000269571_17_1 SEQ_FROM_2976_2992 0 test.seq -24.60 GCGGCTGCCCCAGCCCC GGGGCCTGGCGGTGGGCGG .((.(..(((((((((( )))).)))).))..).)). 13 13 17 0 0 0.007190 CDS
hsa_miR_2861 ENSG00000141736_ENST00000269571_17_1 SEQ_FROM_3284_3301 0 test.seq -24.50 TGGTCCACCACAGGCACC GGGGCCTGGCGGTGGGCGG (.(((((((.(((((.(( )).)))))..))))))).) 15 15 18 0 0 0.054900 CDS
hsa_miR_2861 ENSG00000141736_ENST00000269571_17_1 SEQ_FROM_3232_3249 0 test.seq -16.80 GTACCCCAGCAGGGCTTC GGGGCCTGGCGGTGGGCGG ...((((.((.((((((( ))))))).)).).)))... 13 13 18 0 0 0.076200 CDS
hsa_miR_2861 ENSG00000141736_ENST00000269571_17_1 SEQ_FROM_3243_3264 0 test.seq -17.60 GGGCTTCTTCTGTCCAGACCCT GGGGCCTGGCGGTGGGCGG ..((((...(((.((((.(((( )))).))))))).)))).. 15 15 22 0 0 0.076200 CDS
hsa_miR_2861 ENSG00000141736_ENST00000269571_17_1 SEQ_FROM_3467_3483 0 test.seq -16.10 CACATGACCCCAGCCCT GGGGCCTGGCGGTGGGCGG ....(.((((((((((( )))).)))).))).).... 12 12 17 0 0 0.070700 CDS
hsa_miR_2861 ENSG00000141736_ENST00000269571_17_1 SEQ_FROM_3582_3601 0 test.seq -24.20 CCAGCCAGATGTTCGGCCCC GGGGCCTGGCGGTGGGCGG ((.(((...(((..(((((( ))))))..)))...))))) 14 14 20 0 0 0.024500 CDS
hsa_miR_2861 ENSG00000141736_ENST00000269571_17_1 SEQ_FROM_3650_3670 0 test.seq -20.30 GTGCCACTCTGGAAAGGCCCA GGGGCCTGGCGGTGGGCGG .((((.(.(((...((((((. .))))))..))).))))). 14 14 21 0 0 0.121000 CDS
hsa_miR_2861 ENSG00000141736_ENST00000269571_17_1 SEQ_FROM_3767_3781 0 test.seq -22.00 CTGCCCCTCAGCCCC GGGGCCTGGCGGTGGGCGG ((((((((((((((( )))).)))..)).)))))) 15 15 15 0 0 0.000707 CDS
hsa_miR_2861 ENSG00000141736_ENST00000269571_17_1 SEQ_FROM_3837_3857 0 test.seq -16.70 CCCACCAGAGCGGGGGGCTCC GGGGCCTGGCGGTGGGCGG ....(((..((...((((((( ))))))).))..))).... 12 12 21 0 0 0.138000 CDS
hsa_miR_28_5p ENSG00000141736_ENST00000269571_17_1 SEQ_FROM_2647_2667 0 test.seq -13.40 GCCAAGGGGATGAGCTACCTG AAGGAGCTCACAGTCTATTGAG ..(((.(((.((((((.(((. .)))))))))...))).))).. 15 15 21 0 0 0.302000 CDS
hsa_miR_2909 ENSG00000141736_ENST00000269571_17_1 SEQ_FROM_3582_3604 0 test.seq -22.30 CCAGCCAGATGTTCGGCCCCAGC GTTAGGGCCAACATCTCTTGG ((((..(((((((.(((((.((( ))).)))))))))))).)))) 19 19 23 0 0 0.024500 CDS
hsa_miR_2909 ENSG00000141736_ENST00000269571_17_1 SEQ_FROM_3756_3778 0 test.seq -15.10 CCAGGGAGGAGCTGCCCCTCAGC GTTAGGGCCAACATCTCTTGG (((((.((..(.((.((((.((( ))))))).)).)..))))))) 17 17 23 0 0 0.000707 CDS
hsa_miR_2909 ENSG00000141736_ENST00000269571_17_1 SEQ_FROM_4184_4205 0 test.seq -16.00 CCAGTGGATGCCACAGCCCAGC GTTAGGGCCAACATCTCTTGG ((((.(((((.....((((((( ))).))))...))))).)))) 16 16 22 0 0 0.007110 3'UTR
hsa_miR_2909 ENSG00000141736_ENST00000269571_17_1 SEQ_FROM_3937_3958 0 test.seq -16.73 CCAAGTCCGCAGAAGCCCTGAT GTTAGGGCCAACATCTCTTGG (((((.........(((((((( ))))))))........))))) 13 13 22 0 0 0.147000 3'UTR
hsa_miR_296_3p ENSG00000141736_ENST00000269571_17_1 SEQ_FROM_65_86 0 test.seq -23.80 GCGCGCCCGGCCCCCACCCCTC GAGGGTTGGGTGGAGGCTCTCC ......((..((((((.((((( ))))).)))).)).))...... 13 13 22 0 0 0.020200 5'UTR
hsa_miR_296_3p ENSG00000141736_ENST00000269571_17_1 SEQ_FROM_183_204 0 test.seq -27.00 CTGGGGGCTCCTCCTCGCCCTC GAGGGTTGGGTGGAGGCTCTCC ...(((.((((.(((.(((((( )))))).))).)))).)))... 16 16 22 0 0 0.183000 CDS
hsa_miR_296_3p ENSG00000141736_ENST00000269571_17_1 SEQ_FROM_949_972 0 test.seq -28.30 TGTGAGCTGCACTGCCCAGCCCTG GAGGGTTGGGTGGAGGCTCTCC .(.(((((...(..(((((((((. .)))))))))..).))))).). 16 16 24 0 0 0.031800 CDS
hsa_miR_296_3p ENSG00000141736_ENST00000269571_17_1 SEQ_FROM_622_644 0 test.seq -17.70 ATCCAGCGGAACCCCCAGCTCTG GAGGGTTGGGTGGAGGCTCTCC ....(((....(((((((((((. .))))))))).))..))).... 14 14 23 0 0 0.046900 CDS
hsa_miR_296_3p ENSG00000141736_ENST00000269571_17_1 SEQ_FROM_1148_1172 0 test.seq -14.80 GGTGTGAGAAGTGCAGCAAGCCCTG GAGGGTTGGGTGGAGGCTCTCC ((...(((...(.((.(.((((((. .)))))).).)).)..))).)) 15 15 25 0 0 0.096000 CDS
hsa_miR_296_3p ENSG00000141736_ENST00000269571_17_1 SEQ_FROM_359_378 0 test.seq -15.20 CCAATGCCAGCCTGTCCTTC GAGGGTTGGGTGGAGGCTCTCC .....(((.(((((.((((( ))))).)))))...)))..... 13 13 20 0 0 0.007250 CDS
hsa_miR_296_3p ENSG00000141736_ENST00000269571_17_1 SEQ_FROM_2016_2036 0 test.seq -23.20 GGAGGGCGCATGCCAGCCTTG GAGGGTTGGGTGGAGGCTCTCC (((((((.(((.((((((((. .)))))))))))...))))))) 18 18 21 0 0 0.119000 CDS
hsa_miR_296_3p ENSG00000141736_ENST00000269571_17_1 SEQ_FROM_3244_3265 0 test.seq -20.10 GGCTTCTTCTGTCCAGACCCTG GAGGGTTGGGTGGAGGCTCTCC ((...((((..(((((.((((. .)))))))))..))))....)) 15 15 22 0 0 0.076200 CDS
hsa_miR_296_3p ENSG00000141736_ENST00000269571_17_1 SEQ_FROM_3660_3678 0 test.seq -18.70 GGAAAGGCCCAAGACTCTC GAGGGTTGGGTGGAGGCTCTCC (((.((.((((.((((((( )))))))...))).).)).))) 16 16 19 0 0 0.121000 CDS
hsa_miR_296_3p ENSG00000141736_ENST00000269571_17_1 SEQ_FROM_3766_3787 0 test.seq -23.90 GCTGCCCCTCAGCCCCACCCTC GAGGGTTGGGTGGAGGCTCTCC ......((((.((((.(((((( )))))).)))).))))...... 14 14 22 0 0 0.000707 CDS
hsa_miR_296_3p ENSG00000141736_ENST00000269571_17_1 SEQ_FROM_3848_3869 0 test.seq -35.60 GGGGGGCTCCACCCAGCACCTT GAGGGTTGGGTGGAGGCTCTCC (((((((((((((((((.(((( )))))))))))))).))))))) 21 21 22 0 0 0.138000 CDS
hsa_miR_296_3p ENSG00000141736_ENST00000269571_17_1 SEQ_FROM_4009_4028 0 test.seq -24.50 GGAGGGCCCTCCGACCACTT GAGGGTTGGGTGGAGGCTCTCC .(((((((((((((((.((( )))))))))..)).))))))). 18 18 20 0 0 0.030600 3'UTR
hsa_miR_296_3p ENSG00000141736_ENST00000269571_17_1 SEQ_FROM_4207_4229 0 test.seq -12.90 TGGCCCTTTCCTTCCAGATCCTG GAGGGTTGGGTGGAGGCTCTCC ......(((((.((((.(((((. .))))))))).)))))...... 14 14 23 0 0 0.104000 3'UTR
hsa_miR_296_3p ENSG00000141736_ENST00000269571_17_1 SEQ_FROM_4491_4513 0 test.seq -15.60 GGTCCTTCTCCACACCCACTTTG GAGGGTTGGGTGGAGGCTCTCC ......(((((((.((.(((((. .))))).)))))))))...... 14 14 23 0 0 0.007410 3'UTR
hsa_miR_296_5p ENSG00000141736_ENST00000269571_17_1 SEQ_FROM_1539_1559 0 test.seq -16.70 ACTGGGCAGTGGACTGGCCCT AGGGCCCCCCCTCAATCCTGT ((.(((..(.((...(((((( ))))))...)).)..))).)) 14 14 21 0 0 0.154000 CDS
hsa_miR_296_5p ENSG00000141736_ENST00000269571_17_1 SEQ_FROM_3836_3857 0 test.seq -23.40 ACCCACCAGAGCGGGGGGCTCC AGGGCCCCCCCTCAATCCTGT ........(((.(((((((((. .))))))))))))........ 12 12 22 0 0 0.138000 CDS
hsa_miR_298 ENSG00000141736_ENST00000269571_17_1 SEQ_FROM_625_646 0 test.seq -24.60 CAGCGGAACCCCCAGCTCTGCT AGCAGAAGCAGGGAGGTTCTCCCA ....(((((((((.(((((((( ))))).))).))).)))))).... 17 17 22 0 0 0.046900 CDS
hsa_miR_298 ENSG00000141736_ENST00000269571_17_1 SEQ_FROM_842_868 0 test.seq -19.60 AGGGGCCACTGCCCACTGACTGCTGCC AGCAGAAGCAGGGAGGTTCTCCCA .((((..(((..((.(((.((.((((. .)))).))))))).)))..)))). 18 18 27 0 0 0.037500 CDS
hsa_miR_298 ENSG00000141736_ENST00000269571_17_1 SEQ_FROM_3772_3795 0 test.seq -16.60 CCTCAGCCCCACCCTCCTCCTGCC AGCAGAAGCAGGGAGGTTCTCCCA ....((..((.((((.((.((((. .)))).)).)))).))..)).... 14 14 24 0 0 0.000707 CDS
hsa_miR_299_3p ENSG00000141736_ENST00000269571_17_1 SEQ_FROM_1220_1242 0 test.seq -13.30 GGGCAGTTACCAGTGCCAATATC TATGTGGGATGGTAAACCGCTT ((((..((((((...((.((((. .)))).)).))))))...)))) 16 16 23 0 0 0.012200 CDS
hsa_miR_299_3p ENSG00000141736_ENST00000269571_17_1 SEQ_FROM_1542_1563 0 test.seq -15.40 GGGCAGTGGACTGGCCCTCATC TATGTGGGATGGTAAACCGCTT ((((.((..(((..(((.(((. .))).)))..)))..)).)))) 15 15 22 0 0 0.154000 CDS
hsa_miR_299_3p ENSG00000141736_ENST00000269571_17_1 SEQ_FROM_2974_2997 0 test.seq -17.80 GAGCGGCTGCCCCAGCCCCCCATC TATGTGGGATGGTAAACCGCTT ((((((.....(((..(((.(((. .))).))).)))....)))))) 15 15 24 0 0 0.007190 CDS
hsa_miR_299_5p ENSG00000141736_ENST00000269571_17_1 SEQ_FROM_1534_1554 0 test.seq -12.10 AGGGAACTGGGCAGTGGACTG TGGTTTACCGTCCCACATACAT .......(((((.(((((((. .))))))).).))))....... 12 12 21 0 0 0.154000 CDS
hsa_miR_29a_3p ENSG00000141736_ENST00000269571_17_1 SEQ_FROM_2809_2832 0 test.seq -15.00 GTGCCCATCAAGTGGATGGCGCTG TAGCACCATCTGAAATCGGTTA ..(((.((....(((((((.(((( )))).)))))))..)).))).. 16 16 24 0 0 0.338000 CDS
hsa_miR_29a_5p ENSG00000141736_ENST00000269571_17_1 SEQ_FROM_1859_1880 0 test.seq -12.10 GTCAGCCCCAGAATGGCTCAGT ACTGATTTCTTTTGGTGTTCAG ...(((.((((((..(.((((( ))))).)..)))))).)))... 15 15 22 0 0 0.052600 CDS
hsa_miR_29a_5p ENSG00000141736_ENST00000269571_17_1 SEQ_FROM_4350_4370 0 test.seq -15.60 AGGAACAGCAATGGTGTCAGT ACTGATTTCTTTTGGTGTTCAG ..(((((.(((.((.(((((( ))))))..)).))).))))).. 16 16 21 0 0 0.174000 3'UTR
hsa_miR_29b_1_5p ENSG00000141736_ENST00000269571_17_1 SEQ_FROM_11_34 0 test.seq -13.10 GGGGAGCCCCCCGGGCAGCCGCGC GCTGGTTTCATATGGTGGTTTAGA ...(((((((....(.(((((.(( ))))))).)....)).)))))... 15 15 24 0 0 0.370000 5'UTR
hsa_miR_29b_1_5p ENSG00000141736_ENST00000269571_17_1 SEQ_FROM_222_243 0 test.seq -14.70 GAGCACCCAAGTGTGCACCGGC GCTGGTTTCATATGGTGGTTTAGA ......(((.(((((.(((((( ))))))..)))))..)))...... 14 14 22 0 0 0.228000 CDS
hsa_miR_29b_1_5p ENSG00000141736_ENST00000269571_17_1 SEQ_FROM_101_126 0 test.seq -14.10 CCCGCGCCCTCCCAGCCGGGTCCAGC GCTGGTTTCATATGGTGGTTTAGA .....(((...(((...(((.((((( ))))).)))...))).)))..... 14 14 26 0 0 0.001650 5'UTR
hsa_miR_29b_1_5p ENSG00000141736_ENST00000269571_17_1 SEQ_FROM_551_571 0 test.seq -19.60 GGGCCTCCCCAGGAGGCCTGC GCTGGTTTCATATGGTGGTTTAGA ......(((((.((((((.(( )).))))))...))).))...... 13 13 21 0 0 0.249000 CDS
hsa_miR_29b_1_5p ENSG00000141736_ENST00000269571_17_1 SEQ_FROM_674_694 0 test.seq -16.62 TCTTCCACAAGAACAACCAGC GCTGGTTTCATATGGTGGTTTAGA (((.((((......((((((( ))))))).......))))...))) 14 14 21 0 0 0.067600 CDS
hsa_miR_29b_1_5p ENSG00000141736_ENST00000269571_17_1 SEQ_FROM_1324_1348 0 test.seq -13.70 ACTGCCCCGCTCCAGCCAGAGCAGC GCTGGTTTCATATGGTGGTTTAGA .(((..(((((......(((.(((( )))).))).....)))))..))). 15 15 25 0 0 0.038600 CDS
hsa_miR_29b_1_5p ENSG00000141736_ENST00000269571_17_1 SEQ_FROM_2081_2106 0 test.seq -18.20 GCTGCCCCGCCGAGCAGAGAGCCAGC GCTGGTTTCATATGGTGGTTTAGA ......((((((......(((((((( ))))))))....))))))...... 14 14 26 0 0 0.037500 CDS
hsa_miR_29b_1_5p ENSG00000141736_ENST00000269571_17_1 SEQ_FROM_1809_1833 0 test.seq -12.60 CCCCAGGGAGTATGTGAATGCCAGG GCTGGTTTCATATGGTGGTTTAGA ........(.((((((((.(((((. .))))))))))))).)........ 14 14 25 0 0 0.257000 CDS
hsa_miR_29b_1_5p ENSG00000141736_ENST00000269571_17_1 SEQ_FROM_803_825 0 test.seq -14.10 TGACGCGCACTGTCTGTGCCGGT GCTGGTTTCATATGGTGGTTTAGA .......((((((.((.(((((( ))))))..)).))))))....... 14 14 23 0 0 0.037500 CDS
hsa_miR_29b_1_5p ENSG00000141736_ENST00000269571_17_1 SEQ_FROM_4017_4042 0 test.seq -18.40 CTCCGACCACTTCCAGGGGAACCTGC GCTGGTTTCATATGGTGGTTTAGA ....(((((((......((((((.(( )).))))))....))))))).... 15 15 26 0 0 0.030600 3'UTR
hsa_miR_29b_1_5p ENSG00000141736_ENST00000269571_17_1 SEQ_FROM_4032_4058 0 test.seq -18.10 GGGGAACCTGCCATGCCAGGAACCTGT GCTGGTTTCATATGGTGGTTTAGA ...(((((.((((((...((((((.(( )).)))))).)))))))))))... 19 19 27 0 0 0.030600 3'UTR
hsa_miR_29b_1_5p ENSG00000141736_ENST00000269571_17_1 SEQ_FROM_3913_3933 0 test.seq -12.60 GACGTGCCAGTGTGAACCAGA GCTGGTTTCATATGGTGGTTTAGA ......((((((((((((((. .)))).)))))))..)))...... 14 14 21 0 0 0.147000 CDS 3'UTR
hsa_miR_29b_1_5p ENSG00000141736_ENST00000269571_17_1 SEQ_FROM_4309_4332 0 test.seq -15.30 CAGAGACTGTCCCTGAAACCTAGT GCTGGTTTCATATGGTGGTTTAGA ...((((..((..(((((((.((( ))))))))))...))..))))... 16 16 24 0 0 0.174000 3'UTR
hsa_miR_29b_2_5p ENSG00000141736_ENST00000269571_17_1 SEQ_FROM_141_161 0 test.seq -19.70 CGGAGCCGCAGTGAGCACCAT CTGGTTTCACATGGTGGCTTAG ..(((((((.(((((.((((. .)))))))))...))))))).. 16 16 21 0 0 0.352000 5'UTR CDS
hsa_miR_29b_2_5p ENSG00000141736_ENST00000269571_17_1 SEQ_FROM_1323_1342 0 test.seq -13.10 CACTGCCCCGCTCCAGCCAG CTGGTTTCACATGGTGGCTTAG ....((((((....(((((( )))))).....))).))).... 12 12 20 0 0 0.038600 CDS
hsa_miR_29b_2_5p ENSG00000141736_ENST00000269571_17_1 SEQ_FROM_2082_2105 0 test.seq -14.90 CTGCCCCGCCGAGCAGAGAGCCAG CTGGTTTCACATGGTGGCTTAG .....((((((.(....((((((( )))))))..).))))))..... 14 14 24 0 0 0.037500 CDS
hsa_miR_29b_2_5p ENSG00000141736_ENST00000269571_17_1 SEQ_FROM_1810_1832 0 test.seq -15.40 CCCAGGGAGTATGTGAATGCCAG CTGGTTTCACATGGTGGCTTAG ...((..(.((((((((.((((( ))))))))))))).)..))... 16 16 23 0 0 0.257000 CDS
hsa_miR_29b_2_5p ENSG00000141736_ENST00000269571_17_1 SEQ_FROM_3282_3303 0 test.seq -13.30 CATGGTCCACCACAGGCACCGC CTGGTTTCACATGGTGGCTTAG ...((.((((((..((.((((. .)))).))...))))))))... 14 14 22 0 0 0.054900 CDS
hsa_miR_29b_2_5p ENSG00000141736_ENST00000269571_17_1 SEQ_FROM_4178_4197 0 test.seq -12.20 TAGGGTCCAGTGGATGCCAC CTGGTTTCACATGGTGGCTTAG ..((((((((((((.((((. .))))))))).)))..)))).. 16 16 20 0 0 0.007110 3'UTR
hsa_miR_29b_2_5p ENSG00000141736_ENST00000269571_17_1 SEQ_FROM_3914_3932 0 test.seq -14.50 ACGTGCCAGTGTGAACCAG CTGGTTTCACATGGTGGCTTAG .....(((((((((((((( )))).)))))))..)))..... 14 14 19 0 0 0.147000 CDS 3'UTR
hsa_miR_29b_2_5p ENSG00000141736_ENST00000269571_17_1 SEQ_FROM_4309_4331 0 test.seq -12.20 CAGAGACTGTCCCTGAAACCTAG CTGGTTTCACATGGTGGCTTAG ..(((.(..((..(((((((.(( )))))))))...))..)))).. 15 15 23 0 0 0.174000 3'UTR
hsa_miR_29b_3p ENSG00000141736_ENST00000269571_17_1 SEQ_FROM_1482_1503 0 test.seq -12.00 CTCGCTGACCCTGCAAGGGCTG TAGCACCATTTGAAATCAGTGTT ..((((((.....((((((((( )))).))..)))...)))))).. 15 15 22 0 0 0.361000 CDS
hsa_miR_29c_3p ENSG00000141736_ENST00000269571_17_1 SEQ_FROM_2809_2832 0 test.seq -12.40 GTGCCCATCAAGTGGATGGCGCTG TAGCACCATTTGAAATCGGTTA ..(((.((....(..((((.(((( )))).))))..)..)).))).. 14 14 24 0 0 0.338000 CDS
hsa_miR_301a_5p ENSG00000141736_ENST00000269571_17_1 SEQ_FROM_1712_1732 0 test.seq -14.30 GGCACTGCTGGGGTCCAGGGC GCTCTGACTTTATTGCACTACT .....((((((((((.((((( ))))))))))))..)))..... 15 15 21 0 0 0.110000 CDS
hsa_miR_301b_5p ENSG00000141736_ENST00000269571_17_1 SEQ_FROM_293_315 0 test.seq -17.10 TGCTCCGCCACCTCTACCAGGGC GCTCTGACGAGGTTGCACTACT ......((.(((((...(((((( ))))))..))))).))...... 13 13 23 0 0 0.204000 CDS
hsa_miR_301b_5p ENSG00000141736_ENST00000269571_17_1 SEQ_FROM_1321_1345 0 test.seq -12.30 AACACTGCCCCGCTCCAGCCAGAGC GCTCTGACGAGGTTGCACTACT .....(((..(.(((....(((((( ))))))..))))..)))..... 13 13 25 0 0 0.038600 CDS
hsa_miR_301b_5p ENSG00000141736_ENST00000269571_17_1 SEQ_FROM_1707_1732 0 test.seq -13.50 CCGAGGGCACTGCTGGGGTCCAGGGC GCTCTGACGAGGTTGCACTACT ...((.(((..(((...(((.((((( ))))))))..)))))).))... 16 16 26 0 0 0.110000 CDS
hsa_miR_302a_5p ENSG00000141736_ENST00000269571_17_1 SEQ_FROM_978_1000 0 test.seq -17.60 CTACAACACAGACACGTTTGAGT ACTTAAACGTGGATGTACTTGCT .......(((..((((((((((( )))))))))))..)))....... 14 14 23 0 0 0.131000 CDS
hsa_miR_302c_5p ENSG00000141736_ENST00000269571_17_1 SEQ_FROM_754_775 0 test.seq -12.70 TGTAAGGGCTCCCGCTGCTGGG TTTAACATGGGGGTACCTGCTG ....((((((((((.((.(((( )))).))))))))).))).... 16 16 22 0 0 0.257000 CDS
hsa_miR_3064_3p ENSG00000141736_ENST00000269571_17_1 SEQ_FROM_1725_1748 0 test.seq -13.20 TCCAGGGCCCACCCAGTGTGTCAA TTGCCACACTGCAACACCTTACA ...((((......(((((((.((( ))).))))))).....))))... 14 14 24 0 0 0.110000 CDS
hsa_miR_3064_5p ENSG00000141736_ENST00000269571_17_1 SEQ_FROM_100_120 0 test.seq -21.80 CCCCGCGCCCTCCCAGCCGGG TCTGGCTGTTGTGGTGTGCAA ...((((((.(..(((((((( ))))))))..).))))))... 15 15 21 0 0 0.001650 5'UTR
hsa_miR_3064_5p ENSG00000141736_ENST00000269571_17_1 SEQ_FROM_1271_1295 0 test.seq -14.50 TTGGGAGCCTGGCATTTCTGCCGGA TCTGGCTGTTGTGGTGTGCAA (((.(.(((..(((...(.(((((( )))))).).)))))).).))) 17 17 25 0 0 0.333000 CDS
hsa_miR_3064_5p ENSG00000141736_ENST00000269571_17_1 SEQ_FROM_1325_1343 0 test.seq -24.00 CTGCCCCGCTCCAGCCAGA TCTGGCTGTTGTGGTGTGCAA .((((((((..(((((((( ))))))))..)))).).))). 16 16 19 0 0 0.038600 CDS
hsa_miR_3064_5p ENSG00000141736_ENST00000269571_17_1 SEQ_FROM_1709_1730 0 test.seq -17.60 GAGGGCACTGCTGGGGTCCAGG TCTGGCTGTTGTGGTGTGCAA ..(.((((..(.(.((.((((( ))))))).).)..)))).).. 14 14 22 0 0 0.110000 CDS
hsa_miR_3064_5p ENSG00000141736_ENST00000269571_17_1 SEQ_FROM_1738_1759 0 test.seq -19.50 CAGTGTGTCAACTGCAGCCAGT TCTGGCTGTTGTGGTGTGCAA ..(((..(((...((((((((. .))))))))..)))..))).. 14 14 22 0 0 0.110000 CDS
hsa_miR_3064_5p ENSG00000141736_ENST00000269571_17_1 SEQ_FROM_1861_1880 0 test.seq -15.30 CAGCCCCAGAATGGCTCAGT TCTGGCTGTTGTGGTGTGCAA ..((((((.((((((.(((. .))))))))).))).).)).. 15 15 20 0 0 0.052600 CDS
hsa_miR_3064_5p ENSG00000141736_ENST00000269571_17_1 SEQ_FROM_3555_3572 0 test.seq -15.30 CTGCAGCCCCCAGCCTGA TCTGGCTGTTGTGGTGTGCAA .((((((((.(((((.(( )).)))))..).))).)))). 15 15 18 0 0 0.026100 CDS
hsa_miR_3064_5p ENSG00000141736_ENST00000269571_17_1 SEQ_FROM_3571_3590 0 test.seq -14.00 GAATATGTGAACCAGCCAGA TCTGGCTGTTGTGGTGTGCAA ...((..(.(..(((((((( ))))))))...).)..))... 12 12 20 0 0 0.024500 CDS
hsa_miR_3064_5p ENSG00000141736_ENST00000269571_17_1 SEQ_FROM_3832_3851 0 test.seq -15.10 CAGGACCCACCAGAGCGGGG TCTGGCTGTTGTGGTGTGCAA ..(.((((((.(.(((.((( ))).))).).)))).)).).. 14 14 20 0 0 0.138000 CDS
hsa_miR_3065_3p ENSG00000141736_ENST00000269571_17_1 SEQ_FROM_295_318 0 test.seq -14.50 CTCCGCCACCTCTACCAGGGCTGC TCAGCACCAGGATATTGTTGGAG (((((.((......((.((((((. .)))).)).))....)).))))) 15 15 24 0 0 0.204000 CDS
hsa_miR_3065_3p ENSG00000141736_ENST00000269571_17_1 SEQ_FROM_2811_2833 0 test.seq -16.00 GCCCATCAAGTGGATGGCGCTGG TCAGCACCAGGATATTGTTGGAG ..(((.(((.....(((.((((( ))))).))).....))).))).. 14 14 23 0 0 0.338000 CDS
hsa_miR_3074_3p ENSG00000141736_ENST00000269571_17_1 SEQ_FROM_2516_2534 0 test.seq -12.90 TGGGCATCTGCCTGACATC GATATCAGCTCAGTAGGCACCG (((((..(((.((((.((( ))).))))..)))...)).))) 15 15 19 0 0 0.228000 CDS
hsa_miR_3074_3p ENSG00000141736_ENST00000269571_17_1 SEQ_FROM_2617_2638 0 test.seq -24.10 CAGGACCTGCTGAACTGGTGTA GATATCAGCTCAGTAGGCACCG .....((((((((.(((((((. .))))))).))))))))..... 15 15 22 0 0 0.235000 CDS
hsa_miR_3074_3p ENSG00000141736_ENST00000269571_17_1 SEQ_FROM_2851_2874 0 test.seq -13.10 CGGTTCACCCACCAGAGTGATGTG GATATCAGCTCAGTAGGCACCG ((((...((.((..(((((((((. .)))))).))).)).)).)))) 17 17 24 0 0 0.249000 CDS
hsa_miR_3074_5p ENSG00000141736_ENST00000269571_17_1 SEQ_FROM_112_132 0 test.seq -14.20 CCAGCCGGGTCCAGCCGGAGC GTTCCTGCTGAACTGAGCCAG ...((..(((.((((.((((. .)))).)))).)))..))... 13 13 21 0 0 0.001650 5'UTR
hsa_miR_3074_5p ENSG00000141736_ENST00000269571_17_1 SEQ_FROM_136_156 0 test.seq -17.70 GGGGCCGGAGCCGCAGTGAGC GTTCCTGCTGAACTGAGCCAG ..((((((..(.((((.(((( )))))))).)..))).))).. 15 15 21 0 0 0.352000 5'UTR
hsa_miR_3074_5p ENSG00000141736_ENST00000269571_17_1 SEQ_FROM_613_633 0 test.seq -15.10 GGGGTCTTGATCCAGCGGAAC GTTCCTGCTGAACTGAGCCAG ..((.(((..(.((((((((( ))))).)))).)..))))).. 15 15 21 0 0 0.046900 CDS
hsa_miR_3074_5p ENSG00000141736_ENST00000269571_17_1 SEQ_FROM_758_778 0 test.seq -13.80 AGGGCTCCCGCTGCTGGGGAG GTTCCTGCTGAACTGAGCCAG ..(((((...(.((.(((((. .))))))).)....))))).. 13 13 21 0 0 0.257000 CDS
hsa_miR_3074_5p ENSG00000141736_ENST00000269571_17_1 SEQ_FROM_824_847 0 test.seq -14.20 GTGGCTGTGCCCGCTGCAAGGGGC GTTCCTGCTGAACTGAGCCAG .(((((.......(.(((.((((( )))))))).).....))))). 14 14 24 0 0 0.037500 CDS
hsa_miR_3074_5p ENSG00000141736_ENST00000269571_17_1 SEQ_FROM_1115_1137 0 test.seq -12.90 ACCAAGAGGTGACAGCAGAGGAT GTTCCTGCTGAACTGAGCCAG .......(((..((((((.(((( )))))))))).)))....... 13 13 23 0 0 0.054900 CDS
hsa_miR_3074_5p ENSG00000141736_ENST00000269571_17_1 SEQ_FROM_1279_1297 0 test.seq -14.80 CTGGCATTTCTGCCGGAGA GTTCCTGCTGAACTGAGCCAG (((((..(((.((.((((. .)))).)).)))....))))) 14 14 19 0 0 0.333000 CDS
hsa_miR_3074_5p ENSG00000141736_ENST00000269571_17_1 SEQ_FROM_3933_3952 0 test.seq -14.40 AAGGCCAAGTCCGCAGAAGC GTTCCTGCTGAACTGAGCCAG ..(((((..((.((((.((( ))).)))).))..)).))).. 14 14 20 0 0 0.147000 3'UTR
hsa_miR_3074_5p ENSG00000141736_ENST00000269571_17_1 SEQ_FROM_3960_3979 0 test.seq -18.00 TGTCCTCAGGGAGCAGGGAA GTTCCTGCTGAACTGAGCCAG ....(((((..((((((((. .))))))))...))))).... 13 13 20 0 0 0.147000 3'UTR
hsa_miR_30a_3p ENSG00000141736_ENST00000269571_17_1 SEQ_FROM_432_452 0 test.seq -13.90 GAGGCAGGTCCCACTGCAGAG CTTTCAGTCGGATGTTTGCAGC (..((((((((.((((.(((( )))))))).))))..))))..) 17 17 21 0 0 0.014800 CDS
[truncated: 8,471 more rows]
